# Supplementary material for: Genome-wide characterization and evolution analysis of miniature inverted-repeat transposable elements in Barley (Hordeum vulgare)
Source: Front Plant Sci. 2024 Oct 31;15:1474846. doi: 10.3389/fpls.2024.1474846 (PMC11560428; doi:10.3389/fpls.2024.1474846)
Supplement: Supplementary file 5 [file Table1.xlsx]

## Sheet: Table S1
Table S1. Classification criteria for MITE superfamilies
Superfamilies	5’-TSD	5’-TIR	3’-TIR	3’-TSD
Tc1/Mariner-like	TA	variable	variable	TA
hAT-like	5-8bp	YARNG	CNYTR	5-8bp
Mutator-like	9-10bp	variable	variable	9-10bp
PIF/Harbinger-like	TWA	GGS	SCC	TWA
CACTA-like	3bp	CACTR	RAGTG	3bp
W: T/A; R: A/G; Y: C/T; S: C/G

## Sheet: Table S2
Table S2. Accession numbers and sample information for RNA-seq data
Type	SRA BioProject	Accession number	Tissue	Stage	Replicates
Stage/tissue	PRJEB14349	ERR1457188	Grain, bracts removed	5DPA	CAR5_2_B1
		ERR1457163	Grain, bracts removed	5DPA	CAR5_2_B2
		ERR1457189	Grain, bracts removed	5DPA	CAR5_3_B1
		ERR1457164	Grain, bracts removed	5DPA	CAR5_3_B2
		ERR1457190	Grain, bracts removed	5DPA	CAR5_4_B1
		ERR1457165	Grain, bracts removed	5DPA	CAR5_4_B2
		ERR1457197	Grain, bracts removed	15DPA	CAR15_1_B1
		ERR1457172	Grain, bracts removed	15DPA	CAR15_1_B2
		ERR1457198	Grain, bracts removed	15DPA	CAR15_2_B1
		ERR1457173	Grain, bracts removed	15DPA	CAR15_2_B2
		ERR1457199	Grain, bracts removed	15DPA	CAR15_4_B1
		ERR1457174	Grain, bracts removed	15DPA	CAR15_4_B2
		ERR1457191	Embryos	4d dissected from germinating grains	EMB_a_B1
		ERR1457166	Embryos	4d dissected from germinating grains	EMB_a_B2
		ERR1457192	Embryos	4d dissected from germinating grains	EMB_b_B1
		ERR1457167	Embryos	4d dissected from germinating grains	EMB_b_B2
		ERR1457193	Embryos	4d dissected from germinating grains	EMB_c_B1
		ERR1457168	Embryos	4d dissected from germinating grains	EMB_c_B2
		ERR1457224	Epidermis	4 weeks	EPI_1_B1
		ERR1457248	Epidermis	4 weeks	EPI_1_B2
		ERR1457225	Epidermis	4 weeks	EPI_2_B1
		ERR1457249	Epidermis	4 weeks	EPI_2_B2
		ERR1457226	Epidermis	4 weeks	EPI_3_B1
		ERR1457250	Epidermis	4 weeks	EPI_3_B2
		ERR1457212	Etiolated	10 day old seedling	ETI_1_B1
		ERR1457236	Etiolated	10 day old seedling	ETI_1_B2
		ERR1457213	Etiolated	10 day old seedling	ETI_2_B1
		ERR1457237	Etiolated	10 day old seedling	ETI_2_B2
		ERR1457214	Etiolated	10 day old seedling	ETI_3_B1
		ERR1457238	Etiolated	10 day old seedling	ETI_3_B2
		ERR1457209	Young Inflorescences	5mm	INF1_a_B1
		ERR1457184	Young Inflorescences	5mm	INF1_a_B2
		ERR1457210	Young Inflorescences	5mm	INF1_b_B1
		ERR1457185	Young Inflorescences	5mm	INF1_b_B2
		ERR1457211	Young Inflorescences	5mm	INF1_c_B1
		ERR1457186	Young Inflorescences	5mm	INF1_c_B2
		ERR1457203	Inflorescences	1-1.5cm	INF2_f_B1
		ERR1457178	Inflorescences	1-1.5cm	INF2_f_B2
		ERR1457204	Inflorescences	1-1.5cm	INF2_g_B1
		ERR1457179	Inflorescences	1-1.5cm	INF2_g_B2
		ERR1457205	Inflorescences	1-1.5cm	INF2_h_B1
		ERR1457180	Inflorescences	1-1.5cm	INF2_h_B2
		ERR1457200	Shoot from the seedlings	10cm shoot stage	LEA_a_B1
		ERR1457175	Shoot from the seedlings	10cm shoot stage	LEA_a_B2
		ERR1457201	Shoot from the seedlings	10cm shoot stage	LEA_b_B1
		ERR1457176	Shoot from the seedlings	10cm shoot stage	LEA_b_B2
		ERR1457202	Shoot from the seedlings	10cm shoot stage	LEA_c_B1
		ERR1457177	Shoot from the seedlings	10cm shoot stage	LEA_c_B2
		ERR1457215	Lemma	6 weeks PA	LEM_1_B1
		ERR1457239	Lemma	6 weeks PA	LEM_1_B2
		ERR1457216	Lemma	6 weeks PA	LEM_2_B1
		ERR1457240	Lemma	6 weeks PA	LEM_2_B2
		ERR1457217	Lemma	6 weeks PA	LEM_3_B1
		ERR1457241	Lemma	6 weeks PA	LEM_3_B2
		ERR1457218	Lodicule	6 weeks PA	LOD_1_B1
		ERR1457242	Lodicule	6 weeks PA	LOD_1_B2
		ERR1457219	Lodicule	6 weeks PA	LOD_2_B1
		ERR1457243	Lodicule	6 weeks PA	LOD_2_B2
		ERR1457220	Lodicule	6 weeks PA	LOD_3_B1
		ERR1457244	Lodicule	6 weeks PA	LOD_3_B2
		ERR1457206	Developing tillers	six leaf stage	NOD_a_B1
		ERR1457181	Developing tillers	six leaf stage	NOD_a_B2
		ERR1457207	Developing tillers	six leaf stage	NOD_b_B1
		ERR1457182	Developing tillers	six leaf stage	NOD_b_B2
		ERR1457208	Developing tillers	six leaf stage	NOD_c_B1
		ERR1457183	Developing tillers	six leaf stage	NOD_c_B2
		ERR1457221	Palea	6 weeks PA	PAL_1_B1
		ERR1457245	Palea	6 weeks PA	PAL_1_B2
		ERR1457222	Palea	6 weeks PA	PAL_2_B1
		ERR1457246	Palea	6 weeks PA	PAL_2_B2
		ERR1457223	Palea	6 weeks PA	PAL_3_B1
		ERR1457247	Palea	6 weeks PA	PAL_3_B2
		ERR1457227	Rachis	5 weeks PA	RAC_1_B1
		ERR1457251	Rachis	5 weeks PA	RAC_1_B2
		ERR1457228	Rachis	5 weeks PA	RAC_2_B1
		ERR1457252	Rachis	5 weeks PA	RAC_2_B2
		ERR1457229	Rachis	5 weeks PA	RAC_3_B1
		ERR1457253	Rachis	5 weeks PA	RAC_3_B2
		ERR1457194	Roots from the seedlings	10cm shoot stage	ROO_a_B1
		ERR1457169	Roots from the seedlings	10cm shoot stage	ROO_a_B2
		ERR1457195	Roots from the seedlings	10cm shoot stage	ROO_b_B1
		ERR1457170	Roots from the seedlings	10cm shoot stage	ROO_b_B2
		ERR1457196	Roots from the seedlings	10cm shoot stage	ROO_c_B1
		ERR1457171	Roots from the seedlings	10cm shoot stage	ROO_c_B2
		ERR1457230	Root	4 weeks	ROO2_1_B1
		ERR1457254	Root	4 weeks	ROO2_1_B2
		ERR1457231	Root	4 weeks	ROO2_2_B1
		ERR1457255	Root	4 weeks	ROO2_2_B2
		ERR1457232	Root	4 weeks	ROO2_3_B1
		ERR1457256	Root	4 weeks	ROO2_3_B2
		ERR1457233	Senescing leaf	2 months	SEN_1_B1
		ERR1457257	Senescing leaf	2 months	SEN_1_B2
		ERR1457234	Senescing leaf	2 months	SEN_2_B1
		ERR1457258	Senescing leaf	2 months	SEN_2_B2
		ERR1457235	Senescing leaf	2 months	SEN_3_B1
		ERR1457259	Senescing leaf	2 months	SEN_3_B2

## Sheet: Table S3
Table S3. Detailed sample information of the small RNA-seq datasets
BioProject	Publication	SRA link	Run	Experiment accession	Experiment title	Organism name	Instrument	Submitter	Study accession	Study/BioProject title	Sample accession	Total size (Mb)	Total RUNs	Total spots	Bases	Bytes	Library name	Library strategy	Library source	Library selection	Library layout	Release date	Platform	Age/Stage	Tissue	Sub species	Accession/Variety/Cultivar/Genotype/Ecotype	Phenotype	Sample name	Geo loc name country continent	Geo loc name country	Geo loc name	Lat_Lon	Treatment	Replicate
PRJNA656930	Identification and Profiling of microRNAs and Their Target Genes in Tibetan Hulless Barley in Response to Barley Leaf Stripe (BLS) Infection	https://www.ncbi.nlm.nih.gov/Traces/study/?acc=SRP285323&o=acc_s%3Aa	SRR12708724	SRX9187632	miRNA-Seq of Tibetan Hulless Barley without Barley Leaf Stripe : Z1141-3	Hordeum vulgare	Illumina HiSeq 2500	Qinghai university	SRP285323	Hordeum vulgare Raw sequence reads	SRS7423993	331.44	1	13927001	696350050	347543941	ZN_3	miRNA-Seq	TRANSCRIPTOMIC	cDNA	SINGLE	2021-09-24T00:00:00Z	ILLUMINA	One year	leaves	not applicable	TibetanHulless Barley	not applicable	Hordeum vulgare L. var. nudum Hook. f.	Asia	China	China Xining	not applicable	not applicable	Plant sample from Tibetan Hulless Barley
			SRR12708725	SRX9187631	miRNA-Seq of Tibetan Hulless Barley without Barley Leaf Stripe : Z1141-2	Hordeum vulgare	Illumina HiSeq 2500				SRS7423993	364.37	1	15275222	763761100	382068313	ZN_2	miRNA-Seq	TRANSCRIPTOMIC	cDNA	SINGLE	2021-09-24T00:00:00Z	ILLUMINA	One year	leaves	not applicable	TibetanHulless Barley	not applicable	Hordeum vulgare L. var. nudum Hook. f.	Asia	China	China Xining	not applicable	not applicable	Plant sample from Tibetan Hulless Barley
			SRR12708726	SRX9187630	miRNA-Seq of Tibetan Hulless Barley without Barley Leaf Stripe : Z1141-1	Hordeum vulgare	Illumina HiSeq 2500				SRS7423993	346.62	1	14302758	715137900	363462005	ZN_1	miRNA-Seq	TRANSCRIPTOMIC	cDNA	SINGLE	2021-09-24T00:00:00Z	ILLUMINA	One year	leaves	not applicable	TibetanHulless Barley	not applicable	Hordeum vulgare L. var. nudum Hook. f.	Asia	China	China Xining	not applicable	not applicable	Plant sample from Tibetan Hulless Barley
			SRR12708727	SRX9187629	miRNA-Seq of Tibetan Hulless Barley with Barley Leaf Stripe : Kunlun14-4	Hordeum vulgare	Illumina HiSeq 2500				SRS7423993	312.22	1	13035253	651762650	327385865	KL14S_4	miRNA-Seq	TRANSCRIPTOMIC	cDNA	SINGLE	2021-09-24T00:00:00Z	ILLUMINA	One year	leaves	not applicable	TibetanHulless Barley	not applicable	Hordeum vulgare L. var. nudum Hook. f.	Asia	China	China Xining	not applicable	not applicable	Plant sample from Tibetan Hulless Barley
			SRR12708728	SRX9187628	miRNA-Seq of Tibetan Hulless Barley with Barley Leaf Stripe : Kunlun14-2	Hordeum vulgare	Illumina HiSeq 2500				SRS7423993	276.04	1	12012563	600628150	289448141	KL14S_2	miRNA-Seq	TRANSCRIPTOMIC	cDNA	SINGLE	2021-09-24T00:00:00Z	ILLUMINA	One year	leaves	not applicable	TibetanHulless Barley	not applicable	Hordeum vulgare L. var. nudum Hook. f.	Asia	China	China Xining	not applicable	not applicable	Plant sample from Tibetan Hulless Barley
			SRR12708729	SRX9187627	miRNA-Seq of Tibetan Hulless Barley with Barley Leaf Stripe : Kunlun14-1	Hordeum vulgare	Illumina HiSeq 2500				SRS7423993	415.68	1	15725548	786277400	435872425	KL14S_1	miRNA-Seq	TRANSCRIPTOMIC	cDNA	SINGLE	2021-09-24T00:00:00Z	ILLUMINA	One year	leaves	not applicable	TibetanHulless Barley	not applicable	Hordeum vulgare L. var. nudum Hook. f.	Asia	China	China Xining	not applicable	not applicable	Plant sample from Tibetan Hulless Barley
			SRR12708730	SRX9187626	miRNA-Seq of Tibetan Hulless Barley without Barley Leaf Stripe : Kunlun14-4	Hordeum vulgare	Illumina HiSeq 2500				SRS7423993	323.58	1	13573359	678667950	339299273	KL14N_4	miRNA-Seq	TRANSCRIPTOMIC	cDNA	SINGLE	2021-09-24T00:00:00Z	ILLUMINA	One year	leaves	not applicable	TibetanHulless Barley	not applicable	Hordeum vulgare L. var. nudum Hook. f.	Asia	China	China Xining	not applicable	not applicable	Plant sample from Tibetan Hulless Barley
			SRR12708731	SRX9187625	miRNA-Seq of Tibetan Hulless Barley without Barley Leaf Stripe : Kunlun14-3	Hordeum vulgare	Illumina HiSeq 2500				SRS7423993	259.22	1	10926275	546313750	271808201	KL14N_3	miRNA-Seq	TRANSCRIPTOMIC	cDNA	SINGLE	2021-09-24T00:00:00Z	ILLUMINA	One year	leaves	not applicable	TibetanHulless Barley	not applicable	Hordeum vulgare L. var. nudum Hook. f.	Asia	China	China Xining	not applicable	not applicable	Plant sample from Tibetan Hulless Barley
			SRR12708732	SRX9187624	miRNA-Seq of Tibetan Hulless Barley with Barley Leaf Stripe : Z1141-4	Hordeum vulgare	Illumina HiSeq 2500				SRS7423993	347.28	1	14646037	732301850	364152021	ZS_4	miRNA-Seq	TRANSCRIPTOMIC	cDNA	SINGLE	2021-09-24T00:00:00Z	ILLUMINA	One year	leaves	not applicable	TibetanHulless Barley	not applicable	Hordeum vulgare L. var. nudum Hook. f.	Asia	China	China Xining	not applicable	not applicable	Plant sample from Tibetan Hulless Barley
			SRR12708733	SRX9187623	miRNA-Seq of Tibetan Hulless Barley with Barley Leaf Stripe : Z1141-3	Hordeum vulgare	Illumina HiSeq 2500				SRS7423993	388.84	1	16282775	814138750	407726661	ZS_3	miRNA-Seq	TRANSCRIPTOMIC	cDNA	SINGLE	2021-09-24T00:00:00Z	ILLUMINA	One year	leaves	not applicable	TibetanHulless Barley	not applicable	Hordeum vulgare L. var. nudum Hook. f.	Asia	China	China Xining	not applicable	not applicable	Plant sample from Tibetan Hulless Barley
			SRR12708734	SRX9187622	miRNA-Seq of Tibetan Hulless Barley with Barley Leaf Stripe : Z1141-2	Hordeum vulgare	Illumina HiSeq 2500				SRS7423993	363.88	1	14982148	749107400	381552280	ZS_2	miRNA-Seq	TRANSCRIPTOMIC	cDNA	SINGLE	2021-09-24T00:00:00Z	ILLUMINA	One year	leaves	not applicable	TibetanHulless Barley	not applicable	Hordeum vulgare L. var. nudum Hook. f.	Asia	China	China Xining	not applicable	not applicable	Plant sample from Tibetan Hulless Barley
			SRR12708735	SRX9187621	miRNA-Seq of Tibetan Hulless Barley with Barley Leaf Stripe : Z1141-1	Hordeum vulgare	Illumina HiSeq 2500				SRS7423993	355.68	1	14655681	732784050	372956087	ZS_1	miRNA-Seq	TRANSCRIPTOMIC	cDNA	SINGLE	2021-09-24T00:00:00Z	ILLUMINA	One year	leaves	not applicable	TibetanHulless Barley	not applicable	Hordeum vulgare L. var. nudum Hook. f.	Asia	China	China Xining	not applicable	not applicable	Plant sample from Tibetan Hulless Barley
			SRR12708736	SRX9187620	miRNA-Seq of Tibetan Hulless Barley without Barley Leaf Stripe : Z1141-4	Hordeum vulgare	Illumina HiSeq 2500				SRS7423993	312.92	1	13163258	658162900	328119794	ZN_4	miRNA-Seq	TRANSCRIPTOMIC	cDNA	SINGLE	2021-09-24T00:00:00Z	ILLUMINA	One year	leaves	not applicable	TibetanHulless Barley	not applicable	Hordeum vulgare L. var. nudum Hook. f.	Asia	China	China Xining	not applicable	not applicable	Plant sample from Tibetan Hulless Barley
			SRR12708737	SRX9187619	miRNA-Seq of Tibetan Hulless Barley without Barley Leaf Stripe : Kunlun14-2	Hordeum vulgare	Illumina HiSeq 2500				SRS7423993	290.17	1	11904719	595235950	304267853	KL14N_2	miRNA-Seq	TRANSCRIPTOMIC	cDNA	SINGLE	2021-09-24T00:00:00Z	ILLUMINA	One year	leaves	not applicable	TibetanHulless Barley	not applicable	Hordeum vulgare L. var. nudum Hook. f.	Asia	China	China Xining	not applicable	not applicable	Plant sample from Tibetan Hulless Barley
			SRR12708738	SRX9187618	miRNA-Seq of Tibetan Hulless Barley withoutBarley Leaf Stripe : Kunlun14-1	Hordeum vulgare	Illumina HiSeq 2500				SRS7423993	367.58	1	15567461	778373050	385430882	KL14N_1	miRNA-Seq	TRANSCRIPTOMIC	cDNA	SINGLE	2021-09-24T00:00:00Z	ILLUMINA	One year	leaves	not applicable	TibetanHulless Barley	not applicable	Hordeum vulgare L. var. nudum Hook. f.	Asia	China	China Xining	not applicable	not applicable	Plant sample from Tibetan Hulless Barley
PRJNA529516	Identification and Characterization of Downy Mildew-Responsive microRNAs in Indian Vitis vinifera by High-Throughput Sequencing	https://www.ncbi.nlm.nih.gov/Traces/study/?acc=SRP189689&o=acc_s%3Aa	SRR8797395	SRX5586246	FN_1	Hordeum vulgare	Illumina HiSeq 2000	Genebang	SRP189689	Hulless Barley SmallRNA Sequencing	SRS1433961	181.9	1	11999419	254374640	190738486	FN_1	miRNA-Seq	OTHER	RANDOM PCR	SINGLE	2019-03-28T00:00:00Z	ILLUMINA	missing	leaf	not applicable	Qinghai-Tibet Plateau	not applicable	HTL	Asia	China	China: Tibet	not applicable	not applicable	Tibetan hulless barley
			SRR8797396	SRX5586245	FN_2	Hordeum vulgare	Illumina HiSeq 2000				SRS1433961	179.59	1	11999557	252235413	188318829	FN_2	miRNA-Seq	OTHER	RANDOM PCR	SINGLE	2019-03-28T00:00:00Z	ILLUMINA	missing	leaf	not applicable	Qinghai-Tibet Plateau	not applicable	HTL	Asia	China	China: Tibet	not applicable	not applicable	Tibetan hulless barley
			SRR8797397	SRX5586244	ON_1	Hordeum vulgare	Illumina HiSeq 2000				SRS1433961	190.23	1	11999769	262867347	199471893	ON_1	miRNA-Seq	OTHER	RANDOM PCR	SINGLE	2019-03-28T00:00:00Z	ILLUMINA	missing	leaf	not applicable	Qinghai-Tibet Plateau	not applicable	HTL	Asia	China	China: Tibet	not applicable	not applicable	Tibetan hulless barley
			SRR8797398	SRX5586243	ON_2	Hordeum vulgare	Illumina HiSeq 2000				SRS1433961	180.1	1	11423592	247680878	188849758	ON_2	miRNA-Seq	OTHER	RANDOM PCR	SINGLE	2019-03-28T00:00:00Z	ILLUMINA	missing	leaf	not applicable	Qinghai-Tibet Plateau	not applicable	HTL	Asia	China	China: Tibet	not applicable	not applicable	Tibetan hulless barley
			SRR8797399	SRX5586242	HN_1	Hordeum vulgare	Illumina HiSeq 2000				SRS1433961	178.77	1	11457341	247711690	187453130	HN_1	miRNA-Seq	OTHER	RANDOM PCR	SINGLE	2019-03-28T00:00:00Z	ILLUMINA	missing	leaf	not applicable	Qinghai-Tibet Plateau	not applicable	HTL	Asia	China	China: Tibet	not applicable	not applicable	Tibetan hulless barley
			SRR8797400	SRX5586241	HN_2	Hordeum vulgare	Illumina HiSeq 2000				SRS1433961	178.32	1	11528002	247848577	186987119	HN_2	miRNA-Seq	OTHER	RANDOM PCR	SINGLE	2019-03-28T00:00:00Z	ILLUMINA	missing	leaf	not applicable	Qinghai-Tibet Plateau	not applicable	HTL	Asia	China	China: Tibet	not applicable	not applicable	Tibetan hulless barley
PRJNA507337	Differential changes in grain ultrastructure, amylase, protein and amino acid profiles between Tibetan wild and cultivated barleys under drought and salinity alone and combined stress.	https://www.ncbi.nlm.nih.gov/Traces/study/?acc=SRP171562&o=acc_s%3Aa	SRR8265663	SRX5082623	miRNA-Seq of Hordeum vulgare sp. spontaneum: Tibetan wild barley accession XZ16 shoot upon salinity	Hordeum vulgare	Illumina HiSeq 2500	Zhejiang Univerisity	SRP171562	Small RNA and degradome sequencing of cultivated barley and Tibetan wild barley	SRS4095209	326.44	1	12046365	602318250	342294378	XZ16-S-Salt-2	miRNA-Seq	TRANSCRIPTOMIC	RT-PCR	SINGLE	2018-11-30T01:38:00Z	ILLUMINA	about 25-day-old	Shoot	not applicable	Tibetan wild barley accession XZ16	not applicable	XZ16-S-Salt-2	Asia	China	China: Qinghai Tibet Plateau	not applicable	not applicable	replicate 2
			SRR8265664	SRX5082622	miRNA-Seq of Hordeum vulgare sp. spontaneum: Tibetan wild barley accession XZ16 shoot upon salinity	Hordeum vulgare	Illumina HiSeq 2500				SRS4095210	326.44	1	12046365	602318250	342294366	XZ16-S-Salt	miRNA-Seq	TRANSCRIPTOMIC	RT-PCR	SINGLE	2018-11-30T01:38:00Z	ILLUMINA	about 25-day-old	Shoot	not applicable	Tibetan wild barley accession XZ16	not applicable	XZ16-S-Salt-1	Asia	China	China: Qinghai Tibet Plateau	not applicable	not applicable	replicate 1
			SRR8265665	SRX5082621	miRNA-Seq of Hordeum vulgare sp. spontaneum: Tibetan wild barley accession XZ16 root	Hordeum vulgare	Illumina HiSeq 2500				SRS4095208	324.67	1	11850146	592507300	340438979	XZ16-R-Control	miRNA-Seq	TRANSCRIPTOMIC	RT-PCR	SINGLE	2018-11-30T01:38:00Z	ILLUMINA	about 25-day-old	Root	not applicable	Tibetan wild barley accession XZ16	not applicable	XZ16-R-Control-1	Asia	China	China: Qinghai Tibet Plateau	not applicable	not applicable	replicate 1
			SRR8265667	SRX5082619	miRNA-Seq of Hordeum vulgare: Golden Promise root	Hordeum vulgare	Illumina HiSeq 2500				SRS4095206	334.75	1	11843666	592183300	351015234	GP-R-Control-2	miRNA-Seq	TRANSCRIPTOMIC	RT-PCR	SINGLE	2018-11-30T01:38:00Z	ILLUMINA	about 25-day-old	Root	not applicable	Golden Promise	not applicable	GP-R-Control-2	uncalculated	uncalculated	not collected	not applicable	not applicable	replicate 2
			SRR8265668	SRX5082618	miRNA-Seq of Hordeum vulgare sp. spontaneum: Tibetan wild barley accession XZ16 root	Hordeum vulgare	Illumina HiSeq 2500				SRS4095205	351.21	1	12514929	625746450	368268373	XZ16-R-Control-2	miRNA-Seq	TRANSCRIPTOMIC	RT-PCR	SINGLE	2018-11-30T01:38:00Z	ILLUMINA	about 25-day-old	Root	not applicable	Tibetan wild barley accession XZ16	not applicable	XZ16-R-Control-2	Asia	China	China: Qinghai Tibet Plateau	not applicable	not applicable	replicate 2
			SRR8265669	SRX5082617	miRNA-Seq of Hordeum vulgare: Golden Promise root	Hordeum vulgare	Illumina HiSeq 2500				SRS4095204	284.54	1	10018462	500923100	298363337	GP-R-Control	miRNA-Seq	TRANSCRIPTOMIC	RT-PCR	SINGLE	2018-11-30T01:38:00Z	ILLUMINA	about 25-day-old	Root	not applicable	Golden Promise	not applicable	GP-R-Control-1	uncalculated	uncalculated	not collected	not applicable	not applicable	replicate 1
			SRR8265670	SRX5082616	miRNA-Seq of Hordeum vulgare sp. spontaneum: Tibetan wild barley accession XZ16 root upon salinity	Hordeum vulgare	Illumina HiSeq 2500				SRS4095202	262.61	1	9718391	485919550	275365814	XZ16-R-Salt-2	miRNA-Seq	TRANSCRIPTOMIC	RT-PCR	SINGLE	2018-11-30T01:38:00Z	ILLUMINA	about 25-day-old	Root	not applicable	Tibetan wild barley accession XZ16	not applicable	XZ16-R-Salt-2	Asia	China	China: Qinghai Tibet Plateau	not applicable	not applicable	replicate 2
			SRR8265671	SRX5082615	miRNA-Seq of Hordeum vulgare: Golden Promise root upon salinity	Hordeum vulgare	Illumina HiSeq 2500				SRS4095203	284.91	1	10606105	530305250	298749655	GP-R-Salt	miRNA-Seq	TRANSCRIPTOMIC	RT-PCR	SINGLE	2018-11-30T01:38:00Z	ILLUMINA	about 25-day-old	Root	not applicable	Golden Promise	not applicable	GP-R-Salt-1	uncalculated	uncalculated	not collected	not applicable	not applicable	replicate 1
			SRR8265672	SRX5082614	miRNA-Seq of Hordeum vulgare: Golden Promise shoot	Hordeum vulgare	Illumina HiSeq 2500				SRS4095201	369.89	1	13382195	669109750	387857040	GP-S-Control-2	miRNA-Seq	TRANSCRIPTOMIC	RT-PCR	SINGLE	2018-11-30T01:38:00Z	ILLUMINA	about 25-day-old	Shoot	not applicable	Golden Promise	not applicable	GP-S-Control-2	uncalculated	uncalculated	not collected	not applicable	not applicable	replicate 2
			SRR8265673	SRX5082613	miRNA-Seq of Hordeum vulgare sp. spontaneum: Tibetan wild barley accession XZ16 root upon salinity	Hordeum vulgare	Illumina HiSeq 2500				SRS4095200	318.74	1	11624937	581246850	334222526	XZ16-R-Salt	miRNA-Seq	TRANSCRIPTOMIC	RT-PCR	SINGLE	2018-11-30T01:38:00Z	ILLUMINA	about 25-day-old	Root	not applicable	Tibetan wild barley accession XZ16	not applicable	XZ16-R-Salt-1	Asia	China	China: Qinghai Tibet Plateau	not applicable	not applicable	replicate 1
			SRR8265674	SRX5082612	miRNA-Seq of Hordeum vulgare: Golden Promise shoot	Hordeum vulgare	Illumina HiSeq 2500				SRS4095199	301.54	1	10946778	547338900	316189494	GP-S-Control	miRNA-Seq	TRANSCRIPTOMIC	RT-PCR	SINGLE	2018-11-30T01:38:00Z	ILLUMINA	about 25-day-old	Shoot	not applicable	Golden Promise	not applicable	GP-S-Control-1	uncalculated	uncalculated	not collected	not applicable	not applicable	replicate 1
			SRR8265675	SRX5082611	miRNA-Seq of Hordeum vulgare: Golden Promise root upon salinity	Hordeum vulgare	Illumina HiSeq 2500				SRS4095198	292.01	1	10626204	531310200	306195309	GP-R-Salt-2	miRNA-Seq	TRANSCRIPTOMIC	RT-PCR	SINGLE	2018-11-30T01:38:00Z	ILLUMINA	about 25-day-old	Root	not applicable	Golden Promise	not applicable	GP-R-Salt-2	uncalculated	uncalculated	not collected	not applicable	not applicable	replicate 2
			SRR8265676	SRX5082610	miRNA-Seq of Hordeum vulgare: Golden Promise shoot upon salinity	Hordeum vulgare	Illumina HiSeq 2500				SRS4095196	286.83	1	10811039	540551950	300761209	GP-S-Salt-2	miRNA-Seq	TRANSCRIPTOMIC	RT-PCR	SINGLE	2018-11-30T01:38:00Z	ILLUMINA	about 25-day-old	Shoot	not applicable	Golden Promise	not applicable	GP-S-Salt-2	uncalculated	uncalculated	not collected	not applicable	not applicable	replicate 2
			SRR8265677	SRX5082609	miRNA-Seq of Hordeum vulgare: Golden Promise shoot upon salinity	Hordeum vulgare	Illumina HiSeq 2500				SRS4095195	286.83	1	10811039	540551950	300761226	GP-S-Salt	miRNA-Seq	TRANSCRIPTOMIC	RT-PCR	SINGLE	2018-11-30T01:38:00Z	ILLUMINA	about 25-day-old	Shoot	not applicable	Golden Promise	not applicable	GP-S-Salt-1	uncalculated	uncalculated	not collected	not applicable	not applicable	replicate 1
			SRR8265678	SRX5082608	miRNA-Seq of Hordeum vulgare sp. spontaneum: Tibetan wild barley accession XZ16 shoot	Hordeum vulgare	Illumina HiSeq 2500				SRS4095194	342.53	1	12480893	624044650	359172784	XZ16-S-Control-2	miRNA-Seq	TRANSCRIPTOMIC	RT-PCR	SINGLE	2018-11-30T01:38:00Z	ILLUMINA	about 25-day-old	Shoot	not applicable	Tibetan wild barley accession XZ16	not applicable	XZ16-S-Control-2	Asia	China	China: Qinghai Tibet Plateau	not applicable	not applicable	replicate 2
			SRR8265679	SRX5082607	miRNA-Seq of Hordeum vulgare sp. spontaneum: Tibetan wild barley accession XZ16 shoot	Hordeum vulgare	Illumina HiSeq 2500				SRS4095193	429.42	1	15370309	768515450	450278452	XZ16-S-Control	miRNA-Seq	TRANSCRIPTOMIC	RT-PCR	SINGLE	2018-11-30T01:38:00Z	ILLUMINA	about 25-day-old	Shoot	not applicable	Tibetan wild barley accession XZ16	not applicable	XZ16-S-Control-1	Asia	China	China: Qinghai Tibet Plateau	not applicable	not applicable	replicate 1
PRJNA823894	Barley GRIK1-SnRK1 kinases subvert a viral virulence protein to upregulate antiviral RNAi and inhibit infection	https://www.ncbi.nlm.nih.gov/Traces/study/?acc=SRP367792&o=acc_s%3Aa	SRR18652253	SRX14755315	BYDV-infected barley plant, 21 dpi	Hordeum vulgare	Illumina HiSeq 2500	Henan Agricultural University	SRP367792	Small RNA sequencing of virus-infected barley plants	SRS12516426	192.72	1	12052450	602622500	202078385	BSMV-SDN1gs/+BYDV-1	miRNA-Seq	TRANSCRIPTOMIC	size fractionation	SINGLE	2022-04-20T00:00:00Z	ILLUMINA	missing	leaf	not applicable	Golden Promise	not applicable	BSMV-SDN1gs/+BYDV-1	uncalculated	uncalculated	not collected	not applicable	not applicable	not applicable
			SRR18652254	SRX14755314	BYDV-infected barley plant, 21 dpi	Hordeum vulgare	Illumina HiSeq 2500				SRS12516425	179.85	1	11312165	565608250	188581715	BSMV-EV/+BYDV-3	miRNA-Seq	TRANSCRIPTOMIC	size fractionation	SINGLE	2022-04-20T00:00:00Z	ILLUMINA	missing	leaf	not applicable	Golden Promise	not applicable	BSMV-EV/+BYDV-3	uncalculated	uncalculated	not collected	not applicable	not applicable	not applicable
			SRR18652255	SRX14755313	BYDV-infected barley plant, 21 dpi	Hordeum vulgare	Illumina HiSeq 2500				SRS12516424	174.69	1	11047894	552394700	183176233	BSMV-EV/+BYDV-2	miRNA-Seq	TRANSCRIPTOMIC	size fractionation	SINGLE	2022-04-20T00:00:00Z	ILLUMINA	missing	leaf	not applicable	Golden Promise	not applicable	BSMV-EV/+BYDV-2	uncalculated	uncalculated	not collected	not applicable	not applicable	not applicable
			SRR18652256	SRX14755312	BYDV-infected barley plant, 21 dpi	Hordeum vulgare	Illumina HiSeq 2500				SRS12516423	190.71	1	12101505	605075250	199978344	BSMV-EV/+BYDV-1	miRNA-Seq	TRANSCRIPTOMIC	size fractionation	SINGLE	2022-04-20T00:00:00Z	ILLUMINA	missing	leaf	not applicable	Golden Promise	not applicable	BSMV-EV/+BYDV-1	uncalculated	uncalculated	not collected	not applicable	not applicable	not applicable
			SRR18652257	SRX14755311	BYDV-infected barley plant, 21 dpi	Hordeum vulgare	Illumina HiSeq 2500				SRS12516421	193.05	1	12427063	621353150	202425724	BSMV-SDN1gs/-BYDV-3	miRNA-Seq	TRANSCRIPTOMIC	size fractionation	SINGLE	2022-04-20T00:00:00Z	ILLUMINA	missing	leaf	not applicable	Golden Promise	not applicable	BSMV-SDN1gs/-BYDV-3	uncalculated	uncalculated	not collected	not applicable	not applicable	not applicable
			SRR18652258	SRX14755310	BYDV-infected barley plant, 21 dpi	Hordeum vulgare	Illumina HiSeq 2500				SRS12516420	231.43	1	15473799	773689950	242669253	BSMV-SDN1gs/-BYDV-2	miRNA-Seq	TRANSCRIPTOMIC	size fractionation	SINGLE	2022-04-20T00:00:00Z	ILLUMINA	missing	leaf	not applicable	Golden Promise	not applicable	BSMV-SDN1gs/-BYDV-2	uncalculated	uncalculated	not collected	not applicable	not applicable	not applicable
			SRR18652259	SRX14755309	BYDV-infected barley plant, 21 dpi	Hordeum vulgare	Illumina HiSeq 2500				SRS12516419	200.66	1	12686197	634309850	210402984	BSMV-SDN1gs/-BYDV-1	miRNA-Seq	TRANSCRIPTOMIC	size fractionation	SINGLE	2022-04-20T00:00:00Z	ILLUMINA	missing	leaf	not applicable	Golden Promise	not applicable	BSMV-SDN1gs/-BYDV-1	uncalculated	uncalculated	not collected	not applicable	not applicable	not applicable
			SRR18652260	SRX14755308	BYDV-infected barley plant, 21 dpi	Hordeum vulgare	Illumina HiSeq 2500				SRS12516418	189.4	1	12409028	620451400	198596442	BSMV-EV/-BYDV-3	miRNA-Seq	TRANSCRIPTOMIC	size fractionation	SINGLE	2022-04-20T00:00:00Z	ILLUMINA	missing	leaf	not applicable	Golden Promise	not applicable	BSMV-EV/-BYDV-3	uncalculated	uncalculated	not collected	not applicable	not applicable	not applicable
			SRR18652261	SRX14755307	BYDV-infected barley plant, 21 dpi	Hordeum vulgare	Illumina HiSeq 2500				SRS12516422	198.07	1	12666478	633323900	207696085	BSMV-SDN1gs/+BYDV-3	miRNA-Seq	TRANSCRIPTOMIC	size fractionation	SINGLE	2022-04-20T00:00:00Z	ILLUMINA	missing	leaf	not applicable	Golden Promise	not applicable	BSMV-SDN1gs/+BYDV-3	uncalculated	uncalculated	not collected	not applicable	not applicable	not applicable
			SRR18652262	SRX14755306	BYDV-infected barley plant, 21 dpi	Hordeum vulgare	Illumina HiSeq 2500				SRS12516416	196.44	1	12339172	616958600	205980319	BSMV-SDN1gs/+BYDV-2	miRNA-Seq	TRANSCRIPTOMIC	size fractionation	SINGLE	2022-04-20T00:00:00Z	ILLUMINA	missing	leaf	not applicable	Golden Promise	not applicable	BSMV-SDN1gs/+BYDV-2	uncalculated	uncalculated	not collected	not applicable	not applicable	not applicable
			SRR18652263	SRX14755305	BYDV-infected barley plant, 21 dpi	Hordeum vulgare	Illumina HiSeq 2500				SRS12516417	190.86	1	12707324	635366200	200126274	BSMV-EV/-BYDV-2	miRNA-Seq	TRANSCRIPTOMIC	size fractionation	SINGLE	2022-04-20T00:00:00Z	ILLUMINA	missing	leaf	not applicable	Golden Promise	not applicable	BSMV-EV/-BYDV-2	uncalculated	uncalculated	not collected	not applicable	not applicable	not applicable
			SRR18652264	SRX14755304	BYDV-infected barley plant, 21 dpi	Hordeum vulgare	Illumina HiSeq 2500				SRS12516415	170.4	1	11365023	568251150	178675589	BSMV-EV/-BYDV-1	miRNA-Seq	TRANSCRIPTOMIC	size fractionation	SINGLE	2022-04-20T00:00:00Z	ILLUMINA	missing	leaf	not applicable	Golden Promise	not applicable	BSMV-EV/-BYDV-1	uncalculated	uncalculated	not collected	not applicable	not applicable	not applicable
PRJNA823841	Barley GRIK1-SnRK1 kinases subvert a viral virulence protein to upregulate antiviral RNAi and inhibit infection	https://www.ncbi.nlm.nih.gov/Traces/study/?acc=SRP367767&o=acc_s%3Aa	SRR18651738	SRX14754806	small RNA-seq of BYDV-infected transgenic barley plant at 4 dpi	Hordeum vulgare	Illumina HiSeq 2500	Henan Agricultural University	SRP367767	Small RNA sequencing of BYDV-infected barley plants	SRS12516077	307.81	1	22786965	1139348250	322760557	SB_4_1	miRNA-Seq	TRANSCRIPTOMIC	size fractionation	SINGLE	2022-04-20T00:00:00Z	ILLUMINA	missing	Root	not applicable	Golden Promise	not applicable	SB_4_1	uncalculated	uncalculated	not collected	not applicable	not applicable	not applicable
			SRR18651739	SRX14754805	small RNA-seq of BYDV-infected WT barley plant at 14 dpi	Hordeum vulgare	Illumina HiSeq 2500				SRS12516075	230.37	1	16876215	843810750	241560751	M_14_3	miRNA-Seq	TRANSCRIPTOMIC	size fractionation	SINGLE	2022-04-20T00:00:00Z	ILLUMINA	missing	Root	not applicable	Golden Promise	not applicable	M_14_3	uncalculated	uncalculated	not collected	not applicable	not applicable	not applicable
			SRR18651740	SRX14754804	small RNA-seq of BYDV-infected WT barley plant at 14 dpi	Hordeum vulgare	Illumina HiSeq 2500				SRS12516074	197.89	1	14258471	712923550	207505844	M_14_2	miRNA-Seq	TRANSCRIPTOMIC	size fractionation	SINGLE	2022-04-20T00:00:00Z	ILLUMINA	missing	Root	not applicable	Golden Promise	not applicable	M_14_2	uncalculated	uncalculated	not collected	not applicable	not applicable	not applicable
			SRR18651741	SRX14754803	small RNA-seq of BYDV-infected WT barley plant at 14 dpi	Hordeum vulgare	Illumina HiSeq 2500				SRS12516076	260	1	18824193	941209650	272630562	M_14_1	miRNA-Seq	TRANSCRIPTOMIC	size fractionation	SINGLE	2022-04-20T00:00:00Z	ILLUMINA	missing	Root	not applicable	Golden Promise	not applicable	M_14_1	uncalculated	uncalculated	not collected	not applicable	not applicable	not applicable
			SRR18651742	SRX14754802	small RNA-seq of BYDV-infected WT barley plant at 7 dpi	Hordeum vulgare	Illumina HiSeq 2500				SRS12516073	254.14	1	18729930	936496500	266489192	M_7_3	miRNA-Seq	TRANSCRIPTOMIC	size fractionation	SINGLE	2022-04-20T00:00:00Z	ILLUMINA	missing	Root	not applicable	Golden Promise	not applicable	M_7_3	uncalculated	uncalculated	not collected	not applicable	not applicable	not applicable
			SRR18651743	SRX14754801	small RNA-seq of BYDV-infected WT barley plant at 7 dpi	Hordeum vulgare	Illumina HiSeq 2500				SRS12516070	215.43	1	15594848	779742400	779742400	M_7_2	miRNA-Seq	TRANSCRIPTOMIC	size fractionation	SINGLE	2022-04-20T00:00:00Z	ILLUMINA	missing	Root	not applicable	Golden Promise	not applicable	M_7_2	uncalculated	uncalculated	not collected	not applicable	not applicable	not applicable
			SRR18651744	SRX14754800	small RNA-seq of BYDV-infected WT barley plant at 7 dpi	Hordeum vulgare	Illumina HiSeq 2500				SRS12516072	215.98	1	15516077	775803850	226466874	M_7_1	miRNA-Seq	TRANSCRIPTOMIC	size fractionation	SINGLE	2022-04-20T00:00:00Z	ILLUMINA	missing	Root	not applicable	Golden Promise	not applicable	M_7_1	uncalculated	uncalculated	not collected	not applicable	not applicable	not applicable
			SRR18651745	SRX14754799	small RNA-seq of BYDV-infected WT barley plant at 4 dpi	Hordeum vulgare	Illumina HiSeq 2500				SRS12516068	234.81	1	17472463	873623150	246219037	M_4_3	miRNA-Seq	TRANSCRIPTOMIC	size fractionation	SINGLE	2022-04-20T00:00:00Z	ILLUMINA	missing	Root	not applicable	Golden Promise	not applicable	M_4_3	uncalculated	uncalculated	not collected	not applicable	not applicable	not applicable
			SRR18651746	SRX14754798	small RNA-seq of BYDV-infected transgenic barley plant at 14 dpi	Hordeum vulgare	Illumina HiSeq 2500				SRS12516069	271.2	1	19997212	999860600	284371346	SB_14_3	miRNA-Seq	TRANSCRIPTOMIC	size fractionation	SINGLE	2022-04-20T00:00:00Z	ILLUMINA	missing	Root	not applicable	Golden Promise	not applicable	SB_14_3	uncalculated	uncalculated	not collected	not applicable	not applicable	not applicable
			SRR18651747	SRX14754797	small RNA-seq of BYDV-infected transgenic barley plant at 14 dpi	Hordeum vulgare	Illumina HiSeq 2500				SRS12516066	263.47	1	19503887	975194350	276271085	SB_14_2	miRNA-Seq	TRANSCRIPTOMIC	size fractionation	SINGLE	2022-04-20T00:00:00Z	ILLUMINA	missing	Root	not applicable	Golden Promise	not applicable	SB_14_2	uncalculated	uncalculated	not collected	not applicable	not applicable	not applicable
			SRR18651748	SRX14754796	small RNA-seq of BYDV-infected transgenic barley plant at 14 dpi	Hordeum vulgare	Illumina HiSeq 2500				SRS12516067	298.02	1	21969395	1098469750	312499735	SB_14_1	miRNA-Seq	TRANSCRIPTOMIC	size fractionation	SINGLE	2022-04-20T00:00:00Z	ILLUMINA	missing	Root	not applicable	Golden Promise	not applicable	SB_14_1	uncalculated	uncalculated	not collected	not applicable	not applicable	not applicable
			SRR18651749	SRX14754795	small RNA-seq of BYDV-infected transgenic barley plant at 7 dpi	Hordeum vulgare	Illumina HiSeq 2500				SRS12516064	253.05	1	18851622	942581100	265339708	SB_7_3	miRNA-Seq	TRANSCRIPTOMIC	size fractionation	SINGLE	2022-04-20T00:00:00Z	ILLUMINA	missing	Root	not applicable	Golden Promise	not applicable	SB_7_3	uncalculated	uncalculated	not collected	not applicable	not applicable	not applicable
			SRR18651750	SRX14754794	small RNA-seq of BYDV-infected transgenic barley plant at 7 dpi	Hordeum vulgare	Illumina HiSeq 2500				SRS12516063	265.03	1	19719616	985980800	277899770	SB_7_2	miRNA-Seq	TRANSCRIPTOMIC	size fractionation	SINGLE	2022-04-20T00:00:00Z	ILLUMINA	missing	Root	not applicable	Golden Promise	not applicable	SB_7_2	uncalculated	uncalculated	not collected	not applicable	not applicable	not applicable
			SRR18651751	SRX14754793	small RNA-seq of BYDV-infected transgenic barley plant at 7 dpi	Hordeum vulgare	Illumina HiSeq 2500				SRS12516062	280.99	1	20893618	1044680900	294643080	SB_7_1	miRNA-Seq	TRANSCRIPTOMIC	size fractionation	SINGLE	2022-04-20T00:00:00Z	ILLUMINA	missing	Root	not applicable	Golden Promise	not applicable	SB_7_1	uncalculated	uncalculated	not collected	not applicable	not applicable	not applicable
			SRR18651752	SRX14754792	small RNA-seq of BYDV-infected transgenic barley plant at 4 dpi	Hordeum vulgare	Illumina HiSeq 2500				SRS12516071	250.74	1	18943443	947172150	262921671	SB_4_3	miRNA-Seq	TRANSCRIPTOMIC	size fractionation	SINGLE	2022-04-20T00:00:00Z	ILLUMINA	missing	Root	not applicable	Golden Promise	not applicable	SB_4_3	uncalculated	uncalculated	not collected	not applicable	not applicable	not applicable
			SRR18651753	SRX14754791	small RNA-seq of BYDV-infected transgenic barley plant at 4 dpi	Hordeum vulgare	Illumina HiSeq 2500				SRS12516065	264.69	1	20161828	1008091400	277549346	SB_4_2	miRNA-Seq	TRANSCRIPTOMIC	size fractionation	SINGLE	2022-04-20T00:00:00Z	ILLUMINA	missing	Root	not applicable	Golden Promise	not applicable	SB_4_2	uncalculated	uncalculated	not collected	not applicable	not applicable	not applicable
			SRR18651754	SRX14754790	small RNA-seq of BYDV-infected WT barley plant at 4 dpi	Hordeum vulgare	Illumina HiSeq 2500				SRS12516061	287.69	1	20885925	1044296250	301668611	M_4_2	miRNA-Seq	TRANSCRIPTOMIC	size fractionation	SINGLE	2022-04-20T00:00:00Z	ILLUMINA	missing	Root	not applicable	Golden Promise	not applicable	M_4_2	uncalculated	uncalculated	not collected	not applicable	not applicable	not applicable
			SRR18651755	SRX14754789	small RNA-seq of BYDV-infected WT barley plant at 4 dpi	Hordeum vulgare	Illumina HiSeq 2500				SRS12516060	231.56	1	16719538	835976900	242812950	M_4_1	miRNA-Seq	TRANSCRIPTOMIC	size fractionation	SINGLE	2022-04-20T00:00:00Z	ILLUMINA	missing	Root	not applicable	Golden Promise	not applicable	M_4_1	uncalculated	uncalculated	not collected	not applicable	not applicable	not applicable
PRJNA816439	An Acyl-CoA N-Acyltransferase Regulates Meristem Phase Change and Plant Architecture in Barley1	https://www.ncbi.nlm.nih.gov/Traces/study/?acc=SRP364143&o=acc_s%3Aa	SRR18331513	SRX14468006	miRNA-seq of Hordeum vulagre: SAM triple mound	Hordeum vulgare subsp. vulgare	Illumina HiSeq 2500	Shiraz University	SRP364143	miRNA-barley	SRS12270505	60.47	1	6386953	149511121	63407814	FCH7NV5BBXY	miRNA-Seq	TRANSCRIPTOMIC	RANDOM PCR	SINGLE	2023-02-01T00:00:00Z	ILLUMINA	Triple mound	SAM	vulgare	Morex	not applicable	HVSAMTM	uncalculated	uncalculated	not collected	not applicable	not applicable	SAM-TM
			SRR18331514	SRX14468005	miRNA-seq of Hordeum vulagre: SAM double ridge	Hordeum vulgare subsp. vulgare	Illumina HiSeq 2500				SRS12270504	56.2	1	5072682	119547566	58932733	FCH7NV5BBXX	miRNA-Seq	TRANSCRIPTOMIC	RANDOM PCR	SINGLE	2023-02-01T00:00:00Z	ILLUMINA	Double ridge	SAM	vulgare	Morex	not applicable	HvSAMDR	uncalculated	uncalculated	not collected	not applicable	not applicable	SAM-DR
PRJNA809109	Site-specific analysis reveals candidate cross-kingdom small RNAs, tRNA and rRNA fragments, and signs of fungal RNA phasing in the barley–powdery mildew interaction	https://www.ncbi.nlm.nih.gov/Traces/study/?acc=SRP360861&o=acc_s%3Aa	SRR18094627	SRX14245648	Short RNA-seq of barley epidermis infected with Blumeria hordei	Hordeum vulgare	NextSeq 550	Imperial College London	SRP360861	small RNA from barley powdery mildew	SRS12066084	606.9	1	20735274	1555145550	636376821	RSB15248_10	miRNA-Seq	TRANSCRIPTOMIC	RANDOM	SINGLE	2022-07-24T00:00:00Z	ILLUMINA	10 days	leaf	not applicable	Margret	not applicable	EVplus	Europe	Germany	Germany: Aachen	not applicable	not applicable	Extracellular vesicles from infected barley leaves
			SRR18094628	SRX14245647	Short RNA-seq of barley epidermis infected with Blumeria hordei	Hordeum vulgare	NextSeq 550				SRS12066087	1151.95	1	39825470	2986910250	1207906170	RSB15248_9	miRNA-Seq	TRANSCRIPTOMIC	RANDOM	SINGLE	2022-07-24T00:00:00Z	ILLUMINA	11 days	leaf	not applicable	Margret	not applicable	P40	Europe	Germany	Germany: Aachen	not applicable	not applicable	Microsomes from infected epidermis
			SRR18094629	SRX14245646	Short RNA-seq of barley epidermis infected with Blumeria hordei	Hordeum vulgare	NextSeq 550				SRS12066087	1189.35	1	41322554	3099191550	1247127262	RSB15248_8	miRNA-Seq	TRANSCRIPTOMIC	RANDOM	SINGLE	2022-07-24T00:00:00Z	ILLUMINA	11 days	leaf	not applicable	Margret	not applicable	P40	Europe	Germany	Germany: Aachen	not applicable	not applicable	Microsomes from infected epidermis
			SRR18094630	SRX14245645	Short RNA-seq of barley epidermis infected with Blumeria hordei	Hordeum vulgare	NextSeq 550				SRS12066087	1302.05	1	44418871	3331415325	1365296503	RSB15248_7	miRNA-Seq	TRANSCRIPTOMIC	RANDOM	SINGLE	2022-07-24T00:00:00Z	ILLUMINA	11 days	leaf	not applicable	Margret	not applicable	P40	Europe	Germany	Germany: Aachen	not applicable	not applicable	small RNA from barley powdery mildew
			SRR18094631	SRX14245644	Short RNA-seq of barley epidermis infected with Blumeria hordei	Hordeum vulgare	NextSeq 550				SRS12066086	1301.39	1	45843918	3438293850	1364601737	RSB15248_6	miRNA-Seq	TRANSCRIPTOMIC	RANDOM	SINGLE	2022-07-24T00:00:00Z	ILLUMINA	11 days	leaf	not applicable	not applicable	not applicable	Hau	Europe	Germany	Germany: Aachen	not applicable	not applicable	Haustoria
			SRR18094632	SRX14245643	Short RNA-seq of barley epidermis infected with Blumeria hordei	Hordeum vulgare	NextSeq 550				SRS12066086	964.19	1	33113499	2483512425	1011030337	RSB15248_5	miRNA-Seq	TRANSCRIPTOMIC	RANDOM	SINGLE	2022-07-24T00:00:00Z	ILLUMINA	11 days	leaf	not applicable	not applicable	not applicable	Hau	Europe	Germany	Germany: Aachen	not applicable	not applicable	Haustoria
			SRR18094633	SRX14245642	Short RNA-seq of barley epidermis infected with Blumeria hordei	Hordeum vulgare	NextSeq 550				SRS12066086	1044.66	1	40615549	3046166110	1095406348	RSB15248_4	miRNA-Seq	TRANSCRIPTOMIC	RANDOM	SINGLE	2022-07-24T00:00:00Z	ILLUMINA	11 days	leaf	not applicable	not applicable	not applicable	Hau	Europe	Germany	Germany: Aachen	not applicable	not applicable	Haustoria
			SRR18094634	SRX14245641	Short RNA-seq of barley epidermis infected with Blumeria hordei	Hordeum vulgare	NextSeq 550				SRS12066082	1758.63	1	65595784	4919683800	1844059478	RSB15248_3	miRNA-Seq	TRANSCRIPTOMIC	RANDOM	SINGLE	2022-07-24T00:00:00Z	ILLUMINA	11 days	leaf	not applicable	Margret	not applicable	Epi	Europe	Germany	Germany: Aachen	not applicable	not applicable	Infected epidermis
			SRR18094637	SRX14245638	Short RNA-seq of barley epidermis infected with Blumeria hordei	Hordeum vulgare	NextSeq 550				SRS12066085	1221.55	1	41726165	3129462375	1280882886	RSB15248_16	miRNA-Seq	TRANSCRIPTOMIC	RANDOM	SINGLE	2022-07-24T00:00:00Z	ILLUMINA	11 days	leaf	not applicable	not applicable	not applicable	Myc	Europe	Germany	Germany: Aachen	not applicable	not applicable	Epiphytic mycelium and conidia
			SRR18094638	SRX14245637	Short RNA-seq of barley epidermis infected with Blumeria hordei	Hordeum vulgare	NextSeq 550				SRS12066084	1184.12	1	41208607	3090645525	1241638447	RSB15248_15	miRNA-Seq	TRANSCRIPTOMIC	RANDOM	SINGLE	2022-07-24T00:00:00Z	ILLUMINA	10 days	leaf	not applicable	Margret	not applicable	EVplus	Europe	Germany	Germany: Aachen	not applicable	not applicable	Extracellular vesicles from infected barley leaves
			SRR18094639	SRX14245636	Short RNA-seq of barley epidermis infected with Blumeria hordei	Hordeum vulgare	NextSeq 550				SRS12066083	892.74	1	31109555	2333216625	936106363	RSB15248_14	miRNA-Seq	TRANSCRIPTOMIC	RANDOM	SINGLE	2022-07-24T00:00:00Z	ILLUMINA	10 days	leaf	not applicable	Margret	not applicable	EVminus	Europe	Germany	Germany: Aachen	not applicable	not applicable	Extracellular vesicles from infected barley leaves
			SRR18094640	SRX14245635	Short RNA-seq of barley epidermis infected with Blumeria hordei	Hordeum vulgare	NextSeq 550				SRS12066083	710.69	1	24816902	1861267650	745210648	RSB15248_13	miRNA-Seq	TRANSCRIPTOMIC	RANDOM	SINGLE	2022-07-24T00:00:00Z	ILLUMINA	10 days	leaf	not applicable	Margret	not applicable	EVminus	Europe	Germany	Germany: Aachen	not applicable	not applicable	Extracellular vesicles from infected barley leaves
			SRR18094641	SRX14245634	Short RNA-seq of barley epidermis infected with Blumeria hordei	Hordeum vulgare	NextSeq 550				SRS12066083	391.17	1	13414881	1006116075	410169912	RSB15248_12	miRNA-Seq	TRANSCRIPTOMIC	RANDOM	SINGLE	2022-07-24T00:00:00Z	ILLUMINA	10 days	leaf	not applicable	Margret	not applicable	EVminus	Europe	Germany	Germany: Aachen	not applicable	not applicable	Extracellular vesicles from infected barley leaves
			SRR18094642	SRX14245633	Short RNA-seq of barley epidermis infected with Blumeria hordei	Hordeum vulgare	NextSeq 550				SRS12066084	681.36	1	23258561	1744392075	714459296	RSB15248_11	miRNA-Seq	TRANSCRIPTOMIC	RANDOM	SINGLE	2022-07-24T00:00:00Z	ILLUMINA	10 days	leaf	not applicable	Margret	not applicable	EVplus	Europe	Germany	Germany: Aachen	not applicable	not applicable	Extracellular vesicles from infected barley leaves
			SRR18094643	SRX14245632	Short RNA-seq of barley epidermis infected with Blumeria hordei	Hordeum vulgare	NextSeq 550				SRS12066082	1456.24	1	55597280	4169796000	1526977989	RSB15248_2	miRNA-Seq	TRANSCRIPTOMIC	RANDOM	SINGLE	2022-07-24T00:00:00Z	ILLUMINA	11 days	leaf	not applicable	Margret	not applicable	Epi	Europe	Germany	Germany: Aachen	not applicable	not applicable	Infected epidermis
			SRR18094644	SRX14245631	Short RNA-seq of barley epidermis infected with Blumeria hordei	Hordeum vulgare	NextSeq 550				SRS12066082	1414.68	1	53032977	3977473275	1483394555	RSB15248_1	miRNA-Seq	TRANSCRIPTOMIC	RANDOM	SINGLE	2022-07-24T00:00:00Z	ILLUMINA	11 days	leaf	not applicable	Margret	not applicable	Epi	Europe	Germany	Germany: Aachen	not applicable	not applicable	Infected epidermis
PRJEB40118	Physiological Changes in Barley mlo-11 Powdery Mildew Resistance Conditioned by Tandem Repeat Copy Number	https://www.ncbi.nlm.nih.gov/Traces/study/?acc=ERP123721&o=acc_s%3Aa	ERR4566424	ERX4502236	Illumina HiSeq 2500 sequencing	Hordeum vulgare subsp. vulgare	Illumina HiSeq 2500	CURTIN UNIVERSITY	ERP123721	Small RNA sequencing of a barley powdery mildew susceptible cultivar (cv) Baudin near-isogenic lines (NILs) introgressed with mlo-11 and mlo-11 (cnv2) mutations	ERS5042761	256.19	1	22147298	609407419	268629717	unspecified	miRNA-Seq	TRANSCRIPTOMIC	size fractionation	SINGLE	2021-03-15T00:00:00Z	ILLUMINA	missing	not applicable	vulgare	not applicable	not applicable	SAMEA7282162	Oceania	Australia	not applicable	not applicable	not applicable	S12
			ERR4566423	ERX4502235	Illumina HiSeq 2500 sequencing	Hordeum vulgare subsp. vulgare	Illumina HiSeq 2500				ERS5042760	296.41	1	24492138	735123821	310809278	unspecified	miRNA-Seq	TRANSCRIPTOMIC	size fractionation	SINGLE	2021-03-15T00:00:00Z	ILLUMINA	missing	not applicable	vulgare	not applicable	not applicable	SAMEA7282160	Oceania	Australia	not applicable	not applicable	not applicable	S2
			ERR4566422	ERX4502234	Illumina HiSeq 2500 sequencing	Hordeum vulgare subsp. vulgare	Illumina HiSeq 2500				ERS5042759	251.07	1	19513370	646632820	263266392	unspecified	miRNA-Seq	TRANSCRIPTOMIC	size fractionation	SINGLE	2021-03-15T00:00:00Z	ILLUMINA	missing	not applicable	vulgare	not applicable	not applicable	SAMEA7282160	Oceania	Australia	not applicable	not applicable	not applicable	S0
PRJNA691038	Barley Seeds miRNome Stability during Long-Term Storage and Aging	https://www.ncbi.nlm.nih.gov/Traces/study/?acc=SRP301126&o=acc_s%3Aa	SRR13397555	SRX9816689	GSM5012470: Seeds sample Rc rep 1 RUN 2; Hordeum vulgare; miRNA-Seq	Hordeum vulgare	Illumina MiSeq	GEO	SRP301126	Barley seeds miRNome stability during long-term storage and aging	SRS8000144	152.47	1	5425372	276693972	159874851	unspecified	miRNA-Seq	TRANSCRIPTOMIC	size fractionation	SINGLE	2021-01-12T00:00:00Z	ILLUMINA	missing	dry embryo + scutellum	not applicable	Damazy	not applicable	GSM5012470	uncalculated	uncalculated	not collected	not applicable	Rc - after seed regeneration; non-stored control	Seeds sample Rc rep 1 RUN 2
			SRR13397554	SRX9816688	GSM5012469: Seeds sample Rc rep 3; Hordeum vulgare; miRNA-Seq	Hordeum vulgare	Illumina MiSeq				SRS8000143	24.43	1	860605	43890855	25618390	unspecified	miRNA-Seq	TRANSCRIPTOMIC	size fractionation	SINGLE	2021-01-12T00:00:00Z	ILLUMINA	missing	dry embryo + scutellum	not applicable	Damazy	not applicable	GSM5012469	uncalculated	uncalculated	not collected	not applicable	Rc - after seed regeneration; non-stored control	Seeds sample Rc rep 3
			SRR13397553	SRX9816687	GSM5012468: Seeds sample Rc rep 2; Hordeum vulgare; miRNA-Seq	Hordeum vulgare	Illumina MiSeq				SRS8000142	73.37	1	2593309	132258759	25618390	unspecified	miRNA-Seq	TRANSCRIPTOMIC	size fractionation	SINGLE	2021-01-12T00:00:00Z	ILLUMINA	missing	dry embryo + scutellum	not applicable	Damazy	not applicable	GSM5012469	uncalculated	uncalculated	not collected	not applicable	Rc - after seed regeneration; non-stored control	Seeds sample Rc rep 2
			SRR13397552	SRX9816686	GSM5012467: Seeds sample Rc rep 1 RUN 1; Hordeum vulgare; miRNA-Seq	Hordeum vulgare	Illumina MiSeq				SRS8000141	70.95	1	2496964	127345164	74399267	unspecified	miRNA-Seq	TRANSCRIPTOMIC	size fractionation	SINGLE	2021-01-12T00:00:00Z	ILLUMINA	missing	dry embryo + scutellum	not applicable	Damazy	not applicable	GSM5012467	uncalculated	uncalculated	not collected	not applicable	Rc - after seed regeneration; non-stored control	Seeds sample Rc rep 1 RUN 1
			SRR13397551	SRX9816685	GSM5012466: Seeds sample Lv rep 3; Hordeum vulgare; miRNA-Seq	Hordeum vulgare	Illumina MiSeq				SRS8000140	129.96	1	4635289	236399739	136274811	unspecified	miRNA-Seq	TRANSCRIPTOMIC	size fractionation	SINGLE	2021-01-12T00:00:00Z	ILLUMINA	missing	dry embryo + scutellum	not applicable	Damazy	not applicable	GSM5012466	uncalculated	uncalculated	not collected	not applicable	Lv - seeds after long-term storage 1972-2018 (germination 2%)	Seeds sample Lv rep 3
			SRR13397550	SRX9816684	GSM5012465: Seeds sample Lv rep 2; Hordeum vulgare; miRNA-Seq	Hordeum vulgare	Illumina MiSeq				SRS8000139	116.73	1	4174307	212889657	122403293	unspecified	miRNA-Seq	TRANSCRIPTOMIC	size fractionation	SINGLE	2021-01-12T00:00:00Z	ILLUMINA	missing	dry embryo + scutellum	not applicable	Damazy	not applicable	GSM5012465	uncalculated	uncalculated	not collected	not applicable	Lv - seeds after long-term storage 1972-2018 (germination 2%)	Seeds sample Lv rep 2
			SRR13397549	SRX9816683	GSM5012464: Seeds sample Lv rep 1; Hordeum vulgare; miRNA-Seq	Hordeum vulgare	Illumina MiSeq				SRS8000138	63.7	1	2258988	115208388	66790064	unspecified	miRNA-Seq	TRANSCRIPTOMIC	size fractionation	SINGLE	2021-01-12T00:00:00Z	ILLUMINA	missing	dry embryo + scutellum	not applicable	Damazy	not applicable	GSM5012464	uncalculated	uncalculated	not collected	not applicable	Lv - seeds after long-term storage 1972-2018 (germination 2%)	Seeds sample Lv rep 1
			SRR13397548	SRX9816682	GSM5012463: Seeds sample Hv rep 3; Hordeum vulgare; miRNA-Seq	Hordeum vulgare	Illumina MiSeq				SRS8000137	138.88	1	4932307	251547657	145630215	unspecified	miRNA-Seq	TRANSCRIPTOMIC	size fractionation	SINGLE	2021-01-12T00:00:00Z	ILLUMINA	missing	dry embryo + scutellum	not applicable	Damazy	not applicable	GSM5012463	uncalculated	uncalculated	not collected	not applicable	Hv - seeds after long-term storage 1972-2018 (germination 86,7%)	Seeds sample Hv rep 3
			SRR13397547	SRX9816681	GSM5012462: Seeds sample Hv rep 2; Hordeum vulgare; miRNA-Seq	Hordeum vulgare	Illumina MiSeq				SRS8000136	95.36	1	3369389	171838839	99995392	unspecified	miRNA-Seq	TRANSCRIPTOMIC	size fractionation	SINGLE	2021-01-12T00:00:00Z	ILLUMINA	missing	dry embryo + scutellum	not applicable	Damazy	not applicable	GSM5012462	uncalculated	uncalculated	not collected	not applicable	Hv - seeds after long-term storage 1972-2018 (germination 86,7%)	Seeds sample Hv rep 2
			SRR13397546	SRX9816680	GSM5012461: Seeds sample Hv rep 1; Hordeum vulgare; miRNA-Seq	Hordeum vulgare	Illumina MiSeq				SRS8000135	71.39	1	2521684	128605884	74859554	unspecified	miRNA-Seq	TRANSCRIPTOMIC	size fractionation	SINGLE	2021-01-12T00:00:00Z	ILLUMINA	missing	dry embryo + scutellum	not applicable	Damazy	not applicable	GSM5012461	uncalculated	uncalculated	not collected	not applicable	Hv - seeds after long-term storage 1972-2018 (germination 86,7%)	Seeds sample Hv rep 1
PRJNA682179	Identification of microRNAs in response to low potassium stress in the shoots of Tibetan wild barley and cultivated	https://www.ncbi.nlm.nih.gov/Traces/study/?acc=SRP295541&o=acc_s%3Aa	SRR13183018	SRX9620826	GSM4954013: XZ153_T_7d_3; Hordeum vulgare; miRNA-Seq	Hordeum vulgare	Illumina HiSeq 2500	GEO	SRP295541	Identification of microRNAs in response to low potassium stress in the shoots of Tibetan wild barley and cultivated barley [miRNA-seq]	SRS7822843	398.11	1	27432735	1399069485	417453456	unspecified	miRNA-Seq	TRANSCRIPTOMIC	size fractionation	SINGLE	2020-12-7T00:00:00Z	ILLUMINA	missing	shoot	not applicable	XZ153	low K tolerant	XZ153	uncalculated	uncalculated	not collected	not applicable	low K	XZ153_T_7d_3
			SRR13183017	SRX9620825	GSM4954012: XZ153_T_7d_2; Hordeum vulgare; miRNA-Seq	Hordeum vulgare	Illumina HiSeq 2500				SRS7822842	217.01	1	15166100	773471100	227553511	unspecified	miRNA-Seq	TRANSCRIPTOMIC	size fractionation	SINGLE	2020-12-7T00:00:00Z	ILLUMINA	missing	shoot	not applicable	XZ153	low K tolerant	XZ153	uncalculated	uncalculated	not collected	not applicable	low K	XZ153_T_7d_2
			SRR13183016	SRX9620824	GSM4954011: XZ153_T_7d_1; Hordeum vulgare; miRNA-Seq	Hordeum vulgare	Illumina HiSeq 2500				SRS7822841	346.64	1	23971268	1222534668	363477208	unspecified	miRNA-Seq	TRANSCRIPTOMIC	size fractionation	SINGLE	2020-12-7T00:00:00Z	ILLUMINA	missing	shoot	not applicable	XZ153	low K tolerant	XZ153	uncalculated	uncalculated	not collected	not applicable	low K	XZ153_T_7d_1
			SRR13183015	SRX9620823	GSM4954010: XZ153_CK_7d_3; Hordeum vulgare; miRNA-Seq	Hordeum vulgare	Illumina HiSeq 2500				SRS7822840	296.11	1	22495589	1147275039	310496656	unspecified	miRNA-Seq	TRANSCRIPTOMIC	size fractionation	SINGLE	2020-12-7T00:00:00Z	ILLUMINA	missing	shoot	not applicable	XZ153	low K tolerant	XZ153	uncalculated	uncalculated	not collected	not applicable	control	XZ153_CK_7d_3
			SRR13183014	SRX9620822	GSM4954009: XZ153_CK_7d_2; Hordeum vulgare; miRNA-Seq	Hordeum vulgare	Illumina HiSeq 2500				SRS7822903	434.69	1	29616906	1510462206	455807253	unspecified	miRNA-Seq	TRANSCRIPTOMIC	size fractionation	SINGLE	2020-12-7T00:00:00Z	ILLUMINA	missing	shoot	not applicable	XZ153	low K tolerant	XZ153	uncalculated	uncalculated	not collected	not applicable	control	XZ153_CK_7d_2
			SRR13183013	SRX9620821	GSM4954008: XZ153_CK_7d_1; Hordeum vulgare; miRNA-Seq	Hordeum vulgare	Illumina HiSeq 2500				SRS7822839	493.39	1	33241473	1695315123	517356628	unspecified	miRNA-Seq	TRANSCRIPTOMIC	size fractionation	SINGLE	2020-12-7T00:00:00Z	ILLUMINA	missing	shoot	not applicable	XZ153	low K tolerant	XZ153	uncalculated	uncalculated	not collected	not applicable	control	XZ153_CK_7d_1
			SRR13183012	SRX9620820	GSM4954007: ZD9_T_7d_3; Hordeum vulgare; miRNA-Seq	Hordeum vulgare	Illumina HiSeq 2500				SRS7822838	397.2	1	27492849	1402135299	416499539	unspecified	miRNA-Seq	TRANSCRIPTOMIC	size fractionation	SINGLE	2020-12-7T00:00:00Z	ILLUMINA	missing	shoot	not applicable	ZD9	low K sensitive	ZD9	uncalculated	uncalculated	not collected	not applicable	low K	ZD9_T_7d_3
			SRR13183011	SRX9620819	GSM4954006: ZD9_T_7d_2; Hordeum vulgare; miRNA-Seq	Hordeum vulgare	Illumina HiSeq 2500				SRS7822837	304.16	1	20428487	1041852837	318939274	unspecified	miRNA-Seq	TRANSCRIPTOMIC	size fractionation	SINGLE	2020-12-7T00:00:00Z	ILLUMINA	missing	shoot	not applicable	ZD9	low K sensitive	ZD9	uncalculated	uncalculated	not collected	not applicable	low K	ZD9_T_7d_2
			SRR13183010	SRX9620818	GSM4954005: ZD9_T_7d_1; Hordeum vulgare; miRNA-Seq	Hordeum vulgare	Illumina HiSeq 2500				SRS7822836	374.75	1	27575573	1406354223	392956033	unspecified	miRNA-Seq	TRANSCRIPTOMIC	size fractionation	SINGLE	2020-12-7T00:00:00Z	ILLUMINA	missing	shoot	not applicable	ZD9	low K sensitive	ZD9	uncalculated	uncalculated	not collected	not applicable	low K	ZD9_T_7d_1
			SRR13183009	SRX9620817	GSM4954004: ZD9_CK_7d_3; Hordeum vulgare; miRNA-Seq	Hordeum vulgare	Illumina HiSeq 2500				SRS7822835	404.95	1	26837721	1368723771	424619650	unspecified	miRNA-Seq	TRANSCRIPTOMIC	size fractionation	SINGLE	2020-12-7T00:00:00Z	ILLUMINA	missing	shoot	not applicable	ZD9	low K sensitive	ZD9	uncalculated	uncalculated	not collected	not applicable	control	ZD9_CK_7d_3
			SRR13183008	SRX9620816	GSM4954003: ZD9_CK_7d_2; Hordeum vulgare; miRNA-Seq	Hordeum vulgare	Illumina HiSeq 2500				SRS7822834	460.28	1	31066760	1584404760	482641004	unspecified	miRNA-Seq	TRANSCRIPTOMIC	size fractionation	SINGLE	2020-12-7T00:00:00Z	ILLUMINA	missing	shoot	not applicable	ZD9	low K sensitive	ZD9	uncalculated	uncalculated	not collected	not applicable	control	ZD9_CK_7d_2
			SRR13183007	SRX9620815	GSM4954002: ZD9_CK_7d_1; Hordeum vulgare; miRNA-Seq	Hordeum vulgare	Illumina HiSeq 2500				SRS7822833	219.56	1	14415541	735192591	230226027	unspecified	miRNA-Seq	TRANSCRIPTOMIC	size fractionation	SINGLE	2020-12-7T00:00:00Z	ILLUMINA	missing	shoot	not applicable	ZD9	low K sensitive	ZD9	uncalculated	uncalculated	not collected	not applicable	control	ZD9_CK_7d_1
			SRR13183006	SRX9620814	GSM4954001: XZ153_T_2d_3; Hordeum vulgare; miRNA-Seq	Hordeum vulgare	Illumina HiSeq 2500				SRS7822832	271.41	1	19510635	995042385	284592521	unspecified	miRNA-Seq	TRANSCRIPTOMIC	size fractionation	SINGLE	2020-12-7T00:00:00Z	ILLUMINA	missing	shoot	not applicable	XZ153	low K tolerant	XZ153	uncalculated	uncalculated	not collected	not applicable	low K	XZ153_T_2d_3
			SRR13183005	SRX9620813	GSM4954000: XZ153_T_2d_2; Hordeum vulgare; miRNA-Seq	Hordeum vulgare	Illumina HiSeq 2500				SRS7822831	474.71	1	30878667	1574812017	497773006	unspecified	miRNA-Seq	TRANSCRIPTOMIC	size fractionation	SINGLE	2020-12-7T00:00:00Z	ILLUMINA	missing	shoot	not applicable	XZ153	low K tolerant	XZ153	uncalculated	uncalculated	not collected	not applicable	low K	XZ153_T_2d_2
			SRR13183004	SRX9620812	GSM4953999: XZ153_T_2d_1; Hordeum vulgare; miRNA-Seq	Hordeum vulgare	Illumina HiSeq 2500				SRS7822830	419.75	1	28118542	1434045642	440137302	unspecified	miRNA-Seq	TRANSCRIPTOMIC	size fractionation	SINGLE	2020-12-7T00:00:00Z	ILLUMINA	missing	shoot	not applicable	XZ153	low K tolerant	XZ153	uncalculated	uncalculated	not collected	not applicable	low K	XZ153_T_2d_1
			SRR13183003	SRX9620811	GSM4953998: XZ153_CK_2d_3; Hordeum vulgare; miRNA-Seq	Hordeum vulgare	Illumina HiSeq 2500				SRS7822829	417.35	1	27781998	1416881898	437620859	unspecified	miRNA-Seq	TRANSCRIPTOMIC	size fractionation	SINGLE	2020-12-7T00:00:00Z	ILLUMINA	missing	shoot	not applicable	XZ153	low K tolerant	XZ153	uncalculated	uncalculated	not collected	not applicable	control	XZ153_CK_2d_3
			SRR13183002	SRX9620810	GSM4953997: XZ153_CK_2d_2; Hordeum vulgare; miRNA-Seq	Hordeum vulgare	Illumina HiSeq 2500				SRS7822828	343.06	1	28113920	1433809920	359725566	unspecified	miRNA-Seq	TRANSCRIPTOMIC	size fractionation	SINGLE	2020-12-7T00:00:00Z	ILLUMINA	missing	shoot	not applicable	XZ153	low K tolerant	XZ153	uncalculated	uncalculated	not collected	not applicable	control	XZ153_CK_2d_2
			SRR13183001	SRX9620809	GSM4953996: XZ153_CK_2d_1; Hordeum vulgare; miRNA-Seq	Hordeum vulgare	Illumina HiSeq 2500				SRS7822827	484.14	1	32668175	1666076925	507662773	unspecified	miRNA-Seq	TRANSCRIPTOMIC	size fractionation	SINGLE	2020-12-7T00:00:00Z	ILLUMINA	missing	shoot	not applicable	XZ153	low K tolerant	XZ153	uncalculated	uncalculated	not collected	not applicable	control	XZ153_CK_2d_1
			SRR13183000	SRX9620808	GSM4953995: ZD9_T_2d_3; Hordeum vulgare; miRNA-Seq	Hordeum vulgare	Illumina HiSeq 2500				SRS7822826	381.13	1	25554277	1303268127	399639609	unspecified	miRNA-Seq	TRANSCRIPTOMIC	size fractionation	SINGLE	2020-12-7T00:00:00Z	ILLUMINA	missing	shoot	not applicable	ZD9	low K sensitive	ZD9	uncalculated	uncalculated	not collected	not applicable	low K	ZD9_T_2d_3
			SRR13182999	SRX9620807	GSM4953994: ZD9_T_2d_2; Hordeum vulgare; miRNA-Seq	Hordeum vulgare	Illumina HiSeq 2500				SRS7822825	570.72	1	38248694	1950683394	598447246	unspecified	miRNA-Seq	TRANSCRIPTOMIC	size fractionation	SINGLE	2020-12-7T00:00:00Z	ILLUMINA	missing	shoot	not applicable	ZD9	low K sensitive	ZD9	uncalculated	uncalculated	not collected	not applicable	low K	ZD9_T_2d_2
			SRR13182998	SRX9620806	GSM4953993: ZD9_T_2d_1; Hordeum vulgare; miRNA-Seq	Hordeum vulgare	Illumina HiSeq 2500				SRS7822824	386.11	1	26070391	1329589941	404863402	unspecified	miRNA-Seq	TRANSCRIPTOMIC	size fractionation	SINGLE	2020-12-7T00:00:00Z	ILLUMINA	missing	shoot	not applicable	ZD9	low K sensitive	ZD9	uncalculated	uncalculated	not collected	not applicable	low K	ZD9_T_2d_1
			SRR13182997	SRX9620805	GSM4953992: ZD9_CK_2d_3; Hordeum vulgare; miRNA-Seq	Hordeum vulgare	Illumina HiSeq 2500				SRS7822823	465.37	1	31560000	1609560000	487974367	unspecified	miRNA-Seq	TRANSCRIPTOMIC	size fractionation	SINGLE	2020-12-7T00:00:00Z	ILLUMINA	missing	shoot	not applicable	ZD9	low K sensitive	ZD9	uncalculated	uncalculated	not collected	not applicable	control	ZD9_T_2d_3
			SRR13182996	SRX9620804	GSM4953991: ZD9_CK_2d_2; Hordeum vulgare; miRNA-Seq	Hordeum vulgare	Illumina HiSeq 2500				SRS7822822	274.88	1	18225747	929513097	288231885	unspecified	miRNA-Seq	TRANSCRIPTOMIC	size fractionation	SINGLE	2020-12-7T00:00:00Z	ILLUMINA	missing	shoot	not applicable	ZD9	low K sensitive	ZD9	uncalculated	uncalculated	not collected	not applicable	control	ZD9_T_2d_2
			SRR13182995	SRX9620803	GSM4953990: ZD9_CK_2d_1; Hordeum vulgare; miRNA-Seq	Hordeum vulgare	Illumina HiSeq 2500				SRS7822821	508.03	1	33755709	1721541159	532708537	unspecified	miRNA-Seq	TRANSCRIPTOMIC	size fractionation	SINGLE	2020-12-7T00:00:00Z	ILLUMINA	missing	shoot	not applicable	ZD9	low K sensitive	ZD9	uncalculated	uncalculated	not collected	not applicable	control	ZD9_T_2d_1
PRJNA636099	Premeiotic, 24-Nucleotide Reproductive PhasiRNAs Are Abundant in Anthers of Wheat and Barley But Not Rice and Maize	https://www.ncbi.nlm.nih.gov/Traces/study/?page=3&acc=SRP265363&o=acc_s%3Aa	SRR11881520	SRX8431111	1.0 mm anther; biological replicate 1	Hordeum vulgare subsp. vulgare	NextSeq 550	Donald Danforth Plant Science Center	SRP265363	sRNA and RNA sequencing profile of barley and wheat anther	SRS6742393	329.57	1	12271701	932649276	345583643	Hvu-1.0-1_M_sRNA-seq	miRNA-Seq	TRANSCRIPTOMIC	unspecified	SINGLE	2020-05-30T00:00:00Z	ILLUMINA	1.0 mm anther	Anther	vulgare	Morex	not applicable	Hvu-1.0-1_M_sRNA-seq	North America	USA	USA: St. Louis	not applicable	not applicable	1.0 mm anther; biological replicate 1
			SRR11881531	SRX8431100	0.8 mm anther; biological replicate 3	Hordeum vulgare subsp. vulgare	NextSeq 550				SRS6742382	214.82	1	7615068	578745168	225258724	Hvu-0.8-3_M_sRNA-seq	miRNA-Seq	TRANSCRIPTOMIC	unspecified	SINGLE	2020-05-30T00:00:00Z	ILLUMINA	0.8 mm anther	Anther	vulgare	Morex	not applicable	Hvu-0.8-3_M_sRNA-seq	North America	USA	USA: St. Louis	not applicable	not applicable	0.8 mm anther; biological replicate 3
			SRR11881552	SRX8431079	0.8 mm anther; biological replicate 1	Hordeum vulgare subsp. vulgare	NextSeq 550				SRS6742361	343.28	1	12479377	948432652	359952527	Hvu-0.8-1_M_sRNA-seq	miRNA-Seq	TRANSCRIPTOMIC	unspecified	SINGLE	2020-05-30T00:00:00Z	ILLUMINA	0.8 mm anther	Anther	vulgare	Morex	not applicable	Hvu-0.8-1_M_sRNA-seq	North America	USA	USA: St. Louis	not applicable	not applicable	0.8 mm anther; biological replicate 1
			SRR11881563	SRX8431068	0.6 mm anther; biological replicate 3	Hordeum vulgare subsp. vulgare	NextSeq 550				SRS6742350	387.38	1	14518034	1103370584	406198626	Hvu-0.6-3_M_sRNA-seq	miRNA-Seq	TRANSCRIPTOMIC	unspecified	SINGLE	2020-05-30T00:00:00Z	ILLUMINA	0.6 mm anther	Anther	vulgare	Morex	not applicable	Hvu-0.6-3_M_sRNA-seq	North America	USA	USA: St. Louis	not applicable	not applicable	0.6 mm anther; biological replicate 3
			SRR11881574	SRX8431057	0.6 mm anther; biological replicate 2	Hordeum vulgare subsp. vulgare	NextSeq 550				SRS6742339	583.08	1	21184128	1609993728	611399757	Hvu-0.6-2_M_sRNA-seq	miRNA-Seq	TRANSCRIPTOMIC	unspecified	SINGLE	2020-05-30T00:00:00Z	ILLUMINA	0.6 mm anther	Anther	vulgare	Morex	not applicable	Hvu-0.6-2_M_sRNA-seq	North America	USA	USA: St. Louis	not applicable	not applicable	0.6 mm anther; biological replicate 2
			SRR11881585	SRX8431046	0.6 mm anther; biological replicate 1	Hordeum vulgare subsp. vulgare	NextSeq 550				SRS6742328	330.71	1	12444519	945783444	346769785	Hvu-0.6-1_M_sRNA-seq	miRNA-Seq	TRANSCRIPTOMIC	unspecified	SINGLE	2020-05-30T00:00:00Z	ILLUMINA	0.6 mm anther	Anther	vulgare	Morex	not applicable	Hvu-0.6-1_M_sRNA-seq	North America	USA	USA: St. Louis	not applicable	not applicable	0.6 mm anther; biological replicate 1
			SRR11881596	SRX8431035	0.4 mm anther; biological replicate 3	Hordeum vulgare subsp. vulgare	NextSeq 550				SRS6742317	235.7	1	8669541	658885116	247146181	Hvu-0.4-4_M_sRNA-seq	miRNA-Seq	TRANSCRIPTOMIC	unspecified	SINGLE	2020-05-30T00:00:00Z	ILLUMINA	0.4 mm anther	Anther	vulgare	Morex	not applicable	Hvu-0.4-4_M_sRNA-seq	North America	USA	USA: St. Louis	not applicable	not applicable	0.4 mm anther; biological replicate 3
			SRR11881605	SRX8431026	1.8 mm anther; biological replicate 3	Hordeum vulgare	NextSeq 550				SRS6742308	369.21	1	14247250	1082791000	387143360	Hvu-1.8-3_GP_sRNA-seq	miRNA-Seq	TRANSCRIPTOMIC	unspecified	SINGLE	2020-05-30T00:00:00Z	ILLUMINA	1.8 mm anther	Anther	not applicable	Golden Promise	not applicable	Hvu-1.8-3_GP_sRNA-seq	North America	USA	USA: St. Louis	not applicable	not applicable	1.8 mm anther; biological replicate 3
			SRR11881606	SRX8431025	1.8 mm anther; biological replicate 2	Hordeum vulgare	NextSeq 550				SRS6742307	311.22	1	11723401	890978476	326339756	Hvu-1.8-2_GP_sRNA-seq	miRNA-Seq	TRANSCRIPTOMIC	unspecified	SINGLE	2020-05-30T00:00:00Z	ILLUMINA	1.8 mm anther	Anther	not applicable	Golden Promise	not applicable	Hvu-1.8-2_GP_sRNA-seq	North America	USA	USA: St. Louis	not applicable	not applicable	1.8 mm anther; biological replicate 2
			SRR11881607	SRX8431024	0.4 mm anther; biological replicate 2	Hordeum vulgare subsp. vulgare	NextSeq 550				SRS6742306	285.11	1	10505690	798432440	298963525	Hvu-0.4-2_M_sRNA-seq	miRNA-Seq	TRANSCRIPTOMIC	unspecified	SINGLE	2020-05-30T00:00:00Z	ILLUMINA	0.4 mm anther	Anther	vulgare	Morex	not applicable	Hvu-0.4-2_M_sRNA-seq	North America	USA	USA: St. Louis	not applicable	not applicable	0.4 mm anther; biological replicate 2
			SRR11881608	SRX8431023	1.8 mm anther; biological replicate 1	Hordeum vulgare	NextSeq 550				SRS6742305	367.6	1	14430141	1096690716	385458491	Hvu-1.8-1_GP_sRNA-seq	miRNA-Seq	TRANSCRIPTOMIC	unspecified	SINGLE	2020-05-30T00:00:00Z	ILLUMINA	1.8 mm anther	Anther	not applicable	Golden Promise	not applicable	Hvu-1.8-1_GP_sRNA-seq	North America	USA	USA: St. Louis	not applicable	not applicable	1.8 mm anther; biological replicate 1
			SRR11881609	SRX8431022	1.4 mm anther; biological replicate 3	Hordeum vulgare	NextSeq 550				SRS6742304	264.99	1	9667067	734697092	277862668	Hvu-1.4-3_GP_sRNA-seq	miRNA-Seq	TRANSCRIPTOMIC	unspecified	SINGLE	2020-05-30T00:00:00Z	ILLUMINA	1.4 mm anther	Anther	not applicable	Golden Promise	not applicable	Hvu-1.4-3_GP_sRNA-seq	North America	USA	USA: St. Louis	not applicable	not applicable	1.4 mm anther; biological replicate 3
			SRR11881610	SRX8431021	1.4 mm anther; biological replicate 2	Hordeum vulgare	NextSeq 550				SRS6742303	275.65	1	10165201	772555276	289042343	Hvu-1.4-2_GP_sRNA-seq	miRNA-Seq	TRANSCRIPTOMIC	unspecified	SINGLE	2020-05-30T00:00:00Z	ILLUMINA	1.4 mm anther	Anther	not applicable	Golden Promise	not applicable	Hvu-1.4-2_GP_sRNA-seq	North America	USA	USA: St. Louis	not applicable	not applicable	1.4 mm anther; biological replicate 2
			SRR11881611	SRX8431020	1.4 mm anther; biological replicate 1	Hordeum vulgare	NextSeq 550				SRS6742302	345.01	1	12396876	942162576	361769314	Hvu-1.4-1_GP_sRNA-seq	miRNA-Seq	TRANSCRIPTOMIC	unspecified	SINGLE	2020-05-30T00:00:00Z	ILLUMINA	1.4 mm anther	Anther	not applicable	Golden Promise	not applicable	Hvu-1.4-1_GP_sRNA-seq	North America	USA	USA: St. Louis	not applicable	not applicable	1.4 mm anther; biological replicate 1
			SRR11881612	SRX8431019	1.0 mm anther; biological replicate 3	Hordeum vulgare	NextSeq 550				SRS6742301	469.34	1	17301720	1314930720	492134580	Hvu-1.0-4_GP_sRNA-seq	miRNA-Seq	TRANSCRIPTOMIC	unspecified	SINGLE	2020-05-30T00:00:00Z	ILLUMINA	1.0 mm anther	Anther	not applicable	Golden Promise	not applicable	Hvu-1.0-4_GP_sRNA-seq	North America	USA	USA: St. Louis	not applicable	not applicable	1.0 mm anther; biological replicate 3
			SRR11881613	SRX8431018	0.8 mm anther; biological replicate 2	Hordeum vulgare subsp. vulgare	NextSeq 550				SRS6742300	295.6	1	10867220	825908720	309961722	Hvu-0.8-2_M_sRNA-seq	miRNA-Seq	TRANSCRIPTOMIC	unspecified	SINGLE	2020-05-30T00:00:00Z	ILLUMINA	0.8 mm anther	Anther	vulgare	Morex	not applicable	Hvu-0.8-2_M_sRNA-seq	North America	USA	USA: St. Louis	not applicable	not applicable	0.8 mm anther; biological replicate 2
			SRR11881614	SRX8431017	0.2 mm anther; biological replicate 2	Hordeum vulgare subsp. vulgare	NextSeq 550				SRS6742299	302.44	1	11001184	836089984	317133746	Hvu-0.2-2_M_sRNA-seq	miRNA-Seq	TRANSCRIPTOMIC	unspecified	SINGLE	2020-05-30T00:00:00Z	ILLUMINA	0.2 mm anther	Anther	vulgare	Morex	not applicable	Hvu-0.2-2_M_sRNA-seq	North America	USA	USA: St. Louis	not applicable	not applicable	0.2 mm anther; biological replicate 2
			SRR11881615	SRX8431016	0.2 mm anther; biological replicate 1	Hordeum vulgare subsp. vulgare	NextSeq 550				SRS6742298	344.62	1	12781110	971364360	361362623	Hvu-0.2-1_M_sRNA-seq	miRNA-Seq	TRANSCRIPTOMIC	unspecified	SINGLE	2020-05-30T00:00:00Z	ILLUMINA	0.2 mm anther	Anther	vulgare	Morex	not applicable	Hvu-0.2-1_M_sRNA-seq	North America	USA	USA: St. Louis	not applicable	not applicable	0.2 mm anther; biological replicate 1
			SRR11881616	SRX8431015	1.0 mm anther; biological replicate 2	Hordeum vulgare	NextSeq 550				SRS6742297	397.74	1	14621464	1111231264	417056033	Hvu-1.0-2_GP_sRNA-seq	miRNA-Seq	TRANSCRIPTOMIC	unspecified	SINGLE	2020-05-30T00:00:00Z	ILLUMINA	1.0 mm anther	Anther	not applicable	Golden Promise	not applicable	Hvu-1.0-2_GP_sRNA-seq	North America	USA	USA: St. Louis	not applicable	not applicable	1.0 mm anther; biological replicate 2
			SRR11881617	SRX8431014	1.0 mm anther; biological replicate 1	Hordeum vulgare	NextSeq 550				SRS6742296	491.12	1	18092345	1375018220	514972986	Hvu-1.0-1_GP_sRNA-seq	miRNA-Seq	TRANSCRIPTOMIC	unspecified	SINGLE	2020-05-30T00:00:00Z	ILLUMINA	1.0 mm anther	Anther	not applicable	Golden Promise	not applicable	Hvu-1.0-1_GP_sRNA-seq	North America	USA	USA: St. Louis	not applicable	not applicable	1.0 mm anther; biological replicate 1
			SRR11881618	SRX8431013	0.8 mm anther; biological replicate 3	Hordeum vulgare	NextSeq 550				SRS6742295	337.83	1	12527756	952109456	354244801	Hvu-0.8-3_GP_sRNA-seq	miRNA-Seq	TRANSCRIPTOMIC	unspecified	SINGLE	2020-05-30T00:00:00Z	ILLUMINA	0.8 mm anther	Anther	not applicable	Golden Promise	not applicable	Hvu-0.8-3_GP_sRNA-seq	North America	USA	USA: St. Louis	not applicable	not applicable	1.0 mm anther; biological replicate 1
			SRR11881619	SRX8431012	0.8 mm anther; biological replicate 2	Hordeum vulgare	NextSeq 550				SRS6742294	302.59	1	10776626	819023576	317292388	Hvu-0.8-2_GP_sRNA-seq	miRNA-Seq	TRANSCRIPTOMIC	unspecified	SINGLE	2020-05-30T00:00:00Z	ILLUMINA	0.8 mm anther	Anther	not applicable	Golden Promise	not applicable	Hvu-0.8-2_GP_sRNA-seq	North America	USA	USA: St. Louis	not applicable	not applicable	0.8 mm anther; biological replicate 2
			SRR11881620	SRX8431011	0.8 mm anther; biological replicate 1	Hordeum vulgare	NextSeq 550				SRS6742293	323.75	1	12069885	917311260	339471601	Hvu-0.8-1_GP_sRNA-seq	miRNA-Seq	TRANSCRIPTOMIC	unspecified	SINGLE	2020-05-30T00:00:00Z	ILLUMINA	0.8 mm anther	Anther	not applicable	Golden Promise	not applicable	Hvu-0.8-1_GP_sRNA-seq	North America	USA	USA: St. Louis	not applicable	not applicable	0.8 mm anther; biological replicate 1
			SRR11881621	SRX8431010	0.4 mm anther; biological replicate 1	Hordeum vulgare subsp. vulgare	NextSeq 550				SRS6742292	139.26	1	5058700	384461200	146025486	Hvu-0.4-1_M_sRNA-seq	miRNA-Seq	TRANSCRIPTOMIC	unspecified	SINGLE	2020-05-30T00:00:00Z	ILLUMINA	0.4 mm anther	Anther	vulgare	Morex	not applicable	Hvu-0.4-1_M_sRNA-seq	North America	USA	USA: St. Louis	not applicable	not applicable	0.4 mm anther; biological replicate 1
			SRR11881622	SRX8431009	0.6 mm anther; biological replicate 3	Hordeum vulgare	NextSeq 550				SRS6742291	375.34	1	13839403	1051794628	393571557	Hvu-0.6-3_GP_sRNA-seq	miRNA-Seq	TRANSCRIPTOMIC	unspecified	SINGLE	2020-05-30T00:00:00Z	ILLUMINA	0.6 mm anther	Anther	not applicable	Golden Promise	not applicable	Hvu-0.6-3_GP_sRNA-seq	North America	USA	USA: St. Louis	not applicable	not applicable	0.6 mm anther; biological replicate 3
			SRR11881623	SRX8431008	0.6 mm anther; biological replicate 2	Hordeum vulgare	NextSeq 550				SRS6742290	436.86	1	15760650	1197809400	458076483	Hvu-0.6-2_GP_sRNA-seq	miRNA-Seq	TRANSCRIPTOMIC	unspecified	SINGLE	2020-05-30T00:00:00Z	ILLUMINA	0.6 mm anther	Anther	not applicable	Golden Promise	not applicable	Hvu-0.6-2_GP_sRNA-seq	North America	USA	USA: St. Louis	not applicable	not applicable	0.6 mm anther; biological replicate 2
			SRR11881624	SRX8431007	0.6 mm anther; biological replicate 1	Hordeum vulgare	NextSeq 550				SRS6742289	380.62	1	13840682	1051891832	399112966	Hvu-0.6-1_GP_sRNA-seq	miRNA-Seq	TRANSCRIPTOMIC	unspecified	SINGLE	2020-05-30T00:00:00Z	ILLUMINA	0.6 mm anther	Anther	not applicable	Golden Promise	not applicable	Hvu-0.6-1_GP_sRNA-seq	North America	USA	USA: St. Louis	not applicable	not applicable	0.6 mm anther; biological replicate 1
			SRR11881625	SRX8431006	0.4 mm anther; biological replicate 3	Hordeum vulgare	NextSeq 550				SRS6742288	463.44	1	17276592	1313020992	485949151	Hvu-0.4-3_GP_sRNA-seq	miRNA-Seq	TRANSCRIPTOMIC	unspecified	SINGLE	2020-05-30T00:00:00Z	ILLUMINA	0.4 mm anther	Anther	not applicable	Golden Promise	not applicable	Hvu-0.4-3_GP_sRNA-seq	North America	USA	USA: St. Louis	not applicable	not applicable	0.4 mm anther; biological replicate 3
			SRR11881626	SRX8431005	0.4 mm anther; biological replicate 2	Hordeum vulgare	NextSeq 550				SRS6742287	511.59	1	18781727	1427411252	536444060	Hvu-0.4-2_GP_sRNA-seq	miRNA-Seq	TRANSCRIPTOMIC	unspecified	SINGLE	2020-05-30T00:00:00Z	ILLUMINA	0.4 mm anther	Anther	not applicable	Golden Promise	not applicable	Hvu-0.4-2_GP_sRNA-seq	North America	USA	USA: St. Louis	not applicable	not applicable	0.4 mm anther; biological replicate 2
			SRR11881627	SRX8431004	0.4 mm anther; biological replicate 1	Hordeum vulgare	NextSeq 550				SRS6742286	493.14	1	18061062	1372640712	517099624	Hvu-0.4-1_GP_sRNA-seq	miRNA-Seq	TRANSCRIPTOMIC	unspecified	SINGLE	2020-05-30T00:00:00Z	ILLUMINA	0.4 mm anther	Anther	not applicable	Golden Promise	not applicable	Hvu-0.4-1_GP_sRNA-seq	North America	USA	USA: St. Louis	not applicable	not applicable	0.4 mm anther; biological replicate 1
			SRR11881628	SRX8431003	0.2 mm anther; biological replicate 3	Hordeum vulgare	NextSeq 550				SRS6742285	228.47	1	8246015	626697140	239566849	Hvu-0.2-3_GP_sRNA-seq	miRNA-Seq	TRANSCRIPTOMIC	unspecified	SINGLE	2020-05-30T00:00:00Z	ILLUMINA	0.2 mm anther	Anther	not applicable	Golden Promise	not applicable	Hvu-0.2-3_GP_sRNA-seq	North America	USA	USA: St. Louis	not applicable	not applicable	0.2 mm anther; biological replicate 3
			SRR11881629	SRX8431002	0.2 mm anther; biological replicate 2	Hordeum vulgare	NextSeq 550				SRS6742284	307.73	1	11418179	867781604	322676379	Hvu-0.2-2_GP_sRNA-seq	miRNA-Seq	TRANSCRIPTOMIC	unspecified	SINGLE	2020-05-30T00:00:00Z	ILLUMINA	0.2 mm anther	Anther	not applicable	Golden Promise	not applicable	Hvu-0.2-2_GP_sRNA-seq	North America	USA	USA: St. Louis	not applicable	not applicable	0.2 mm anther; biological replicate 2
			SRR11881630	SRX8431001	0.2 mm anther; biological replicate 1	Hordeum vulgare	NextSeq 550				SRS6742283	483.59	1	17665981	1342614556	507082815	Hvu-0.2-1_GP_sRNA-seq	miRNA-Seq	TRANSCRIPTOMIC	unspecified	SINGLE	2020-05-30T00:00:00Z	ILLUMINA	0.2 mm anther	Anther	not applicable	Golden Promise	not applicable	Hvu-0.2-1_GP_sRNA-seq	North America	USA	USA: St. Louis	not applicable	not applicable	0.2 mm anther; biological replicate 1
			SRR11881631	SRX8431000	1.8 mm anther; biological replicate 3	Hordeum vulgare subsp. vulgare	NextSeq 550				SRS6742282	254.79	1	9792034	744194584	267163602	Hvu-1.8-3_M_sRNA-seq	miRNA-Seq	TRANSCRIPTOMIC	unspecified	SINGLE	2020-05-30T00:00:00Z	ILLUMINA	1.8 mm anther	Anther	vulgare	Morex	not applicable	Hvu-1.8-3_M_sRNA-seq	North America	USA	USA: St. Louis	not applicable	not applicable	1.8 mm anther; biological replicate 3
			SRR11881632	SRX8430999	0.2 mm anther; biological replicate 3	Hordeum vulgare subsp. vulgare	NextSeq 550				SRS6742281	163.86	1	6019354	457470904	171819927	Hvu-0.2-3_M_sRNA-seq	miRNA-Seq	TRANSCRIPTOMIC	unspecified	SINGLE	2020-05-30T00:00:00Z	ILLUMINA	0.2 mm anther	Anther	vulgare	Morex	not applicable	Hvu-0.2-3_M_sRNA-seq	North America	USA	USA: St. Louis	not applicable	not applicable	0.2 mm anther; biological replicate 3
			SRR11881633	SRX8430998	1.8 mm anther; biological replicate 2	Hordeum vulgare subsp. vulgare	NextSeq 550				SRS6742280	355.07	1	13503570	1026271320	372317339	Hvu-1.8-2_M_sRNA-seq	miRNA-Seq	TRANSCRIPTOMIC	unspecified	SINGLE	2020-05-30T00:00:00Z	ILLUMINA	1.8 mm anther	Anther	vulgare	Morex	not applicable	Hvu-1.8-2_M_sRNA-seq	North America	USA	USA: St. Louis	not applicable	not applicable	1.8 mm anther; biological replicate 2
			SRR11881634	SRX8430997	1.8 mm anther; biological replicate 1	Hordeum vulgare subsp. vulgare	NextSeq 550				SRS6742279	392.44	1	14789227	1123981252	411502777	Hvu-1.8-1_M_sRNA-seq	miRNA-Seq	TRANSCRIPTOMIC	unspecified	SINGLE	2020-05-30T00:00:00Z	ILLUMINA	1.8 mm anther	Anther	vulgare	Morex	not applicable	Hvu-1.8-1_M_sRNA-seq	North America	USA	USA: St. Louis	not applicable	not applicable	1.8 mm anther; biological replicate 1
			SRR11881635	SRX8430996	1.4 mm anther; biological replicate 3	Hordeum vulgare subsp. vulgare	NextSeq 550				SRS6742278	312.26	1	11270373	856548348	327423133	Hvu-1.4-4_M_sRNA-seq	miRNA-Seq	TRANSCRIPTOMIC	unspecified	SINGLE	2020-05-30T00:00:00Z	ILLUMINA	1.4 mm anther	Anther	vulgare	Morex	not applicable	Hvu-1.4-4_M_sRNA-seq	North America	USA	USA: St. Louis	not applicable	not applicable	1.4 mm anther; biological replicate 3
			SRR11881636	SRX8430995	1.4 mm anther; biological replicate 2	Hordeum vulgare subsp. vulgare	NextSeq 550				SRS6742277	292.78	1	10883579	827152004	306999188	Hvu-1.4-3_M_sRNA-seq	miRNA-Seq	TRANSCRIPTOMIC	unspecified	SINGLE	2020-05-30T00:00:00Z	ILLUMINA	1.4 mm anther	Anther	vulgare	Morex	not applicable	Hvu-1.4-3_M_sRNA-seq	North America	USA	USA: St. Louis	not applicable	not applicable	1.4 mm anther; biological replicate 2
			SRR11881637	SRX8430994	1.4 mm anther; biological replicate 1	Hordeum vulgare subsp. vulgare	NextSeq 550				SRS6742276	370.48	1	13116020	996817520	388474040	Hvu-1.4-1_M_sRNA-seq	miRNA-Seq	TRANSCRIPTOMIC	unspecified	SINGLE	2020-05-30T00:00:00Z	ILLUMINA	1.4 mm anther	Anther	vulgare	Morex	not applicable	Hvu-1.4-1_M_sRNA-seq	North America	USA	USA: St. Louis	not applicable	not applicable	1.4 mm anther; biological replicate 1
			SRR11881638	SRX8430993	1.0 mm anther; biological replicate 3	Hordeum vulgare subsp. vulgare	NextSeq 550				SRS6742275	284.09	1	10407928	791002528	297888846	Hvu-1.0-3_M_sRNA-seq	miRNA-Seq	TRANSCRIPTOMIC	unspecified	SINGLE	2020-05-30T00:00:00Z	ILLUMINA	1.0 mm anther	Anther	vulgare	Morex	not applicable	Hvu-1.0-3_M_sRNA-seq	North America	USA	USA: St. Louis	not applicable	not applicable	1.0 mm anther; biological replicate 3
			SRR11881639	SRX8430992	1.0 mm anther; biological replicate 2	Hordeum vulgare subsp. vulgare	NextSeq 550				SRS6742274	280.08	1	10297688	782624288	293686873	Hvu-1.0-2_M_sRNA-seq	miRNA-Seq	TRANSCRIPTOMIC	unspecified	SINGLE	2020-05-30T00:00:00Z	ILLUMINA	1.0 mm anther	Anther	vulgare	Morex	not applicable	Hvu-1.0-2_M_sRNA-seq	North America	USA	USA: St. Louis	not applicable	not applicable	1.0 mm anther; biological replicate 2
PRJNA634514	The commitment of barley microspores into embryogenesis correlates with miRNA-directed regulation of members of the SPL, GRF and HD-ZIPIII transcription factor families	https://www.ncbi.nlm.nih.gov/Traces/study/?page=3&acc=SRP263048&o=acc_s%3Aa	SRR11833940	SRX8384368	Day 5 biological replicate 2	Hordeum vulgare	Illumina HiSeq 2500	Laval university	SRP263048	Small RNA (sRNA) and parallel analysis of RNA ends (PARE) analysis during the early stage of gametic embryogenesis in barley	SRS6698287	1501.84	1	44123431	2250294981	1574797086	Day5_rep2	miRNA-Seq	TRANSCRIPTOMIC	unspecified	SINGLE	2020-05-22T00:00:00Z	ILLUMINA	Day 5	microspore	not applicable	Gobernadora	not applicable	Day5_rep2	North America	Canada	Canada: Quebec	not applicable	not applicable	Day 5 biological replicate 2
			SRR11833941	SRX8384367	Day 5 biological replicate 1	Hordeum vulgare	Illumina HiSeq 2500				SRS6698286	1397.1	1	41078816	2095019616	1464961509	Day5_rep.1	miRNA-Seq	TRANSCRIPTOMIC	unspecified	SINGLE	2020-05-22T00:00:00Z	ILLUMINA	Day 5	microspore	not applicable	Gobernadora	not applicable	Day5_rep.1	North America	Canada	Canada: Quebec	not applicable	not applicable	Day 5 biological replicate 1
			SRR11833942	SRX8384366	Day 2 biological replicate 4	Hordeum vulgare	Illumina HiSeq 2500				SRS6698285	1202.92	1	35934020	1832635020	1261349815	Day2_rep4	miRNA-Seq	TRANSCRIPTOMIC	unspecified	SINGLE	2020-05-22T00:00:00Z	ILLUMINA	Day 2	microspore	not applicable	Gobernadora	not applicable	Day2_rep4	North America	Canada	Canada: Quebec	not applicable	not applicable	Day 2 biological replicate 4
			SRR11833943	SRX8384365	Day 2 biological replicate 3	Hordeum vulgare	Illumina HiSeq 2500				SRS6698284	1013.46	1	29827368	1521195768	1062687191	Day2_rep3	miRNA-Seq	TRANSCRIPTOMIC	unspecified	SINGLE	2020-05-22T00:00:00Z	ILLUMINA	Day 2	microspore	not applicable	Gobernadora	not applicable	Day2_rep3	North America	Canada	Canada: Quebec	not applicable	not applicable	Day 2 biological replicate 3
			SRR11833944	SRX8384364	Day 2 biological replicate 2	Hordeum vulgare	Illumina HiSeq 2500				SRS6698283	988.95	1	29902906	1525048206	1036993906	Day2_rep2	miRNA-Seq	TRANSCRIPTOMIC	unspecified	SINGLE	2020-05-22T00:00:00Z	ILLUMINA	Day 2	microspore	not applicable	Gobernadora	not applicable	Day2_rep2	North America	Canada	Canada: Quebec	not applicable	not applicable	Day 2 biological replicate 2
			SRR11833945	SRX8384363	Day 2 biological replicate 1	Hordeum vulgare	Illumina HiSeq 2500				SRS6698282	1231.67	1	36676111	1870481661	1291502172	Day2_rep1	miRNA-Seq	TRANSCRIPTOMIC	unspecified	SINGLE	2020-05-22T00:00:00Z	ILLUMINA	Day 2	microspore	not applicable	Gobernadora	not applicable	Day2_rep1	North America	Canada	Canada: Quebec	not applicable	not applicable	Day 2 biological replicate 1
			SRR11833946	SRX8384362	Day 0 biological replicate 4	Hordeum vulgare	Illumina HiSeq 2500				SRS6698281	970.98	1	28981998	1478081898	1018142075	Day0_rep4	miRNA-Seq	TRANSCRIPTOMIC	unspecified	SINGLE	2020-05-22T00:00:00Z	ILLUMINA	Day 0	microspore	not applicable	Gobernadora	not applicable	Day0_rep4	North America	Canada	Canada: Quebec	not applicable	not applicable	Day 0 biological replicate 1
			SRR11833947	SRX8384361	Day 0 biological replicate 3	Hordeum vulgare	Illumina HiSeq 2500				SRS6698280	1482.91	1	44418056	2265320856	1554938747	Day0_rep3	miRNA-Seq	TRANSCRIPTOMIC	unspecified	SINGLE	2020-05-22T00:00:00Z	ILLUMINA	Day 0	microspore	not applicable	Gobernadora	not applicable	Day0_rep3	North America	Canada	Canada: Quebec	not applicable	not applicable	Day 0 biological replicate 3
			SRR11833951	SRX8384357	Day 5 biological replicate 4	Hordeum vulgare	Illumina HiSeq 2500				SRS6698276	900.29	1	26338380	1343257380	944020747	Day5_rep4	miRNA-Seq	TRANSCRIPTOMIC	unspecified	SINGLE	2020-05-22T00:00:00Z	ILLUMINA	Day 5	microspore	not applicable	Gobernadora	not applicable	Day5_rep4	North America	Canada	Canada: Quebec	not applicable	not applicable	Day 5 biological replicate 3
			SRR11833952	SRX8384356	Day 5 biological replicate 3	Hordeum vulgare	Illumina HiSeq 2500				SRS6698275	1224.02	1	35551538	1813128438	1283479523	Day5_rep3	miRNA-Seq	TRANSCRIPTOMIC	unspecified	SINGLE	2020-05-22T00:00:00Z	ILLUMINA	Day 5	microspore	not applicable	Gobernadora	not applicable	Day5_rep3	North America	Canada	Canada: Quebec	not applicable	not applicable	Day 5 biological replicate 3
			SRR11833953	SRX8384355	Day 0 biological replicate 2	Hordeum vulgare	Illumina HiSeq 2500				SRS6698274	946.99	1	28181977	1437280827	992988282	Day0_rep2	miRNA-Seq	TRANSCRIPTOMIC	unspecified	SINGLE	2020-05-22T00:00:00Z	ILLUMINA	Day 0	microspore	not applicable	Gobernadora	not applicable	Day0_rep2	North America	Canada	Canada: Quebec	not applicable	not applicable	Day 0 biological replicate 2
			SRR11833954	SRX8384354	Day 0 biological replicate 1	Hordeum vulgare	Illumina HiSeq 2500				SRS6698273	1174.13	1	34998286	1784912586	1231166153	Day0_rep1	miRNA-Seq	TRANSCRIPTOMIC	unspecified	SINGLE	2020-05-22T00:00:00Z	ILLUMINA	Day 0	microspore	not applicable	Gobernadora	not applicable	Day0_rep1	North America	Canada	Canada: Quebec	not applicable	not applicable	Day 0 biological replicate 1
PRJNA608272	Identification of microRNAs involved in drought stress responses in early-maturing cotton by high-throughput sequencing	https://www.ncbi.nlm.nih.gov/Traces/study/?acc=SRP250473&o=acc_s%3Aa	SRR11153177	SRX7789257	GSM4333095: 200102_NB501850_A_L1-4_APZX-3-1 [stress_root_rep3]; Hordeum vulgare; miRNA-Seq	Hordeum vulgare	Illumina HiSeq 4000	GEO	SRP250473	NGS analysis of small RNAs under nitrogen excess stress in shoot and root of 2 week old barley plants	SRS6204678	3788.05	1	234576641	11728832050	3972059947	unspecified	miRNA-Seq	TRANSCRIPTOMIC	size fractionation	SINGLE	2020-03-03T00:00:00Z	ILLUMINA	missing	root	not applicable	Golden Promise	not applicable	GSM4333095	uncalculated	uncalculated	not collected	not applicable	not applicable	200102_NB501850_A_L1-4_APZX-3-1 [stress_root_rep3]
			SRR11153176	SRX7789256	GSM4333094: 190517_SNK268_B_L007_APZX-2-7 [stress_shoot_rep3]; Hordeum vulgare; miRNA-Seq	Hordeum vulgare	Illumina HiSeq 4000				SRS6204677	278.86	1	16085389	804269450	292403238	unspecified	miRNA-Seq	TRANSCRIPTOMIC	size fractionation	SINGLE	2020-03-03T00:00:00Z	ILLUMINA	missing	shoot	not applicable	Golden Promise	not applicable	GSM4333094	uncalculated	uncalculated	not collected	not applicable	not applicable	190517_SNK268_B_L007_APZX-2-7 [stress_shoot_rep3]
			SRR11153175	SRX7789255	GSM4333093: 190517_SNK268_B_L007_APZX-2-6 [control_root_rep3]; Hordeum vulgare; miRNA-Seq	Hordeum vulgare	Illumina HiSeq 4000				SRS6204676	331.87	1	18937474	946873700	347990720	unspecified	miRNA-Seq	TRANSCRIPTOMIC	size fractionation	SINGLE	2020-03-03T00:00:00Z	ILLUMINA	missing	root	not applicable	Golden Promise	not applicable	GSM4333093	uncalculated	uncalculated	not collected	not applicable	not applicable	190517_SNK268_B_L007_APZX-2-6 [control_root_rep3]
			SRR11153174	SRX7789254	GSM4333092: 190517_SNK268_B_L007_APZX-2-5 [control_shoot_rep3]; Hordeum vulgare; miRNA-Seq	Hordeum vulgare	Illumina HiSeq 4000				SRS6204675	484.33	1	28357895	1417894750	507857633	unspecified	miRNA-Seq	TRANSCRIPTOMIC	size fractionation	SINGLE	2020-03-03T00:00:00Z	ILLUMINA	missing	shoot	not applicable	Golden Promise	not applicable	GSM4333092	uncalculated	uncalculated	not collected	not applicable	not applicable	190517_SNK268_B_L007_APZX-2-5 [control_shoot_rep3]
			SRR11153173	SRX7789253	GSM4333091: 190517_SNK268_B_L007_APZX-2-4 [stress_root_rep2]; Hordeum vulgare; miRNA-Seq	Hordeum vulgare	Illumina HiSeq 4000				SRS6204674	1125.86	1	66559190	3327959500	1180549014	unspecified	miRNA-Seq	TRANSCRIPTOMIC	size fractionation	SINGLE	2020-03-03T00:00:00Z	ILLUMINA	missing	root	not applicable	Golden Promise	not applicable	GSM4333091	uncalculated	uncalculated	not collected	not applicable	not applicable	190517_SNK268_B_L007_APZX-2-4 [stress_root_rep2]
			SRR11153172	SRX7789252	GSM4333090: 190517_SNK268_B_L007_APZX-2-3 [stress_shoot_rep2]; Hordeum vulgare; miRNA-Seq	Hordeum vulgare	Illumina HiSeq 4000				SRS6204673	346.95	1	19903946	995197300	363802559	unspecified	miRNA-Seq	TRANSCRIPTOMIC	size fractionation	SINGLE	2020-03-03T00:00:00Z	ILLUMINA	missing	shoot	not applicable	Golden Promise	not applicable	GSM4333090	uncalculated	uncalculated	not collected	not applicable	not applicable	190517_SNK268_B_L007_APZX-2-3 [stress_shoot_rep2]
			SRR11153171	SRX7789251	GSM4333089: 190517_SNK268_B_L007_APZX-2-2 [control_root_rep2]; Hordeum vulgare; miRNA-Seq	Hordeum vulgare	Illumina HiSeq 4000				SRS6204672	756.73	1	44937391	2246869550	793485721	unspecified	miRNA-Seq	TRANSCRIPTOMIC	size fractionation	SINGLE	2020-03-03T00:00:00Z	ILLUMINA	missing	root	not applicable	Golden Promise	not applicable	GSM4333089	uncalculated	uncalculated	not collected	not applicable	not applicable	190517_SNK268_B_L007_APZX-2-2 [control_root_rep2]
			SRR11153170	SRX7789250	GSM4333088: 190517_SNK268_B_L007_APZX-2-1 [control_shoot_rep2]; Hordeum vulgare; miRNA-Seq	Hordeum vulgare	Illumina HiSeq 4000				SRS6204671	490.57	1	28373168	1418658400	514401560	unspecified	miRNA-Seq	TRANSCRIPTOMIC	size fractionation	SINGLE	2020-03-03T00:00:00Z	ILLUMINA	missing	shoot	not applicable	Golden Promise	not applicable	GSM4333088	uncalculated	uncalculated	not collected	not applicable	not applicable	190517_SNK268_B_L007_APZX-2-1 [control_shoot_rep2]
			SRR11153169	SRX7789249	GSM4333087: 180919_SNK268_B_L008_APZX-1-8 [stress_root_rep1]; Hordeum vulgare; miRNA-Seq	Hordeum vulgare	Illumina HiSeq 4000				SRS6204670	350.85	1	20935276	1046763800	367895966	unspecified	miRNA-Seq	TRANSCRIPTOMIC	size fractionation	SINGLE	2020-03-03T00:00:00Z	ILLUMINA	missing	root	not applicable	Golden Promise	not applicable	GSM4333087	uncalculated	uncalculated	not collected	not applicable	not applicable	180919_SNK268_B_L008_APZX-1-8 [stress_root_rep1]
			SRR11153168	SRX7789248	GSM4333086: 180919_SNK268_B_L008_APZX-1-7 [control_root_rep1]; Hordeum vulgare; miRNA-Seq	Hordeum vulgare	Illumina HiSeq 4000				SRS6204669	598.28	1	36882722	1844136100	627342690	unspecified	miRNA-Seq	TRANSCRIPTOMIC	size fractionation	SINGLE	2020-03-03T00:00:00Z	ILLUMINA	missing	root	not applicable	Golden Promise	not applicable	GSM4333086	uncalculated	uncalculated	not collected	not applicable	not applicable	180919_SNK268_B_L008_APZX-1-7 [control_root_rep1]
			SRR11153167	SRX7789247	GSM4333085: 180919_SNK268_B_L008_APZX-1-6 [stress_shoot_rep1]; Hordeum vulgare; miRNA-Seq	Hordeum vulgare	Illumina HiSeq 4000				SRS6204668	806.29	1	49401371	2470068550	845457022	unspecified	miRNA-Seq	TRANSCRIPTOMIC	size fractionation	SINGLE	2020-03-03T00:00:00Z	ILLUMINA	missing	shoot	not applicable	Golden Promise	not applicable	GSM4333085	uncalculated	uncalculated	not collected	not applicable	not applicable	180919_SNK268_B_L008_APZX-1-6 [stress_shoot_rep1]
			SRR11153166	SRX7789246	GSM4333084: 180919_SNK268_B_L008_APZX-1-5 [control_shoot_rep1]; Hordeum vulgare; miRNA-Seq	Hordeum vulgare	Illumina HiSeq 4000				SRS6204667	649.41	1	40920390	2046019500	680952434	unspecified	miRNA-Seq	TRANSCRIPTOMIC	size fractionation	SINGLE	2020-03-03T00:00:00Z	ILLUMINA	missing	shoot	not applicable	Golden Promise	not applicable	GSM4333084	uncalculated	uncalculated	not collected	not applicable	not applicable	180919_SNK268_B_L008_APZX-1-5 [control_shoot_rep1]
PRJNA607205	Pi-starvation induced transcriptional changes in barley revealed by a comprehensive RNA-Seq and degradome analyses	https://www.ncbi.nlm.nih.gov/Traces/study/?acc=SRP249787&o=acc_s%3Aa	SRR11098940	SRX7737586	GSM4318310: R18 smallRNAs; Hordeum vulgare; miRNA-Seq	Hordeum vulgare	Illumina HiSeq 4000	GEO	SRP249787	Deep-sequencing of small RNAs from barley shoot and root growing in low-Pi and control condition.	SRS6157660	373.58	1	22516020	1125801000	391727397	unspecified	miRNA-Seq	TRANSCRIPTOMIC	size fractionation	SINGLE	2021-02-17T00:00:00Z	ILLUMINA	missing	root	not applicable	not applicable	not applicable	GSM4318310	uncalculated	uncalculated	not collected	not applicable	not applicable	R18 smallRNAs
			SRR11098939	SRX7737585	GSM4318309: R17 smallRNAs; Hordeum vulgare; miRNA-Seq	Hordeum vulgare	Illumina HiSeq 4000				SRS6157659	429.54	1	26274498	1313724900	450410353	unspecified	miRNA-Seq	TRANSCRIPTOMIC	size fractionation	SINGLE	2021-02-17T00:00:00Z	ILLUMINA	missing	root	not applicable	not applicable	not applicable	GSM4318309	uncalculated	uncalculated	not collected	not applicable	not applicable	R17 smallRNAs
			SRR11098938	SRX7737584	GSM4318308: R16 smallRNAs; Hordeum vulgare; miRNA-Seq	Hordeum vulgare	Illumina HiSeq 4000				SRS6157658	507.6	1	29891715	1494585750	532260301	unspecified	miRNA-Seq	TRANSCRIPTOMIC	size fractionation	SINGLE	2021-02-17T00:00:00Z	ILLUMINA	missing	root	not applicable	not applicable	not applicable	GSM4318308	uncalculated	uncalculated	not collected	not applicable	not applicable	R16 smallRNAs
			SRR11098937	SRX7737583	GSM4318307: R6 smallRNAs; Hordeum vulgare; miRNA-Seq	Hordeum vulgare	Illumina HiSeq 4000				SRS6157657	589.52	1	33730981	1686549050	618159059	unspecified	miRNA-Seq	TRANSCRIPTOMIC	size fractionation	SINGLE	2021-02-17T00:00:00Z	ILLUMINA	missing	root	not applicable	not applicable	not applicable	GSM4318307	uncalculated	uncalculated	not collected	not applicable	not applicable	R6 smallRNAs
			SRR11098936	SRX7737582	GSM4318306: R5 smallRNAs; Hordeum vulgare; miRNA-Seq	Hordeum vulgare	Illumina HiSeq 4000				SRS6157656	616.01	1	35333413	1766670650	645935052	unspecified	miRNA-Seq	TRANSCRIPTOMIC	size fractionation	SINGLE	2021-02-17T00:00:00Z	ILLUMINA	missing	root	not applicable	not applicable	not applicable	GSM4318306	uncalculated	uncalculated	not collected	not applicable	not applicable	R5 smallRNAs
			SRR11098935	SRX7737581	GSM4318305: R4 smallRNAs; Hordeum vulgare; miRNA-Seq	Hordeum vulgare	Illumina HiSeq 4000				SRS6157655	600.22	1	34735164	1736758200	629375432	unspecified	miRNA-Seq	TRANSCRIPTOMIC	size fractionation	SINGLE	2021-02-17T00:00:00Z	ILLUMINA	missing	root	not applicable	not applicable	not applicable	GSM4318305	uncalculated	uncalculated	not collected	not applicable	not applicable	R4 smallRNAs
			SRR11098934	SRX7737580	GSM4318304: S18 smallRNAs; Hordeum vulgare; miRNA-Seq	Hordeum vulgare	Illumina HiSeq 4000				SRS6157653	403.6	1	22971234	1148561700	423206048	unspecified	miRNA-Seq	TRANSCRIPTOMIC	size fractionation	SINGLE	2021-02-17T00:00:00Z	ILLUMINA	missing	shoot	not applicable	not applicable	not applicable	GSM4318304	uncalculated	uncalculated	not collected	not applicable	not applicable	S18 smallRNAs
			SRR11098933	SRX7737579	GSM4318303: S17 smallRNAs; Hordeum vulgare; miRNA-Seq	Hordeum vulgare	Illumina HiSeq 4000				SRS6157654	385.46	1	21928170	1096408500	404186388	unspecified	miRNA-Seq	TRANSCRIPTOMIC	size fractionation	SINGLE	2021-02-17T00:00:00Z	ILLUMINA	missing	shoot	not applicable	not applicable	not applicable	GSM4318303	uncalculated	uncalculated	not collected	not applicable	not applicable	S17 smallRNAs
			SRR11098932	SRX7737578	GSM4318302: S16 smallRNAs; Hordeum vulgare; miRNA-Seq	Hordeum vulgare	Illumina HiSeq 4000				SRS6157652	423.29	1	24148668	1207433400	443855280	unspecified	miRNA-Seq	TRANSCRIPTOMIC	size fractionation	SINGLE	2021-02-17T00:00:00Z	ILLUMINA	missing	shoot	not applicable	not applicable	not applicable	GSM4318302	uncalculated	uncalculated	not collected	not applicable	not applicable	S16 smallRNAs
			SRR11098931	SRX7737577	GSM4318301: S6 smallRNAs; Hordeum vulgare; miRNA-Seq	Hordeum vulgare	Illumina HiSeq 4000				SRS6157651	605.41	1	33960212	1698010600	634813858	unspecified	miRNA-Seq	TRANSCRIPTOMIC	size fractionation	SINGLE	2021-02-17T00:00:00Z	ILLUMINA	missing	shoot	not applicable	not applicable	not applicable	GSM4318301	uncalculated	uncalculated	not collected	not applicable	not applicable	S6 smallRNAs
			SRR11098930	SRX7737576	GSM4318300: S5 smallRNAs; Hordeum vulgare; miRNA-Seq	Hordeum vulgare	Illumina HiSeq 4000				SRS6157650	393.9	1	22518257	1125912850	413036598	unspecified	miRNA-Seq	TRANSCRIPTOMIC	size fractionation	SINGLE	2021-02-17T00:00:00Z	ILLUMINA	missing	shoot	not applicable	not applicable	not applicable	GSM4318300	uncalculated	uncalculated	not collected	not applicable	not applicable	S5 smallRNAs
			SRR11098929	SRX7737575	GSM4318299: S4 smallRNAs; Hordeum vulgare; miRNA-Seq	Hordeum vulgare	Illumina HiSeq 4000				SRS6157649	457.69	1	25840628	1292031400	479921787	unspecified	miRNA-Seq	TRANSCRIPTOMIC	size fractionation	SINGLE	2021-02-17T00:00:00Z	ILLUMINA	missing	shoot	not applicable	not applicable	not applicable	GSM4318299	uncalculated	uncalculated	not collected	not applicable	not applicable	S4 smallRNAs
PRJNA607200	Pi-starvation induced transcriptional changes in barley revealed by a comprehensive RNA-Seq and degradome analyses	https://www.ncbi.nlm.nih.gov/Traces/study/?acc=SRP249785&o=acc_s%3Aa	SRR11098909	SRX7737555	GSM4318279: degradome R4; Hordeum vulgare; miRNA-Seq	Hordeum vulgare	Illumina HiSeq 2500	GEO	SRP249785	Deep-sequencing of degraded or cleaved RNAs from barley shoot and root growing in low-Pi condition.	SRS6157629	775.12	1	54358916	2717945800	812775653	unspecified	miRNA-Seq	TRANSCRIPTOMIC	size fractionation	SINGLE	2021-02-17T00:00:00Z	ILLUMINA	missing	root	not applicable	not applicable	not applicable	GSM4318279	uncalculated	uncalculated	not collected	not applicable	not applicable	degradome R4
			SRR11098908	SRX7737554	GSM4318278: degradome S4; Hordeum vulgare; miRNA-Seq	Hordeum vulgare	Illumina HiSeq 2500				SRS6157628	863.81	1	61766166	3088308300	905767407	unspecified	miRNA-Seq	TRANSCRIPTOMIC	size fractionation	SINGLE	2021-02-17T00:00:00Z	ILLUMINA	missing	shoot	not applicable	not applicable	not applicable	GSM4318278	uncalculated	uncalculated	not collected	not applicable	not applicable	degradome S4
PRJNA476756	Biological Roles of Small Rnas Expressed During Infection of Barley by the Obligate Fungal Biotroph, Blumeria graminis f. sp. hordei	https://www.ncbi.nlm.nih.gov/Traces/study/?acc=SRP150840&o=acc_s%3Aa	SRR7363414	SRX4236367	GSM3204658: mla6_bln1_t48_rep3; Hordeum vulgare; Blumeria graminis f. sp. hordei; miRNA-Seq	Hordeum vulgare	Illumina HiSeq 2500	GEO	SRP150840	Small RNA sequencing of Barley CI 16151 and fast-neutron-derived, immune-compromised mutants infected with the powdery mildew fungus (Blumeria graminis f. sp. hordei (Bgh); isolate 5874)	SRS3434409	1076.76	1	34175104	1674580096	1129064186	unspecified	miRNA-Seq	TRANSCRIPTOMIC	size fractionation	SINGLE	2019-02-13T00:00:00Z	ILLUMINA	missing	Barley infected first leaf (PO:0007094)	not applicable	not applicable	not applicable	GSM3204658	uncalculated	uncalculated	not collected	not applicable	not applicable	Rep 3
			SRR7363413	SRX4236366	GSM3204657: mla6_bln1_t48_rep2; Hordeum vulgare; Blumeria graminis f. sp. hordei; miRNA-Seq	Hordeum vulgare	Illumina HiSeq 2500				SRS3434407	1053.3	1	33328621	1633102429	1104460645	unspecified	miRNA-Seq	TRANSCRIPTOMIC	size fractionation	SINGLE	2019-02-13T00:00:00Z	ILLUMINA	missing	Barley infected first leaf (PO:0007094)	not applicable	not applicable	not applicable	GSM3204657	uncalculated	uncalculated	not collected	not applicable	not applicable	Rep 2
			SRR7363412	SRX4236365	GSM3204656: mla6_bln1_t48_rep1; Hordeum vulgare; Blumeria graminis f. sp. hordei; miRNA-Seq	Hordeum vulgare	Illumina HiSeq 2500				SRS3434408	945.14	1	30141813	1507090650	991050781	unspecified	miRNA-Seq	TRANSCRIPTOMIC	size fractionation	SINGLE	2019-02-13T00:00:00Z	ILLUMINA	missing	Barley infected first leaf (PO:0007094)	not applicable	not applicable	not applicable	GSM3204656	uncalculated	uncalculated	not collected	not applicable	not applicable	Rep 1
			SRR7363411	SRX4236364	GSM3204655: mla6_bln1_t32_rep3; Hordeum vulgare; Blumeria graminis f. sp. hordei; miRNA-Seq	Hordeum vulgare	Illumina HiSeq 2500				SRS3434406	1097.35	1	34855608	1707924792	1150656444	unspecified	miRNA-Seq	TRANSCRIPTOMIC	size fractionation	SINGLE	2019-02-13T00:00:00Z	ILLUMINA	missing	Barley infected first leaf (PO:0007094)	not applicable	not applicable	not applicable	GSM3204655	uncalculated	uncalculated	not collected	not applicable	not applicable	Rep 3
			SRR7363410	SRX4236363	GSM3204654: mla6_bln1_t32_rep2; Hordeum vulgare; Blumeria graminis f. sp. hordei; miRNA-Seq	Hordeum vulgare	Illumina HiSeq 2500				SRS3434405	1060.19	1	33789825	1655701425	1111689080	unspecified	miRNA-Seq	TRANSCRIPTOMIC	size fractionation	SINGLE	2019-02-13T00:00:00Z	ILLUMINA	missing	Barley infected first leaf (PO:0007094)	not applicable	not applicable	not applicable	GSM3204654	uncalculated	uncalculated	not collected	not applicable	not applicable	Rep 2
			SRR7363409	SRX4236362	GSM3204653: mla6_bln1_t32_rep1; Hordeum vulgare; Blumeria graminis f. sp. hordei; miRNA-Seq	Hordeum vulgare	Illumina HiSeq 2500				SRS3434404	722.75	1	23149384	1157469200	757860211	unspecified	miRNA-Seq	TRANSCRIPTOMIC	size fractionation	SINGLE	2019-02-13T00:00:00Z	ILLUMINA	missing	Barley infected first leaf (PO:0007094)	not applicable	not applicable	not applicable	GSM3204653	uncalculated	uncalculated	not collected	not applicable	not applicable	Rep 1
			SRR7363408	SRX4236361	GSM3204652: mla6_bln1_t24_rep3; Hordeum vulgare; Blumeria graminis f. sp. hordei; miRNA-Seq	Hordeum vulgare	Illumina HiSeq 2500				SRS3434403	992.66	1	31466736	1541870064	1040881572	unspecified	miRNA-Seq	TRANSCRIPTOMIC	size fractionation	SINGLE	2019-02-13T00:00:00Z	ILLUMINA	missing	Barley infected first leaf (PO:0007094)	not applicable	not applicable	not applicable	GSM3204652	uncalculated	uncalculated	not collected	not applicable	not applicable	Rep 3
			SRR7363407	SRX4236360	GSM3204651: mla6_bln1_t24_rep2; Hordeum vulgare; Blumeria graminis f. sp. hordei; miRNA-Seq	Hordeum vulgare	Illumina HiSeq 2500				SRS3434402	1016.31	1	32218246	1578694054	1065681705	unspecified	miRNA-Seq	TRANSCRIPTOMIC	size fractionation	SINGLE	2019-02-13T00:00:00Z	ILLUMINA	missing	Barley infected first leaf (PO:0007094)	not applicable	not applicable	not applicable	GSM3204651	uncalculated	uncalculated	not collected	not applicable	not applicable	Rep 2
			SRR7363406	SRX4236359	GSM3204650: mla6_bln1_t24_rep1; Hordeum vulgare; Blumeria graminis f. sp. hordei; miRNA-Seq	Hordeum vulgare	Illumina HiSeq 2500				SRS3434401	1050.7	1	33653723	1682686150	1101742245	unspecified	miRNA-Seq	TRANSCRIPTOMIC	size fractionation	SINGLE	2019-02-13T00:00:00Z	ILLUMINA	missing	Barley infected first leaf (PO:0007094)	not applicable	not applicable	not applicable	GSM3204650	uncalculated	uncalculated	not collected	not applicable	not applicable	Rep 1
			SRR7363405	SRX4236358	GSM3204649: mla6_bln1_t20_rep3; Hordeum vulgare; Blumeria graminis f. sp. hordei; miRNA-Seq	Hordeum vulgare	Illumina HiSeq 2500				SRS3434400	1001.86	1	31588306	1547826994	1050530968	unspecified	miRNA-Seq	TRANSCRIPTOMIC	size fractionation	SINGLE	2019-02-13T00:00:00Z	ILLUMINA	missing	Barley infected first leaf (PO:0007094)	not applicable	not applicable	not applicable	GSM3204649	uncalculated	uncalculated	not collected	not applicable	not applicable	Rep 3
			SRR7363404	SRX4236357	GSM3204648: mla6_bln1_t20_rep2; Hordeum vulgare; Blumeria graminis f. sp. hordei; miRNA-Seq	Hordeum vulgare	Illumina HiSeq 2500				SRS3434399	1073.03	1	33732981	1652916069	1125153856	unspecified	miRNA-Seq	TRANSCRIPTOMIC	size fractionation	SINGLE	2019-02-13T00:00:00Z	ILLUMINA	missing	Barley infected first leaf (PO:0007094)	not applicable	not applicable	not applicable	GSM3204648	uncalculated	uncalculated	not collected	not applicable	not applicable	Rep 2
			SRR7363403	SRX4236356	GSM3204647: mla6_bln1_t20_rep1; Hordeum vulgare; Blumeria graminis f. sp. hordei; miRNA-Seq	Hordeum vulgare	Illumina HiSeq 2500				SRS3434398	1015.53	1	32154600	1607730000	1064861905	unspecified	miRNA-Seq	TRANSCRIPTOMIC	size fractionation	SINGLE	2019-02-13T00:00:00Z	ILLUMINA	missing	Barley infected first leaf (PO:0007094)	not applicable	not applicable	not applicable	GSM3204647	uncalculated	uncalculated	not collected	not applicable	not applicable	Rep 1
			SRR7363402	SRX4236355	GSM3204646: mla6_bln1_t16_rep3; Hordeum vulgare; Blumeria graminis f. sp. hordei; miRNA-Seq	Hordeum vulgare	Illumina HiSeq 2500				SRS3434397	955.79	1	30338928	1486607472	1002214173	unspecified	miRNA-Seq	TRANSCRIPTOMIC	size fractionation	SINGLE	2019-02-13T00:00:00Z	ILLUMINA	missing	Barley infected first leaf (PO:0007094)	not applicable	not applicable	not applicable	GSM3204646	uncalculated	uncalculated	not collected	not applicable	not applicable	Rep 3
			SRR7363401	SRX4236354	GSM3204645: mla6_bln1_t16_rep2; Hordeum vulgare; Blumeria graminis f. sp. hordei; miRNA-Seq	Hordeum vulgare	Illumina HiSeq 2500				SRS3434396	1036.19	1	32677262	1601185838	1086522687	unspecified	miRNA-Seq	TRANSCRIPTOMIC	size fractionation	SINGLE	2019-02-13T00:00:00Z	ILLUMINA	missing	Barley infected first leaf (PO:0007094)	not applicable	not applicable	not applicable	GSM3204645	uncalculated	uncalculated	not collected	not applicable	not applicable	Rep 2
			SRR7363400	SRX4236353	GSM3204644: mla6_bln1_t16_rep1; Hordeum vulgare; Blumeria graminis f. sp. hordei; miRNA-Seq	Hordeum vulgare	Illumina HiSeq 2500				SRS3434395	1097.25	1	34701489	1735074450	1150554771	unspecified	miRNA-Seq	TRANSCRIPTOMIC	size fractionation	SINGLE	2019-02-13T00:00:00Z	ILLUMINA	missing	Barley infected first leaf (PO:0007094)	not applicable	not applicable	not applicable	GSM3204644	uncalculated	uncalculated	not collected	not applicable	not applicable	Rep 1
			SRR7363399	SRX4236352	GSM3204643: mla6_bln1_t0_rep3; Hordeum vulgare; Blumeria graminis f. sp. hordei; miRNA-Seq	Hordeum vulgare	Illumina HiSeq 2500				SRS3434394	970.43	1	30274714	1483460986	1017566252	unspecified	miRNA-Seq	TRANSCRIPTOMIC	size fractionation	SINGLE	2019-02-13T00:00:00Z	ILLUMINA	missing	Barley infected first leaf (PO:0007094)	not applicable	not applicable	not applicable	GSM3204643	uncalculated	uncalculated	not collected	not applicable	not applicable	Rep 3
			SRR7363398	SRX4236351	GSM3204642: mla6_bln1_t0_rep2; Hordeum vulgare; Blumeria graminis f. sp. hordei; miRNA-Seq	Hordeum vulgare	Illumina HiSeq 2500				SRS3434393	612.61	1	19250707	943284643	642363947	unspecified	miRNA-Seq	TRANSCRIPTOMIC	size fractionation	SINGLE	2019-02-13T00:00:00Z	ILLUMINA	missing	Barley infected first leaf (PO:0007094)	not applicable	not applicable	not applicable	GSM3204642	uncalculated	uncalculated	not collected	not applicable	not applicable	Rep 2
			SRR7363397	SRX4236350	GSM3204641: mla6_bln1_t0_rep1; Hordeum vulgare; Blumeria graminis f. sp. hordei; miRNA-Seq	Hordeum vulgare	Illumina HiSeq 2500				SRS3434392	926.1	1	28865199	1443259950	971085071	unspecified	miRNA-Seq	TRANSCRIPTOMIC	size fractionation	SINGLE	2019-02-13T00:00:00Z	ILLUMINA	missing	Barley infected first leaf (PO:0007094)	not applicable	not applicable	not applicable	GSM3204641	uncalculated	uncalculated	not collected	not applicable	not applicable	Rep 1
			SRR7363396	SRX4236349	GSM3204640: bln1_t48_rep3; Hordeum vulgare; Blumeria graminis f. sp. hordei; miRNA-Seq	Hordeum vulgare	Illumina HiSeq 2500				SRS3434391	821.5	1	26606178	1303702722	861408684	unspecified	miRNA-Seq	TRANSCRIPTOMIC	size fractionation	SINGLE	2019-02-13T00:00:00Z	ILLUMINA	missing	Barley infected first leaf (PO:0007094)	not applicable	not applicable	not applicable	GSM3204640	uncalculated	uncalculated	not collected	not applicable	not applicable	Rep 3
			SRR7363395	SRX4236348	GSM3204639: bln1_t48_rep2; Hordeum vulgare; Blumeria graminis f. sp. hordei; miRNA-Seq	Hordeum vulgare	Illumina HiSeq 2500				SRS3434390	1111.01	1	34997635	1714884115	1164980953	unspecified	miRNA-Seq	TRANSCRIPTOMIC	size fractionation	SINGLE	2019-02-13T00:00:00Z	ILLUMINA	missing	Barley infected first leaf (PO:0007094)	not applicable	not applicable	not applicable	GSM3204639	uncalculated	uncalculated	not collected	not applicable	not applicable	Rep 2
			SRR7363394	SRX4236347	GSM3204638: bln1_t48_rep1; Hordeum vulgare; Blumeria graminis f. sp. hordei; miRNA-Seq	Hordeum vulgare	Illumina HiSeq 2500				SRS3434389	951.96	1	30097204	1504860200	998197263	unspecified	miRNA-Seq	TRANSCRIPTOMIC	size fractionation	SINGLE	2019-02-13T00:00:00Z	ILLUMINA	missing	Barley infected first leaf (PO:0007094)	not applicable	not applicable	not applicable	GSM3204638	uncalculated	uncalculated	not collected	not applicable	not applicable	Rep 1
			SRR7363393	SRX4236346	GSM3204637: bln1_t32_rep3; Hordeum vulgare; Blumeria graminis f. sp. hordei; miRNA-Seq	Hordeum vulgare	Illumina HiSeq 2500				SRS3434387	1032.21	1	33208641	1627223409	1082348377	unspecified	miRNA-Seq	TRANSCRIPTOMIC	size fractionation	SINGLE	2019-02-13T00:00:00Z	ILLUMINA	missing	Barley infected first leaf (PO:0007094)	not applicable	not applicable	not applicable	GSM3204637	uncalculated	uncalculated	not collected	not applicable	not applicable	Rep 3
			SRR7363392	SRX4236345	GSM3204636: bln1_t32_rep2; Hordeum vulgare; Blumeria graminis f. sp. hordei; miRNA-Seq	Hordeum vulgare	Illumina HiSeq 2500				SRS3434388	1103.83	1	34857738	1708029162	1157449683	unspecified	miRNA-Seq	TRANSCRIPTOMIC	size fractionation	SINGLE	2019-02-13T00:00:00Z	ILLUMINA	missing	Barley infected first leaf (PO:0007094)	not applicable	not applicable	not applicable	GSM3204636	uncalculated	uncalculated	not collected	not applicable	not applicable	Rep 2
			SRR7363391	SRX4236344	GSM3204635: bln1_t32_rep1; Hordeum vulgare; Blumeria graminis f. sp. hordei; miRNA-Seq	Hordeum vulgare	Illumina HiSeq 2500				SRS3434386	858.47	1	27342629	1367131450	900172751	unspecified	miRNA-Seq	TRANSCRIPTOMIC	size fractionation	SINGLE	2019-02-13T00:00:00Z	ILLUMINA	missing	Barley infected first leaf (PO:0007094)	not applicable	not applicable	not applicable	GSM3204635	uncalculated	uncalculated	not collected	not applicable	not applicable	Rep 1
			SRR7363390	SRX4236343	GSM3204634: bln1_t24_rep3; Hordeum vulgare; Blumeria graminis f. sp. hordei; miRNA-Seq	Hordeum vulgare	Illumina HiSeq 2500				SRS3434385	1004.3	1	32447265	1589915985	1053080699	unspecified	miRNA-Seq	TRANSCRIPTOMIC	size fractionation	SINGLE	2019-02-13T00:00:00Z	ILLUMINA	missing	Barley infected first leaf (PO:0007094)	not applicable	not applicable	not applicable	GSM3204634	uncalculated	uncalculated	not collected	not applicable	not applicable	Rep 3
			SRR7363389	SRX4236342	GSM3204633: bln1_t24_rep2; Hordeum vulgare; Blumeria graminis f. sp. hordei; miRNA-Seq	Hordeum vulgare	Illumina HiSeq 2500				SRS3434384	1077.16	1	34087866	1670305434	1129489269	unspecified	miRNA-Seq	TRANSCRIPTOMIC	size fractionation	SINGLE	2019-02-13T00:00:00Z	ILLUMINA	missing	Barley infected first leaf (PO:0007094)	not applicable	not applicable	not applicable	GSM3204633	uncalculated	uncalculated	not collected	not applicable	not applicable	Rep 2
			SRR7363388	SRX4236341	GSM3204632: bln1_t24_rep1; Hordeum vulgare; Blumeria graminis f. sp. hordei; miRNA-Seq	Hordeum vulgare	Illumina HiSeq 2500				SRS3434382	1065.15	1	33581359	1679067950	1116894310	unspecified	miRNA-Seq	TRANSCRIPTOMIC	size fractionation	SINGLE	2019-02-13T00:00:00Z	ILLUMINA	missing	Barley infected first leaf (PO:0007094)	not applicable	not applicable	not applicable	GSM3204632	uncalculated	uncalculated	not collected	not applicable	not applicable	Rep 1
			SRR7363387	SRX4236340	GSM3204631: bln1_t20_rep3; Hordeum vulgare; Blumeria graminis f. sp. hordei; miRNA-Seq	Hordeum vulgare	Illumina HiSeq 2500				SRS3434383	908.72	1	29226487	1432097863	952863412	unspecified	miRNA-Seq	TRANSCRIPTOMIC	size fractionation	SINGLE	2019-02-13T00:00:00Z	ILLUMINA	missing	Barley infected first leaf (PO:0007094)	not applicable	not applicable	not applicable	GSM3204631	uncalculated	uncalculated	not collected	not applicable	not applicable	Rep 3
			SRR7363386	SRX4236339	GSM3204630: bln1_t20_rep2; Hordeum vulgare; Blumeria graminis f. sp. hordei; miRNA-Seq	Hordeum vulgare	Illumina HiSeq 2500				SRS3434381	839.54	1	26667133	1306689517	880324289	unspecified	miRNA-Seq	TRANSCRIPTOMIC	size fractionation	SINGLE	2019-02-13T00:00:00Z	ILLUMINA	missing	Barley infected first leaf (PO:0007094)	not applicable	not applicable	not applicable	GSM3204630	uncalculated	uncalculated	not collected	not applicable	not applicable	Rep 2
			SRR7363385	SRX4236338	GSM3204629: bln1_t20_rep1; Hordeum vulgare; Blumeria graminis f. sp. hordei; miRNA-Seq	Hordeum vulgare	Illumina HiSeq 2500				SRS3434380	996.57	1	31356802	1567840100	1044984040	unspecified	miRNA-Seq	TRANSCRIPTOMIC	size fractionation	SINGLE	2019-02-13T00:00:00Z	ILLUMINA	missing	Barley infected first leaf (PO:0007094)	not applicable	not applicable	not applicable	GSM3204629	uncalculated	uncalculated	not collected	not applicable	not applicable	Rep 1
			SRR7363384	SRX4236337	GSM3204628: bln1_t16_rep3; Hordeum vulgare; Blumeria graminis f. sp. hordei; miRNA-Seq	Hordeum vulgare	Illumina HiSeq 2500				SRS3434379	1116.11	1	35822542	1755304558	1170330526	unspecified	miRNA-Seq	TRANSCRIPTOMIC	size fractionation	SINGLE	2019-02-13T00:00:00Z	ILLUMINA	missing	Barley infected first leaf (PO:0007094)	not applicable	not applicable	not applicable	GSM3204628	uncalculated	uncalculated	not collected	not applicable	not applicable	Rep 3
			SRR7363383	SRX4236336	GSM3204627: bln1_t16_rep2; Hordeum vulgare; Blumeria graminis f. sp. hordei; miRNA-Seq	Hordeum vulgare	Illumina HiSeq 2500				SRS3434378	1121.05	1	35140172	1721868428	1175502399	unspecified	miRNA-Seq	TRANSCRIPTOMIC	size fractionation	SINGLE	2019-02-13T00:00:00Z	ILLUMINA	missing	Barley infected first leaf (PO:0007094)	not applicable	not applicable	not applicable	GSM3204627	uncalculated	uncalculated	not collected	not applicable	not applicable	Rep 2
			SRR7363382	SRX4236335	GSM3204626: bln1_t16_rep1; Hordeum vulgare; Blumeria graminis f. sp. hordei; miRNA-Seq	Hordeum vulgare	Illumina HiSeq 2500				SRS3434375	751.51	1	23878455	1193922750	788013269	unspecified	miRNA-Seq	TRANSCRIPTOMIC	size fractionation	SINGLE	2019-02-13T00:00:00Z	ILLUMINA	missing	Barley infected first leaf (PO:0007094)	not applicable	not applicable	not applicable	GSM3204626	uncalculated	uncalculated	not collected	not applicable	not applicable	Rep 1
			SRR7363381	SRX4236334	GSM3204625: bln1_t0_rep3; Hordeum vulgare; Blumeria graminis f. sp. hordei; miRNA-Seq	Hordeum vulgare	Illumina HiSeq 2500				SRS3434377	605.87	1	19448581	952980469	635302914	unspecified	miRNA-Seq	TRANSCRIPTOMIC	size fractionation	SINGLE	2019-02-13T00:00:00Z	ILLUMINA	missing	Barley infected first leaf (PO:0007094)	not applicable	not applicable	not applicable	GSM3204625	uncalculated	uncalculated	not collected	not applicable	not applicable	Rep 3
			SRR7363380	SRX4236333	GSM3204624: bln1_t0_rep2; Hordeum vulgare; Blumeria graminis f. sp. hordei; miRNA-Seq	Hordeum vulgare	Illumina HiSeq 2500				SRS3434376	707.03	1	22163966	1086034334	741373331	unspecified	miRNA-Seq	TRANSCRIPTOMIC	size fractionation	SINGLE	2019-02-13T00:00:00Z	ILLUMINA	missing	Barley infected first leaf (PO:0007094)	not applicable	not applicable	not applicable	GSM3204624	uncalculated	uncalculated	not collected	not applicable	not applicable	Rep 2
			SRR7363379	SRX4236332	GSM3204623: bln1_t0_rep1; Hordeum vulgare; Blumeria graminis f. sp. hordei; miRNA-Seq	Hordeum vulgare	Illumina HiSeq 2500				SRS3434374	684.77	1	21303023	1065151150	718038147	unspecified	miRNA-Seq	TRANSCRIPTOMIC	size fractionation	SINGLE	2019-02-13T00:00:00Z	ILLUMINA	missing	Barley infected first leaf (PO:0007094)	not applicable	not applicable	not applicable	GSM3204623	uncalculated	uncalculated	not collected	not applicable	not applicable	Rep 1
			SRR7363378	SRX4236331	GSM3204622: rar3_t48_rep3; Hordeum vulgare; Blumeria graminis f. sp. hordei; miRNA-Seq	Hordeum vulgare	Illumina HiSeq 2500				SRS3434371	1035.56	1	32338083	1584566067	1085865462	unspecified	miRNA-Seq	TRANSCRIPTOMIC	size fractionation	SINGLE	2019-02-13T00:00:00Z	ILLUMINA	missing	Barley infected first leaf (PO:0007094)	not applicable	not applicable	not applicable	GSM3204622	uncalculated	uncalculated	not collected	not applicable	not applicable	Rep 3
			SRR7363377	SRX4236330	GSM3204621: rar3_t48_rep2; Hordeum vulgare; Blumeria graminis f. sp. hordei; miRNA-Seq	Hordeum vulgare	Illumina HiSeq 2500				SRS3434372	1008.84	1	32025089	1569229361	1057844990	unspecified	miRNA-Seq	TRANSCRIPTOMIC	size fractionation	SINGLE	2019-02-13T00:00:00Z	ILLUMINA	missing	Barley infected first leaf (PO:0007094)	not applicable	not applicable	not applicable	GSM3204621	uncalculated	uncalculated	not collected	not applicable	not applicable	Rep 2
			SRR7363376	SRX4236329	GSM3204620: rar3_t48_rep1; Hordeum vulgare; Blumeria graminis f. sp. hordei; miRNA-Seq	Hordeum vulgare	Illumina HiSeq 2500				SRS3434373	1029.95	1	32576133	1628806650	1079984253	unspecified	miRNA-Seq	TRANSCRIPTOMIC	size fractionation	SINGLE	2019-02-13T00:00:00Z	ILLUMINA	missing	Barley infected first leaf (PO:0007094)	not applicable	not applicable	not applicable	GSM3204620	uncalculated	uncalculated	not collected	not applicable	not applicable	Rep 1
			SRR7363375	SRX4236328	GSM3204619: rar3_t32_rep3; Hordeum vulgare; Blumeria graminis f. sp. hordei; miRNA-Seq	Hordeum vulgare	Illumina HiSeq 2500				SRS3434368	1025.74	1	32057875	1570835875	1075571565	unspecified	miRNA-Seq	TRANSCRIPTOMIC	size fractionation	SINGLE	2019-02-13T00:00:00Z	ILLUMINA	missing	Barley infected first leaf (PO:0007094)	not applicable	not applicable	not applicable	GSM3204619	uncalculated	uncalculated	not collected	not applicable	not applicable	Rep 3
			SRR7363374	SRX4236327	GSM3204618: rar3_t32_rep2; Hordeum vulgare; Blumeria graminis f. sp. hordei; miRNA-Seq	Hordeum vulgare	Illumina HiSeq 2500				SRS3434370	916.23	1	28886146	1415421154	960733725	unspecified	miRNA-Seq	TRANSCRIPTOMIC	size fractionation	SINGLE	2019-02-13T00:00:00Z	ILLUMINA	missing	Barley infected first leaf (PO:0007094)	not applicable	not applicable	not applicable	GSM3204618	uncalculated	uncalculated	not collected	not applicable	not applicable	Rep 2
			SRR7363373	SRX4236326	GSM3204617: rar3_t32_rep1; Hordeum vulgare; Blumeria graminis f. sp. hordei; miRNA-Seq	Hordeum vulgare	Illumina HiSeq 2500				SRS3434369	1048.65	1	33323897	1666194850	1099588104	unspecified	miRNA-Seq	TRANSCRIPTOMIC	size fractionation	SINGLE	2019-02-13T00:00:00Z	ILLUMINA	missing	Barley infected first leaf (PO:0007094)	not applicable	not applicable	not applicable	GSM3204617	uncalculated	uncalculated	not collected	not applicable	not applicable	Rep 1
			SRR7363372	SRX4236325	GSM3204616: rar3_t24_rep3; Hordeum vulgare; Blumeria graminis f. sp. hordei; miRNA-Seq	Hordeum vulgare	Illumina HiSeq 2500				SRS3434366	1322.76	1	41361696	2026723104	1387010836	unspecified	miRNA-Seq	TRANSCRIPTOMIC	size fractionation	SINGLE	2019-02-13T00:00:00Z	ILLUMINA	missing	Barley infected first leaf (PO:0007094)	not applicable	not applicable	not applicable	GSM3204616	uncalculated	uncalculated	not collected	not applicable	not applicable	Rep 3
			SRR7363371	SRX4236324	GSM3204615: rar3_t24_rep2; Hordeum vulgare; Blumeria graminis f. sp. hordei; miRNA-Seq	Hordeum vulgare	Illumina HiSeq 2500				SRS3434367	965.59	1	30422029	1490679421	1012494799	unspecified	miRNA-Seq	TRANSCRIPTOMIC	size fractionation	SINGLE	2019-02-13T00:00:00Z	ILLUMINA	missing	Barley infected first leaf (PO:0007094)	not applicable	not applicable	not applicable	GSM3204615	uncalculated	uncalculated	not collected	not applicable	not applicable	Rep 2
			SRR7363370	SRX4236323	GSM3204614: rar3_t24_rep1; Hordeum vulgare; Blumeria graminis f. sp. hordei; miRNA-Seq	Hordeum vulgare	Illumina HiSeq 2500				SRS3434363	980.54	1	31305898	1565294900	1028167497	unspecified	miRNA-Seq	TRANSCRIPTOMIC	size fractionation	SINGLE	2019-02-13T00:00:00Z	ILLUMINA	missing	Barley infected first leaf (PO:0007094)	not applicable	not applicable	not applicable	GSM3204614	uncalculated	uncalculated	not collected	not applicable	not applicable	Rep 1
			SRR7363369	SRX4236322	GSM3204613: rar3_t20_rep3; Hordeum vulgare; Blumeria graminis f. sp. hordei; miRNA-Seq	Hordeum vulgare	Illumina HiSeq 2500				SRS3434365	937.68	1	29454501	1443270549	983231535	unspecified	miRNA-Seq	TRANSCRIPTOMIC	size fractionation	SINGLE	2019-02-13T00:00:00Z	ILLUMINA	missing	Barley infected first leaf (PO:0007094)	not applicable	not applicable	not applicable	GSM3204613	uncalculated	uncalculated	not collected	not applicable	not applicable	Rep 3
			SRR7363368	SRX4236321	GSM3204612: rar3_t20_rep2; Hordeum vulgare; Blumeria graminis f. sp. hordei; miRNA-Seq	Hordeum vulgare	Illumina HiSeq 2500				SRS3434362	1096.64	1	34731569	1701846881	1149907032	unspecified	miRNA-Seq	TRANSCRIPTOMIC	size fractionation	SINGLE	2019-02-13T00:00:00Z	ILLUMINA	missing	Barley infected first leaf (PO:0007094)	not applicable	not applicable	not applicable	GSM3204612	uncalculated	uncalculated	not collected	not applicable	not applicable	Rep 2
			SRR7363367	SRX4236320	GSM3204611: rar3_t20_rep1; Hordeum vulgare; Blumeria graminis f. sp. hordei; miRNA-Seq	Hordeum vulgare	Illumina HiSeq 2500				SRS3434364	841.91	1	26761774	1338088700	882809636	unspecified	miRNA-Seq	TRANSCRIPTOMIC	size fractionation	SINGLE	2019-02-13T00:00:00Z	ILLUMINA	missing	Barley infected first leaf (PO:0007094)	not applicable	not applicable	not applicable	GSM3204611	uncalculated	uncalculated	not collected	not applicable	not applicable	Rep 1
			SRR7363366	SRX4236319	GSM3204610: rar3_t16_rep3; Hordeum vulgare; Blumeria graminis f. sp. hordei; miRNA-Seq	Hordeum vulgare	Illumina HiSeq 2500				SRS3434361	1108.48	1	34465901	1688829149	1162327024	unspecified	miRNA-Seq	TRANSCRIPTOMIC	size fractionation	SINGLE	2019-02-13T00:00:00Z	ILLUMINA	missing	Barley infected first leaf (PO:0007094)	not applicable	not applicable	not applicable	GSM3204610	uncalculated	uncalculated	not collected	not applicable	not applicable	Rep 3
			SRR7363365	SRX4236318	GSM3204609: rar3_t16_rep2; Hordeum vulgare; Blumeria graminis f. sp. hordei; miRNA-Seq	Hordeum vulgare	Illumina HiSeq 2500				SRS3434360	920.17	1	29049070	1423404430	964866200	unspecified	miRNA-Seq	TRANSCRIPTOMIC	size fractionation	SINGLE	2019-02-13T00:00:00Z	ILLUMINA	missing	Barley infected first leaf (PO:0007094)	not applicable	not applicable	not applicable	GSM3204609	uncalculated	uncalculated	not collected	not applicable	not applicable	Rep 2
			SRR7363364	SRX4236317	GSM3204608: rar3_t16_rep1; Hordeum vulgare; Blumeria graminis f. sp. hordei; miRNA-Seq	Hordeum vulgare	Illumina HiSeq 2500				SRS3434359	1139	1	36027656	1801382800	1194330673	unspecified	miRNA-Seq	TRANSCRIPTOMIC	size fractionation	SINGLE	2019-02-13T00:00:00Z	ILLUMINA	missing	Barley infected first leaf (PO:0007094)	not applicable	not applicable	not applicable	GSM3204608	uncalculated	uncalculated	not collected	not applicable	not applicable	Rep 1
			SRR7363363	SRX4236316	GSM3204607: rar3_t0_rep3; Hordeum vulgare; Blumeria graminis f. sp. hordei; miRNA-Seq	Hordeum vulgare	Illumina HiSeq 2500				SRS3434358	976.54	1	30118148	1475789252	1023979707	unspecified	miRNA-Seq	TRANSCRIPTOMIC	size fractionation	SINGLE	2019-02-13T00:00:00Z	ILLUMINA	missing	Barley infected first leaf (PO:0007094)	not applicable	not applicable	not applicable	GSM3204607	uncalculated	uncalculated	not collected	not applicable	not applicable	Rep 3
			SRR7363362	SRX4236315	GSM3204606: rar3_t0_rep2; Hordeum vulgare; Blumeria graminis f. sp. hordei; miRNA-Seq	Hordeum vulgare	Illumina HiSeq 2500				SRS3434356	783.13	1	24575057	1204177793	821174510	unspecified	miRNA-Seq	TRANSCRIPTOMIC	size fractionation	SINGLE	2019-02-13T00:00:00Z	ILLUMINA	missing	Barley infected first leaf (PO:0007094)	not applicable	not applicable	not applicable	GSM3204606	uncalculated	uncalculated	not collected	not applicable	not applicable	Rep 2
			SRR7363361	SRX4236314	GSM3204605: rar3_t0_rep1; Hordeum vulgare; Blumeria graminis f. sp. hordei; miRNA-Seq	Hordeum vulgare	Illumina HiSeq 2500				SRS3434357	730.71	1	22847527	1142376350	766206014	unspecified	miRNA-Seq	TRANSCRIPTOMIC	size fractionation	SINGLE	2019-02-13T00:00:00Z	ILLUMINA	missing	Barley infected first leaf (PO:0007094)	not applicable	not applicable	not applicable	GSM3204605	uncalculated	uncalculated	not collected	not applicable	not applicable	Rep 1
			SRR7363360	SRX4236313	GSM3204604: mla6_t48_rep3; Hordeum vulgare; Blumeria graminis f. sp. hordei; miRNA-Seq	Hordeum vulgare	Illumina HiSeq 2500				SRS3434354	1279.22	1	40318157	1975589693	1341364557	unspecified	miRNA-Seq	TRANSCRIPTOMIC	size fractionation	SINGLE	2019-02-13T00:00:00Z	ILLUMINA	missing	Barley infected first leaf (PO:0007094)	not applicable	not applicable	not applicable	GSM3204604	uncalculated	uncalculated	not collected	not applicable	not applicable	Rep 3
			SRR7363359	SRX4236312	GSM3204603: mla6_t48_rep2; Hordeum vulgare; Blumeria graminis f. sp. hordei; miRNA-Seq	Hordeum vulgare	Illumina HiSeq 2500				SRS3434355	923.27	1	29659154	1453298546	968116531	unspecified	miRNA-Seq	TRANSCRIPTOMIC	size fractionation	SINGLE	2019-02-13T00:00:00Z	ILLUMINA	missing	Barley infected first leaf (PO:0007094)	not applicable	not applicable	not applicable	GSM3204603	uncalculated	uncalculated	not collected	not applicable	not applicable	Rep 2
			SRR7363358	SRX4236311	GSM3204602: mla6_t48_rep1; Hordeum vulgare; Blumeria graminis f. sp. hordei; miRNA-Seq	Hordeum vulgare	Illumina HiSeq 2500				SRS3434353	1031.93	1	33175551	1658777550	1082061483	unspecified	miRNA-Seq	TRANSCRIPTOMIC	size fractionation	SINGLE	2019-02-13T00:00:00Z	ILLUMINA	missing	Barley infected first leaf (PO:0007094)	not applicable	not applicable	not applicable	GSM3204602	uncalculated	uncalculated	not collected	not applicable	not applicable	Rep 1
			SRR7363357	SRX4236310	GSM3204601: mla6_t32_rep3; Hordeum vulgare; Blumeria graminis f. sp. hordei; miRNA-Seq	Hordeum vulgare	Illumina HiSeq 2500				SRS3434350	915.2	1	28882991	1415266559	959652490	unspecified	miRNA-Seq	TRANSCRIPTOMIC	size fractionation	SINGLE	2019-02-13T00:00:00Z	ILLUMINA	missing	Barley infected first leaf (PO:0007094)	not applicable	not applicable	not applicable	GSM3204601	uncalculated	uncalculated	not collected	not applicable	not applicable	Rep 3
			SRR7363356	SRX4236309	GSM3204600: mla6_t32_rep2; Hordeum vulgare; Blumeria graminis f. sp. hordei; miRNA-Seq	Hordeum vulgare	Illumina HiSeq 2500				SRS3434351	737.52	1	23758745	1164178505	773342765	unspecified	miRNA-Seq	TRANSCRIPTOMIC	size fractionation	SINGLE	2019-02-13T00:00:00Z	ILLUMINA	missing	Barley infected first leaf (PO:0007094)	not applicable	not applicable	not applicable	GSM3204600	uncalculated	uncalculated	not collected	not applicable	not applicable	Rep 2
			SRR7363355	SRX4236308	GSM3204599: mla6_t32_rep1; Hordeum vulgare; Blumeria graminis f. sp. hordei; miRNA-Seq	Hordeum vulgare	Illumina HiSeq 2500				SRS3434352	1061.81	1	33821624	1691081200	1113391136	unspecified	miRNA-Seq	TRANSCRIPTOMIC	size fractionation	SINGLE	2019-02-13T00:00:00Z	ILLUMINA	missing	Barley infected first leaf (PO:0007094)	not applicable	not applicable	not applicable	GSM3204599	uncalculated	uncalculated	not collected	not applicable	not applicable	Rep 1
			SRR7363354	SRX4236307	GSM3204598: mla6_t24_rep3; Hordeum vulgare; Blumeria graminis f. sp. hordei; miRNA-Seq	Hordeum vulgare	Illumina HiSeq 2500				SRS3434349	940.24	1	29713881	1455980169	985917706	unspecified	miRNA-Seq	TRANSCRIPTOMIC	size fractionation	SINGLE	2019-02-13T00:00:00Z	ILLUMINA	missing	Barley infected first leaf (PO:0007094)	not applicable	not applicable	not applicable	GSM3204598	uncalculated	uncalculated	not collected	not applicable	not applicable	Rep 3
			SRR7363353	SRX4236306	GSM3204597: mla6_t24_rep2; Hordeum vulgare; Blumeria graminis f. sp. hordei; miRNA-Seq	Hordeum vulgare	Illumina HiSeq 2500				SRS3434348	1088.98	1	34869460	1708603540	1141879217	unspecified	miRNA-Seq	TRANSCRIPTOMIC	size fractionation	SINGLE	2019-02-13T00:00:00Z	ILLUMINA	missing	Barley infected first leaf (PO:0007094)	not applicable	not applicable	not applicable	GSM3204597	uncalculated	uncalculated	not collected	not applicable	not applicable	Rep 2
			SRR7363352	SRX4236305	GSM3204596: mla6_t24_rep1; Hordeum vulgare; Blumeria graminis f. sp. hordei; miRNA-Seq	Hordeum vulgare	Illumina HiSeq 2500				SRS3434346	1206.62	1	38458655	1922932750	1265228129	unspecified	miRNA-Seq	TRANSCRIPTOMIC	size fractionation	SINGLE	2019-02-13T00:00:00Z	ILLUMINA	missing	Barley infected first leaf (PO:0007094)	not applicable	not applicable	not applicable	GSM3204596	uncalculated	uncalculated	not collected	not applicable	not applicable	Rep 1
			SRR7363351	SRX4236304	GSM3204595: mla6_t20_rep3; Hordeum vulgare; Blumeria graminis f. sp. hordei; miRNA-Seq	Hordeum vulgare	Illumina HiSeq 2500				SRS3434347	1062.04	1	33225068	1628028332	1113627074	unspecified	miRNA-Seq	TRANSCRIPTOMIC	size fractionation	SINGLE	2019-02-13T00:00:00Z	ILLUMINA	missing	Barley infected first leaf (PO:0007094)	not applicable	not applicable	not applicable	GSM3204595	uncalculated	uncalculated	not collected	not applicable	not applicable	Rep 3
			SRR7363350	SRX4236303	GSM3204594: mla6_t20_rep2; Hordeum vulgare; Blumeria graminis f. sp. hordei; miRNA-Seq	Hordeum vulgare	Illumina HiSeq 2500				SRS3434345	1024.49	1	32747867	1604645483	1074255745	unspecified	miRNA-Seq	TRANSCRIPTOMIC	size fractionation	SINGLE	2019-02-13T00:00:00Z	ILLUMINA	missing	Barley infected first leaf (PO:0007094)	not applicable	not applicable	not applicable	GSM3204594	uncalculated	uncalculated	not collected	not applicable	not applicable	Rep 2
			SRR7363349	SRX4236302	GSM3204593: mla6_t20_rep1; Hordeum vulgare; Blumeria graminis f. sp. hordei; miRNA-Seq	Hordeum vulgare	Illumina HiSeq 2500				SRS3434344	1137.49	1	36297313	1814865650	1192747726	unspecified	miRNA-Seq	TRANSCRIPTOMIC	size fractionation	SINGLE	2019-02-13T00:00:00Z	ILLUMINA	missing	Barley infected first leaf (PO:0007094)	not applicable	not applicable	not applicable	GSM3204593	uncalculated	uncalculated	not collected	not applicable	not applicable	Rep 1
			SRR7363348	SRX4236301	GSM3204592: mla6_t16_rep3; Hordeum vulgare; Blumeria graminis f. sp. hordei; miRNA-Seq	Hordeum vulgare	Illumina HiSeq 2500				SRS3434343	1082.12	1	34174428	1674546972	1134689451	unspecified	miRNA-Seq	TRANSCRIPTOMIC	size fractionation	SINGLE	2019-02-13T00:00:00Z	ILLUMINA	missing	Barley infected first leaf (PO:0007094)	not applicable	not applicable	not applicable	GSM3204592	uncalculated	uncalculated	not collected	not applicable	not applicable	Rep 3
			SRR7363347	SRX4236300	GSM3204591: mla6_t16_rep2; Hordeum vulgare; Blumeria graminis f. sp. hordei; miRNA-Seq	Hordeum vulgare	Illumina HiSeq 2500				SRS3434342	782.8	1	24984849	1224257601	820829329	unspecified	miRNA-Seq	TRANSCRIPTOMIC	size fractionation	SINGLE	2019-02-13T00:00:00Z	ILLUMINA	missing	Barley infected first leaf (PO:0007094)	not applicable	not applicable	not applicable	GSM3204591	uncalculated	uncalculated	not collected	not applicable	not applicable	Rep 2
			SRR7363346	SRX4236299	GSM3204590: mla6_t16_rep1; Hordeum vulgare; Blumeria graminis f. sp. hordei; miRNA-Seq	Hordeum vulgare	Illumina HiSeq 2500				SRS3434341	167.64	1	5246952	262347600	175780003	unspecified	miRNA-Seq	TRANSCRIPTOMIC	size fractionation	SINGLE	2019-02-13T00:00:00Z	ILLUMINA	missing	Barley infected first leaf (PO:0007094)	not applicable	not applicable	not applicable	GSM3204590	uncalculated	uncalculated	not collected	not applicable	not applicable	Rep 1
			SRR7363345	SRX4236298	GSM3204589: mla6_t0_rep3; Hordeum vulgare; Blumeria graminis f. sp. hordei; miRNA-Seq	Hordeum vulgare	Illumina HiSeq 2500				SRS3434340	904.2	1	28408040	1391993960	948124974	unspecified	miRNA-Seq	TRANSCRIPTOMIC	size fractionation	SINGLE	2019-02-13T00:00:00Z	ILLUMINA	missing	Barley infected first leaf (PO:0007094)	not applicable	not applicable	not applicable	GSM3204589	uncalculated	uncalculated	not collected	not applicable	not applicable	Rep 3
			SRR7363344	SRX4236297	GSM3204588: mla6_t0_rep2; Hordeum vulgare; Blumeria graminis f. sp. hordei; miRNA-Seq	Hordeum vulgare	Illumina HiSeq 2500				SRS3434339	1005.95	1	31960073	1566043577	1054813990	unspecified	miRNA-Seq	TRANSCRIPTOMIC	size fractionation	SINGLE	2019-02-13T00:00:00Z	ILLUMINA	missing	Barley infected first leaf (PO:0007094)	not applicable	not applicable	not applicable	GSM3204588	uncalculated	uncalculated	not collected	not applicable	not applicable	Rep 2
			SRR7363343	SRX4236296	GSM3204587: mla6_t0_rep1; Hordeum vulgare; Blumeria graminis f. sp. hordei; miRNA-Seq	Hordeum vulgare	Illumina HiSeq 2500				SRS3434338	1017.68	1	31754532	1587726600	1067110096	unspecified	miRNA-Seq	TRANSCRIPTOMIC	size fractionation	SINGLE	2019-02-13T00:00:00Z	ILLUMINA	missing	Barley infected first leaf (PO:0007094)	not applicable	not applicable	not applicable	GSM3204587	uncalculated	uncalculated	not collected	not applicable	not applicable	Rep 1
			SRR7363342	SRX4236295	GSM3204586: WT_t48_rep3; Hordeum vulgare; Blumeria graminis f. sp. hordei; miRNA-Seq	Hordeum vulgare	Illumina HiSeq 2500				SRS3434337	1108.36	1	35595309	1744170141	1162194582	unspecified	miRNA-Seq	TRANSCRIPTOMIC	size fractionation	SINGLE	2019-02-13T00:00:00Z	ILLUMINA	missing	Barley infected first leaf (PO:0007094)	not applicable	not applicable	not applicable	GSM3204586	uncalculated	uncalculated	not collected	not applicable	not applicable	Rep 3
			SRR7363341	SRX4236294	GSM3204585: WT_t48_rep2; Hordeum vulgare; Blumeria graminis f. sp. hordei; miRNA-Seq	Hordeum vulgare	Illumina HiSeq 2500				SRS3434336	1038.03	1	32995335	1616771415	1088458101	unspecified	miRNA-Seq	TRANSCRIPTOMIC	size fractionation	SINGLE	2019-02-13T00:00:00Z	ILLUMINA	missing	Barley infected first leaf (PO:0007094)	not applicable	not applicable	not applicable	GSM3204585	uncalculated	uncalculated	not collected	not applicable	not applicable	Rep 2
			SRR7363340	SRX4236293	GSM3204584: WT_t48_rep1; Hordeum vulgare; Blumeria graminis f. sp. hordei; miRNA-Seq	Hordeum vulgare	Illumina HiSeq 2500				SRS3434335	857.37	1	27615610	1380780500	899019865	unspecified	miRNA-Seq	TRANSCRIPTOMIC	size fractionation	SINGLE	2019-02-13T00:00:00Z	ILLUMINA	missing	Barley infected first leaf (PO:0007094)	not applicable	not applicable	not applicable	GSM3204584	uncalculated	uncalculated	not collected	not applicable	not applicable	Rep 1
			SRR7363339	SRX4236292	GSM3204583: WT_t32_rep3; Hordeum vulgare; Blumeria graminis f. sp. hordei; miRNA-Seq	Hordeum vulgare	Illumina HiSeq 2500				SRS3434333	626.88	1	19685073	964568577	657330434	unspecified	miRNA-Seq	TRANSCRIPTOMIC	size fractionation	SINGLE	2019-02-13T00:00:00Z	ILLUMINA	missing	Barley infected first leaf (PO:0007094)	not applicable	not applicable	not applicable	GSM3204583	uncalculated	uncalculated	not collected	not applicable	not applicable	Rep 3
			SRR7363338	SRX4236291	GSM3204582: WT_t32_rep2; Hordeum vulgare; Blumeria graminis f. sp. hordei; miRNA-Seq	Hordeum vulgare	Illumina HiSeq 2500				SRS3434334	955.36	1	30553182	1497105918	1001766419	unspecified	miRNA-Seq	TRANSCRIPTOMIC	size fractionation	SINGLE	2019-02-13T00:00:00Z	ILLUMINA	missing	Barley infected first leaf (PO:0007094)	not applicable	not applicable	not applicable	GSM3204582	uncalculated	uncalculated	not collected	not applicable	not applicable	Rep 2
			SRR7363337	SRX4236290	GSM3204581: WT_t32_rep1; Hordeum vulgare; Blumeria graminis f. sp. hordei; miRNA-Seq	Hordeum vulgare	Illumina HiSeq 2500				SRS3434332	946.01	1	30309589	1515479450	991960188	unspecified	miRNA-Seq	TRANSCRIPTOMIC	size fractionation	SINGLE	2019-02-13T00:00:00Z	ILLUMINA	missing	Barley infected first leaf (PO:0007094)	not applicable	not applicable	not applicable	GSM3204581	uncalculated	uncalculated	not collected	not applicable	not applicable	Rep 1
			SRR7363336	SRX4236289	GSM3204580: WT_t24_rep3; Hordeum vulgare; Blumeria graminis f. sp. hordei; miRNA-Seq	Hordeum vulgare	Illumina HiSeq 2500				SRS3434331	1425.33	1	30474453	1493248197	1494570630	unspecified	miRNA-Seq	TRANSCRIPTOMIC	size fractionation	SINGLE	2019-02-13T00:00:00Z	ILLUMINA	missing	Barley infected first leaf (PO:0007094)	not applicable	not applicable	not applicable	GSM3204580	uncalculated	uncalculated	not collected	not applicable	not applicable	Rep 3
			SRR7363335	SRX4236288	GSM3204579: WT_t24_rep2; Hordeum vulgare; Blumeria graminis f. sp. hordei; miRNA-Seq	Hordeum vulgare	Illumina HiSeq 2500				SRS3434330	1041.12	1	33122982	1623026118	1091689286	unspecified	miRNA-Seq	TRANSCRIPTOMIC	size fractionation	SINGLE	2019-02-13T00:00:00Z	ILLUMINA	missing	Barley infected first leaf (PO:0007094)	not applicable	not applicable	not applicable	GSM3204579	uncalculated	uncalculated	not collected	not applicable	not applicable	Rep 2
			SRR7363334	SRX4236287	GSM3204578: WT_t24_rep1; Hordeum vulgare; Blumeria graminis f. sp. hordei; miRNA-Seq	Hordeum vulgare	Illumina HiSeq 2500				SRS3434327	647.14	1	20889016	1044450800	678574956	unspecified	miRNA-Seq	TRANSCRIPTOMIC	size fractionation	SINGLE	2019-02-13T00:00:00Z	ILLUMINA	missing	Barley infected first leaf (PO:0007094)	not applicable	not applicable	not applicable	GSM3204578	uncalculated	uncalculated	not collected	not applicable	not applicable	Rep 1
			SRR7363333	SRX4236286	GSM3204577: WT_t20_rep3; Hordeum vulgare; Blumeria graminis f. sp. hordei; miRNA-Seq	Hordeum vulgare	Illumina HiSeq 2500				SRS3434328	1128.77	1	36020825	1765020425	1183605857	unspecified	miRNA-Seq	TRANSCRIPTOMIC	size fractionation	SINGLE	2019-02-13T00:00:00Z	ILLUMINA	missing	Barley infected first leaf (PO:0007094)	not applicable	not applicable	not applicable	GSM3204577	uncalculated	uncalculated	not collected	not applicable	not applicable	Rep 3
			SRR7363332	SRX4236285	GSM3204576: WT_t20_rep2; Hordeum vulgare; Blumeria graminis f. sp. hordei; miRNA-Seq	Hordeum vulgare	Illumina HiSeq 2500				SRS3434325	1121.87	1	35818174	1755090526	1176367693	unspecified	miRNA-Seq	TRANSCRIPTOMIC	size fractionation	SINGLE	2019-02-13T00:00:00Z	ILLUMINA	missing	Barley infected first leaf (PO:0007094)	not applicable	not applicable	not applicable	GSM3204576	uncalculated	uncalculated	not collected	not applicable	not applicable	Rep 2
			SRR7363331	SRX4236284	GSM3204575: WT_t20_rep1; Hordeum vulgare; Blumeria graminis f. sp. hordei; miRNA-Seq	Hordeum vulgare	Illumina HiSeq 2500				SRS3434324	1126.89	1	36370006	1818500300	1181627227	unspecified	miRNA-Seq	TRANSCRIPTOMIC	size fractionation	SINGLE	2019-02-13T00:00:00Z	ILLUMINA	missing	Barley infected first leaf (PO:0007094)	not applicable	not applicable	not applicable	GSM3204575	uncalculated	uncalculated	not collected	not applicable	not applicable	Rep 1
			SRR7363330	SRX4236283	GSM3204574: WT_t16_rep3; Hordeum vulgare; Blumeria graminis f. sp. hordei; miRNA-Seq	Hordeum vulgare	Illumina HiSeq 2500				SRS3434329	936.28	1	29856547	1462970803	981764007	unspecified	miRNA-Seq	TRANSCRIPTOMIC	size fractionation	SINGLE	2019-02-13T00:00:00Z	ILLUMINA	missing	Barley infected first leaf (PO:0007094)	not applicable	not applicable	not applicable	GSM3204574	uncalculated	uncalculated	not collected	not applicable	not applicable	Rep 3
			SRR7363329	SRX4236282	GSM3204573: WT_t16_rep2; Hordeum vulgare; Blumeria graminis f. sp. hordei; miRNA-Seq	Hordeum vulgare	Illumina HiSeq 2500				SRS3434326	911.41	1	29149464	1428323736	955682686	unspecified	miRNA-Seq	TRANSCRIPTOMIC	size fractionation	SINGLE	2019-02-13T00:00:00Z	ILLUMINA	missing	Barley infected first leaf (PO:0007094)	not applicable	not applicable	not applicable	GSM3204573	uncalculated	uncalculated	not collected	not applicable	not applicable	Rep 2
			SRR7363328	SRX4236281	GSM3204572: WT_t16_rep1; Hordeum vulgare; Blumeria graminis f. sp. hordei; miRNA-Seq	Hordeum vulgare	Illumina HiSeq 2500				SRS3434323	1290.04	1	40785820	2039291000	1352709928	unspecified	miRNA-Seq	TRANSCRIPTOMIC	size fractionation	SINGLE	2019-02-13T00:00:00Z	ILLUMINA	missing	Barley infected first leaf (PO:0007094)	not applicable	not applicable	not applicable	GSM3204572	uncalculated	uncalculated	not collected	not applicable	not applicable	Rep 1
			SRR7363327	SRX4236280	GSM3204571: WT_t0_rep3; Hordeum vulgare; Blumeria graminis f. sp. hordei; miRNA-Seq	Hordeum vulgare	Illumina HiSeq 2500				SRS3434322	1225.49	1	38354381	1879364669	1285020306	unspecified	miRNA-Seq	TRANSCRIPTOMIC	size fractionation	SINGLE	2019-02-13T00:00:00Z	ILLUMINA	missing	Barley infected first leaf (PO:0007094)	not applicable	not applicable	not applicable	GSM3204571	uncalculated	uncalculated	not collected	not applicable	not applicable	Rep 3
			SRR7363326	SRX4236279	GSM3204570: WT_t0_rep2; Hordeum vulgare; Blumeria graminis f. sp. hordei; miRNA-Seq	Hordeum vulgare	Illumina HiSeq 2500				SRS3434321	594.87	1	18841943	923255207	623763475	unspecified	miRNA-Seq	TRANSCRIPTOMIC	size fractionation	SINGLE	2019-02-13T00:00:00Z	ILLUMINA	missing	Barley infected first leaf (PO:0007094)	not applicable	not applicable	not applicable	GSM3204570	uncalculated	uncalculated	not collected	not applicable	not applicable	Rep 2
			SRR7363325	SRX4236278	GSM3204569: WT_t0_rep1; Hordeum vulgare; Blumeria graminis f. sp. hordei; miRNA-Seq	Hordeum vulgare	Illumina HiSeq 2500				SRS3434320	629.72	1	19900040	995002000	660306440	unspecified	miRNA-Seq	TRANSCRIPTOMIC	size fractionation	SINGLE	2019-02-13T00:00:00Z	ILLUMINA	missing	Barley infected first leaf (PO:0007094)	not applicable	not applicable	not applicable	GSM3204569	uncalculated	uncalculated	not collected	not applicable	not applicable	Rep 1
PRJNA526135	A Functional Network of Novel Barley MicroRNAs and Their Targets in Response to Drought	https://www.ncbi.nlm.nih.gov/Traces/study/?acc=SRP187930&o=acc_s%3Aa	SRR8698934	SRX5494736	sRNA-seq of barley: drought 30% SWC	Hordeum vulgare	Illumina HiScanSQ	Adam Mickiewicz University Poznan	SRP187930	miRNA expression during development and drought stress in barley	SRS4464413	69.37	1	5022625	112263037	72734983	s2-2	miRNA-Seq	TRANSCRIPTOMIC	size fractionation	SINGLE	2020-04-06T00:00:00Z	ILLUMINA	flag leaf	whole plant	not applicable	Rolap	not applicable	sRNA-drought	Europe	Poland	Poland	not applicable	not applicable	plants exposed to drought
			SRR8698935	SRX5494735	sRNA-seq of barley: drought 30% SWC	Hordeum vulgare	Illumina HiScanSQ				SRS4464413	53.9	1	3844450	86101382	56518205	s2-3	miRNA-Seq	TRANSCRIPTOMIC	size fractionation	SINGLE	2020-04-06T00:00:00Z	ILLUMINA	flag leaf	whole plant	not applicable	Rolap	not applicable	sRNA-drought	Europe	Poland	Poland	not applicable	not applicable	plants exposed to drought
			SRR8698936	SRX5494734	sRNA-seq of barley: spike	Hordeum vulgare	Illumina HiScanSQ				SRS4464420	45.96	1	3572618	74017242	48188143	spike-3	miRNA-Seq	TRANSCRIPTOMIC	size fractionation	SINGLE	2020-04-06T00:00:00Z	ILLUMINA	68 days	spike	not applicable	Rolap	not applicable	sRNA-spike	Europe	Poland	Poland	not applicable	not applicable	68 days-old plants (spike)
			SRR8698937	SRX5494733	sRNA-seq of barley: drought 30% SWC	Hordeum vulgare	Illumina HiScanSQ				SRS4464413	50.57	1	3620739	80829931	53028424	s2-1	miRNA-Seq	TRANSCRIPTOMIC	size fractionation	SINGLE	2020-04-06T00:00:00Z	ILLUMINA	flag leaf	whole plant	not applicable	Rolap	not applicable	sRNA-drought	Europe	Poland	Poland	not applicable	not applicable	plants exposed to drought
			SRR8698938	SRX5494732	sRNA-seq of barley: spike	Hordeum vulgare	Illumina HiScanSQ				SRS4464420	71.82	1	5577663	115657479	75309652	spike-1	miRNA-Seq	TRANSCRIPTOMIC	size fractionation	SINGLE	2020-04-06T00:00:00Z	ILLUMINA	68 days	spike	not applicable	Rolap	not applicable	sRNA-spike	Europe	Poland	Poland	not applicable	not applicable	68 days-old plants (spike)
			SRR8698939	SRX5494731	sRNA-seq of barley: spike	Hordeum vulgare	Illumina HiScanSQ				SRS4464420	43.76	1	3317972	70610371	45887010	spike-2	miRNA-Seq	TRANSCRIPTOMIC	size fractionation	SINGLE	2020-04-06T00:00:00Z	ILLUMINA	68 days	spike	not applicable	Rolap	not applicable	sRNA-spike	Europe	Poland	Poland	not applicable	not applicable	68 days-old plants (spike)
			SRR8698940	SRX5494730	sRNA-seq of barley: 6 week-old	Hordeum vulgare	Illumina HiScanSQ				SRS4464417	58.04	1	4393843	93756236	60863566	6w-2	miRNA-Seq	TRANSCRIPTOMIC	size fractionation	SINGLE	2020-04-06T00:00:00Z	ILLUMINA	6 weeks	whole plant	not applicable	Rolap	not applicable	sRNA-6w	Europe	Poland	Poland	not applicable	not applicable	6 week-old plants
			SRR8698941	SRX5494729	sRNA-seq of barley: 6 week-old	Hordeum vulgare	Illumina HiScanSQ				SRS4464417	61.89	1	4671236	99278268	64901561	6w-3	miRNA-Seq	TRANSCRIPTOMIC	size fractionation	SINGLE	2020-04-06T00:00:00Z	ILLUMINA	6 weeks	whole plant	not applicable	Rolap	not applicable	sRNA-6w	Europe	Poland	Poland	not applicable	not applicable	6 week-old plants
			SRR8698942	SRX5494728	sRNA-seq of barley: control for rehydratation	Hordeum vulgare	Illumina HiScanSQ				SRS4464413	138.17	1	9631700	216989690	144882766	k5-1	miRNA-Seq	TRANSCRIPTOMIC	size fractionation	SINGLE	2020-04-06T00:00:00Z	ILLUMINA	flag leaf	whole plant	not applicable	Rolap	not applicable	sRNA-drought	Europe	Poland	Poland	not applicable	not applicable	plants exposed to drought
			SRR8698943	SRX5494727	sRNA-seq of barley: control for rehydratation	Hordeum vulgare	Illumina HiScanSQ				SRS4464413	126.25	1	8765113	197151017	132384757	k5-2	miRNA-Seq	TRANSCRIPTOMIC	size fractionation	SINGLE	2020-04-06T00:00:00Z	ILLUMINA	flag leaf	whole plant	not applicable	Rolap	not applicable	sRNA-drought	Europe	Poland	Poland	not applicable	not applicable	plants exposed to drought
			SRR8698944	SRX5494726	sRNA-seq of barley: control for rehydratation	Hordeum vulgare	Illumina HiScanSQ				SRS4464413	134.66	1	9328682	210096254	141202423	k5-3	miRNA-Seq	TRANSCRIPTOMIC	size fractionation	SINGLE	2020-04-06T00:00:00Z	ILLUMINA	flag leaf	whole plant	not applicable	Rolap	not applicable	sRNA-drought	Europe	Poland	Poland	not applicable	not applicable	plants exposed to drought
			SRR8698948	SRX5494722	sRNA-seq of barley: control for drought 30% SWC	Hordeum vulgare	Illumina HiScanSQ				SRS4464413	31.87	1	2298579	51315154	33419324	k2-1	miRNA-Seq	TRANSCRIPTOMIC	size fractionation	SINGLE	2020-04-06T00:00:00Z	ILLUMINA	flag leaf	whole plant	not applicable	Rolap	not applicable	sRNA-drought	Europe	Poland	Poland	not applicable	not applicable	plants exposed to drought
			SRR8698949	SRX5494721	sRNA-seq of barley: control for drought 30% SWC	Hordeum vulgare	Illumina HiScanSQ				SRS4464413	35.45	1	2560658	57201007	37171810	k2-2	miRNA-Seq	TRANSCRIPTOMIC	size fractionation	SINGLE	2020-04-06T00:00:00Z	ILLUMINA	flag leaf	whole plant	not applicable	Rolap	not applicable	sRNA-drought	Europe	Poland	Poland	not applicable	not applicable	plants exposed to drought
			SRR8698950	SRX5494720	sRNA-seq of barley: 3 week-old	Hordeum vulgare	Illumina HiScanSQ				SRS4464416	58.45	1	4472330	95072154	61287989	3w-3	miRNA-Seq	TRANSCRIPTOMIC	size fractionation	SINGLE	2020-04-06T00:00:00Z	ILLUMINA	3 weeks	whole plant	not applicable	Rolap	not applicable	sRNA-3w	Europe	Poland	Poland	not applicable	not applicable	3 week-old plants
			SRR8698951	SRX5494719	sRNA-seq of barley: 6 week-old	Hordeum vulgare	Illumina HiScanSQ				SRS4464417	42.77	1	3274203	68797393	44846393	6w-1	miRNA-Seq	TRANSCRIPTOMIC	size fractionation	SINGLE	2020-04-06T00:00:00Z	ILLUMINA	6 weeks	whole plant	not applicable	Rolap	not applicable	sRNA-6w	Europe	Poland	Poland	not applicable	not applicable	6 week-old plants
			SRR8698952	SRX5494718	sRNA-seq of barley: 3 week-old	Hordeum vulgare	Illumina HiScanSQ				SRS4464416	50.89	1	3919010	82141907	53361622	3w-1	miRNA-Seq	TRANSCRIPTOMIC	size fractionation	SINGLE	2020-04-06T00:00:00Z	ILLUMINA	3 weeks	whole plant	not applicable	Rolap	not applicable	sRNA-3w	Europe	Poland	Poland	not applicable	not applicable	3 week-old plants
			SRR8698953	SRX5494717	sRNA-seq of barley: 3 week-old	Hordeum vulgare	Illumina HiScanSQ				SRS4464416	48.42	1	3720797	78540364	50768336	3w-2	miRNA-Seq	TRANSCRIPTOMIC	size fractionation	SINGLE	2020-04-06T00:00:00Z	ILLUMINA	3 weeks	whole plant	not applicable	Rolap	not applicable	sRNA-3w	Europe	Poland	Poland	not applicable	not applicable	3 week-old plants
			SRR8698954	SRX5494716	sRNA-seq of barley: 2 week-old	Hordeum vulgare	Illumina HiScanSQ				SRS4464415	50.32	1	3942010	82505412	52768123	2w-2	miRNA-Seq	TRANSCRIPTOMIC	size fractionation	SINGLE	2020-04-06T00:00:00Z	ILLUMINA	2 weeks	whole plant	not applicable	Rolap	not applicable	sRNA-2w	Europe	Poland	Poland	not applicable	not applicable	2 week-old plants
			SRR8698955	SRX5494715	sRNA-seq of barley: 2 week-old	Hordeum vulgare	Illumina HiScanSQ				SRS4464415	46.65	1	3574981	75401356	48917596	2w-3	miRNA-Seq	TRANSCRIPTOMIC	size fractionation	SINGLE	2020-04-06T00:00:00Z	ILLUMINA	2 weeks	whole plant	not applicable	Rolap	not applicable	sRNA-2w	Europe	Poland	Poland	not applicable	not applicable	2 week-old plants
			SRR8698956	SRX5494714	sRNA-seq of barley: 1 week-old	Hordeum vulgare	Illumina HiScanSQ				SRS4464414	67.36	1	5361590	107957384	70630180	1w-3	miRNA-Seq	TRANSCRIPTOMIC	size fractionation	SINGLE	2020-04-06T00:00:00Z	ILLUMINA	1 week	whole plant	not applicable	Rolap	not applicable	sRNA-1w	Europe	Poland	Poland	not applicable	not applicable	1 week-old plants
			SRR8698957	SRX5494713	sRNA-seq of barley: 2 week-old	Hordeum vulgare	Illumina HiScanSQ				SRS4464415	35.85	1	2824215	58355024	37591661	2w-1	miRNA-Seq	TRANSCRIPTOMIC	size fractionation	SINGLE	2020-04-06T00:00:00Z	ILLUMINA	2 weeks	whole plant	not applicable	Rolap	not applicable	sRNA-2w	Europe	Poland	Poland	not applicable	not applicable	2 week-old plants
			SRR8698958	SRX5494712	sRNA-seq of barley: 1 week-old	Hordeum vulgare	Illumina HiScanSQ				SRS4464414	60.01	1	4789353	96432656	62920902	1w-1	miRNA-Seq	TRANSCRIPTOMIC	size fractionation	SINGLE	2020-04-06T00:00:00Z	ILLUMINA	1 week	whole plant	not applicable	Rolap	not applicable	sRNA-1w	Europe	Poland	Poland	not applicable	not applicable	1 week-old plants
			SRR8698959	SRX5494711	sRNA-seq of barley: 1 week-old	Hordeum vulgare	Illumina HiScanSQ				SRS4464414	55.34	1	4529329	89279670	58023303	1w-2	miRNA-Seq	TRANSCRIPTOMIC	size fractionation	SINGLE	2020-04-06T00:00:00Z	ILLUMINA	1 week	whole plant	not applicable	Rolap	not applicable	sRNA-1w	Europe	Poland	Poland	not applicable	not applicable	1 week-old plants
			SRR8698960	SRX5494710	sRNA-seq of barley: rehydratation	Hordeum vulgare	Illumina HiScanSQ				SRS4464413	64.97	1	4506505	98417717	68128563	s5-3	miRNA-Seq	TRANSCRIPTOMIC	size fractionation	SINGLE	2020-04-06T00:00:00Z	ILLUMINA	flag leaf	whole plant	not applicable	Rolap	not applicable	sRNA-drought	Europe	Poland	Poland	not applicable	not applicable	plants exposed to drought
			SRR8698961	SRX5494709	sRNA-seq of barley: rehydratation	Hordeum vulgare	Illumina HiScanSQ				SRS4464413	125.21	1	8623548	190841262	131287247	s5-2	miRNA-Seq	TRANSCRIPTOMIC	size fractionation	SINGLE	2020-04-06T00:00:00Z	ILLUMINA	flag leaf	whole plant	not applicable	Rolap	not applicable	sRNA-drought	Europe	Poland	Poland	not applicable	not applicable	plants exposed to drought
			SRR8698962	SRX5494708	sRNA-seq of barley: rehydratation	Hordeum vulgare	Illumina HiScanSQ				SRS4464413	106.27	1	7387851	163627273	111434154	s5-1	miRNA-Seq	TRANSCRIPTOMIC	size fractionation	SINGLE	2020-04-06T00:00:00Z	ILLUMINA	flag leaf	whole plant	not applicable	Rolap	not applicable	sRNA-drought	Europe	Poland	Poland	not applicable	not applicable	plants exposed to drought
			SRR8698963	SRX5494707	sRNA-seq of barley: control for drought 20% SWC	Hordeum vulgare	Illumina HiScanSQ				SRS4464413	200.36	1	13790271	309757268	210089702	k3-3	miRNA-Seq	TRANSCRIPTOMIC	size fractionation	SINGLE	2020-04-06T00:00:00Z	ILLUMINA	flag leaf	whole plant	not applicable	Rolap	not applicable	sRNA-drought	Europe	Poland	Poland	not applicable	not applicable	plants exposed to drought
			SRR8698964	SRX5494706	sRNA-seq of barley: control for drought 20% SWC	Hordeum vulgare	Illumina HiScanSQ				SRS4464413	136.34	1	9844581	220803425	142959150	k3-2	miRNA-Seq	TRANSCRIPTOMIC	size fractionation	SINGLE	2020-04-06T00:00:00Z	ILLUMINA	flag leaf	whole plant	not applicable	Rolap	not applicable	sRNA-drought	Europe	Poland	Poland	not applicable	not applicable	plants exposed to drought
			SRR8698965	SRX5494705	sRNA-seq of barley: control for drought 20% SWC	Hordeum vulgare	Illumina HiScanSQ				SRS4464413	137.66	1	9907211	222711430	144346593	k3-1	miRNA-Seq	TRANSCRIPTOMIC	size fractionation	SINGLE	2020-04-06T00:00:00Z	ILLUMINA	flag leaf	whole plant	not applicable	Rolap	not applicable	sRNA-drought	Europe	Poland	Poland	not applicable	not applicable	plants exposed to drought
			SRR8698966	SRX5494704	sRNA-seq of barley: drought 20% SWC	Hordeum vulgare	Illumina HiScanSQ				SRS4464413	123.4	1	8544636	191152114	129389327	s3-3	miRNA-Seq	TRANSCRIPTOMIC	size fractionation	SINGLE	2020-04-06T00:00:00Z	ILLUMINA	flag leaf	whole plant	not applicable	Rolap	not applicable	sRNA-drought	Europe	Poland	Poland	not applicable	not applicable	plants exposed to drought
			SRR8698967	SRX5494703	sRNA-seq of barley: drought 20% SWC	Hordeum vulgare	Illumina HiScanSQ				SRS4464413	75.41	1	5440900	119928638	79070656	s3-2	miRNA-Seq	TRANSCRIPTOMIC	size fractionation	SINGLE	2020-04-06T00:00:00Z	ILLUMINA	flag leaf	whole plant	not applicable	Rolap	not applicable	sRNA-drought	Europe	Poland	Poland	not applicable	not applicable	plants exposed to drought
			SRR8698968	SRX5494702	sRNA-seq of barley: drought 20% SWC	Hordeum vulgare	Illumina HiScanSQ				SRS4464413	96.71	1	6948960	154743360	101412929	s3-1	miRNA-Seq	TRANSCRIPTOMIC	size fractionation	SINGLE	2020-04-06T00:00:00Z	ILLUMINA	flag leaf	whole plant	not applicable	Rolap	not applicable	sRNA-drought	Europe	Poland	Poland	not applicable	not applicable	plants exposed to drought
			SRR8698969	SRX5494701	sRNA-seq of barley: control for drought 30% SWC	Hordeum vulgare	Illumina HiScanSQ				SRS4464413	37.71	1	2721024	60560410	39544417	k2-3	miRNA-Seq	TRANSCRIPTOMIC	size fractionation	SINGLE	2020-04-06T00:00:00Z	ILLUMINA	flag leaf	whole plant	not applicable	Rolap	not applicable	sRNA-drought	Europe	Poland	Poland	not applicable	not applicable	plants exposed to drought
PRJNA485436	Identification of microRNAs Responding to Aluminium, Cadmium and Salt Stresses in Barley Roots	https://www.ncbi.nlm.nih.gov/Traces/study/?acc=SRP157400&o=acc_s%3Aa	SRR7687211	SRX4547712	miRNA seq of barley: WB-1 root under Cd stress	Hordeum vulgare	Illumina HiSeq 2500	College of Agriculture &Biotechnology, Zhejiang Un	SRP157400	A wild barley accession WB-1 and a barley cultivar Golden Promise Raw sequence reads	SRS3664993	315.87	1	10479768	523988400	331217695	Root_WB-1_Cd1	miRNA-Seq	OTHER	cDNA	SINGLE	2018-08-13T00:00:00Z	ILLUMINA	22 days	root	not applicable	WB-1	not applicable	Root_C_Cd1	uncalculated	uncalculated	not collected	not applicable	not applicable	WB-1_Cd_root_replication 1
			SRR7687212	SRX4547711	miRNA seq of barley: WB-1 root under Cd stress	Hordeum vulgare	Illumina HiSeq 2500				SRS3664992	406.99	1	13978185	698909250	426755820	Root_WB-1_Cd2	miRNA-Seq	OTHER	cDNA	SINGLE	2018-08-13T00:00:00Z	ILLUMINA	22 days	root	not applicable	WB-1	not applicable	Root_C_Cd2	uncalculated	uncalculated	not collected	not applicable	not applicable	WB-1_Cd_root_replication 2
			SRR7687213	SRX4547710	miRNA seq of barley: Golden Promise root under Cd stress	Hordeum vulgare	Illumina HiSeq 2500				SRS3664991	383.27	1	13194803	659740150	401884614	Root_GP_Cd1	miRNA-Seq	OTHER	cDNA	SINGLE	2018-08-13T00:00:00Z	ILLUMINA	22 days	root	not applicable	Golden Promise	not applicable	Root_A_Cd1	uncalculated	uncalculated	not collected	not applicable	not applicable	GP_Cd_root_replication 1
			SRR7687214	SRX4547709	miRNA seq of barley: Golden Promise root under Cd stress	Hordeum vulgare	Illumina HiSeq 2500				SRS3664990	354.82	1	12560549	628027450	372060756	Root_GP_Cd2	miRNA-Seq	OTHER	cDNA	SINGLE	2018-08-13T00:00:00Z	ILLUMINA	22 days	root	not applicable	Golden Promise	not applicable	Root_A_Cd2	uncalculated	uncalculated	not collected	not applicable	not applicable	GP_Cd_root_replication 2
			SRR7687215	SRX4547708	miRNA seq of barley: WB-1 root under control	Hordeum vulgare	Illumina HiSeq 2500				SRS3664989	397.31	1	14106625	705331250	416609690	Root_WB-1_CK1	miRNA-Seq	OTHER	cDNA	SINGLE	2018-08-13T00:00:00Z	ILLUMINA	22 days	root	not applicable	WB-1	not applicable	Root_C_CK1	uncalculated	uncalculated	not collected	not applicable	not applicable	WB-1_CK_root_replication 1
			SRR7687216	SRX4547707	miRNA seq of barley: WB-1 root under control	Hordeum vulgare	Illumina HiSeq 2500				SRS3664988	426.41	1	14899609	744980450	447120371	Root_WB-1_CK2	miRNA-Seq	OTHER	cDNA	SINGLE	2018-08-13T00:00:00Z	ILLUMINA	22 days	root	not applicable	WB-1	not applicable	Root_C_CK2	uncalculated	uncalculated	not collected	not applicable	not applicable	WB-1_CK_root_replication 2
			SRR7687217	SRX4547706	miRNA seq of barley: Golden Promise root under control	Hordeum vulgare	Illumina HiSeq 2500				SRS3664987	284.54	1	10018462	500923100	298363044	Root_GP_CK1	miRNA-Seq	OTHER	cDNA	SINGLE	2018-08-13T00:00:00Z	ILLUMINA	22 days	root	not applicable	Golden Promise	not applicable	Root_A_CK1	uncalculated	uncalculated	not collected	not applicable	not applicable	GP_CK_root_replication 1
			SRR7687218	SRX4547705	miRNA seq of barley: Golden Promise root under control	Hordeum vulgare	Illumina HiSeq 2500				SRS3664986	334.75	1	11843666	592183300	351014746	Root_GP_CK2	miRNA-Seq	OTHER	cDNA	SINGLE	2018-08-13T00:00:00Z	ILLUMINA	22 days	root	not applicable	Golden Promise	not applicable	Root_A_CK2	uncalculated	uncalculated	not collected	not applicable	not applicable	GP_CK_root_replication 2
			SRR7687219	SRX4547704	miRNA seq of barley: WB-1 shoot under Cd stress	Hordeum vulgare	Illumina HiSeq 2500				SRS3665016	335.99	1	11800139	590006950	352306969	Shoot_WB-1_Cd1	miRNA-Seq	OTHER	cDNA	SINGLE	2018-08-13T00:00:00Z	ILLUMINA	22 days	shoot	not applicable	WB-1	not applicable	Shoot_C_Cd1	uncalculated	uncalculated	not collected	not applicable	not applicable	WB-1_Cd_shoot_replication 1
			SRR7687220	SRX4547703	miRNA seq of barley: WB-1 shoot under Cd stress	Hordeum vulgare	Illumina HiSeq 2500				SRS3664985	306.52	1	10626462	531323100	321405895	Shoot_WB-1_Cd2	miRNA-Seq	OTHER	cDNA	SINGLE	2018-08-13T00:00:00Z	ILLUMINA	22 days	shoot	not applicable	WB-1	not applicable	Shoot_C_Cd2	uncalculated	uncalculated	not collected	not applicable	not applicable	WB-1_Cd_shoot_replication 2
			SRR7687221	SRX4547702	miRNA seq of barley: Golden Promise shoot under Cd stress	Hordeum vulgare	Illumina HiSeq 2500				SRS3664984	322.69	1	10964649	548232450	338364829	Shoot_GP_Cd1	miRNA-Seq	OTHER	cDNA	SINGLE	2018-08-13T00:00:00Z	ILLUMINA	22 days	shoot	not applicable	Golden Promise	not applicable	Shoot_A_Cd1	uncalculated	uncalculated	not collected	not applicable	not applicable	GP_Cd_shoot_replication 1
			SRR7687222	SRX4547701	miRNA seq of barley: Golden Promise shoot under Cd stress	Hordeum vulgare	Illumina HiSeq 2500				SRS3664982	287.96	1	9779624	488981200	301952141	Shoot_GP_Cd2	miRNA-Seq	OTHER	cDNA	SINGLE	2018-08-13T00:00:00Z	ILLUMINA	22 days	shoot	not applicable	Golden Promise	not applicable	Shoot_A_Cd2	uncalculated	uncalculated	not collected	not applicable	not applicable	GP_Cd_shoot_replication 2
			SRR7687223	SRX4547700	miRNA seq of barley: WB-1 shoot under control	Hordeum vulgare	Illumina HiSeq 2500				SRS3664983	365.84	1	12380490	619024500	383613232	Shoot_WB-1_CK1	miRNA-Seq	OTHER	cDNA	SINGLE	2018-08-13T00:00:00Z	ILLUMINA	22 days	shoot	not applicable	WB-1	not applicable	Shoot_C_CK1	uncalculated	uncalculated	not collected	not applicable	not applicable	WB-1_CK_shoot_replication 1
			SRR7687224	SRX4547699	miRNA seq of barley: WB-1 shoot under control	Hordeum vulgare	Illumina HiSeq 2500				SRS3664981	287.45	1	10614850	530742500	301412229	Shoot_WB-1_CK2	miRNA-Seq	OTHER	cDNA	SINGLE	2018-08-13T00:00:00Z	ILLUMINA	22 days	shoot	not applicable	WB-1	not applicable	Shoot_C_CK2	uncalculated	uncalculated	not collected	not applicable	not applicable	WB-1_CK_shoot_replication 2
			SRR7687225	SRX4547698	miRNA seq of barley: Golden Promise shoot under control	Hordeum vulgare	Illumina HiSeq 2500				SRS3664980	301.54	1	10946778	547338900	316189329	Shoot_GP_CK1	miRNA-Seq	OTHER	cDNA	SINGLE	2018-08-13T00:00:00Z	ILLUMINA	22 days	shoot	not applicable	Golden Promise	not applicable	Shoot_A_CK1	uncalculated	uncalculated	not collected	not applicable	not applicable	GP_CK_shoot_replication 1
			SRR7687226	SRX4547697	miRNA seq of barley: Golden Promise shoot under control	Hordeum vulgare	Illumina HiSeq 2500				SRS3664978	369.89	1	13382195	669109750	387856773	Shoot_GP_CK2	miRNA-Seq	OTHER	cDNA	SINGLE	2018-08-13T00:00:00Z	ILLUMINA	22 days	shoot	not applicable	Golden Promise	not applicable	Shoot_A_CK2	uncalculated	uncalculated	not collected	not applicable	not applicable	GP_CK_shoot_replication 2
PRJNA481620	Identification of microRNAs in response to aluminum stress in the roots of Tibetan wild barley and cultivated barley	https://www.ncbi.nlm.nih.gov/Traces/study/?acc=SRP154492&o=acc_s%3Aa	SRR7543962	SRX4410276	microRNA sequencing ofXZ29 replicate1 with Al treatment	Hordeum vulgare	Illumina HiSeq 2500	Zhejiang University	SRP154492	Hordeum vulgare Genome sequencing	SRS3563908	407.84	1	15124830	756241500	427652823	XZ29-Al1	miRNA-Seq	OTHER	cDNA	SINGLE	2018-07-19T00:00:00Z	ILLUMINA	20 days	root	not applicable	not applicable	not applicable	XZ29-Al1	uncalculated	uncalculated	not collected	not applicable	not applicable	XZ29 Al replicate 1
			SRR7543963	SRX4410275	microRNA sequencing of XZ29 replicate2 with Al treatment	Hordeum vulgare	Illumina HiSeq 2500				SRS3563907	310.04	1	10316436	515821800	325097177	XZ29-Al2	miRNA-Seq	OTHER	cDNA	SINGLE	2018-07-19T00:00:00Z	ILLUMINA	20 days	root	not applicable	not applicable	not applicable	XZ29-Al2	uncalculated	uncalculated	not collected	not applicable	not applicable	XZ29 Al replicate 2
			SRR7543964	SRX4410274	microRNA sequencing of XZ29 replicate1 without Al treatment	Hordeum vulgare	Illumina HiSeq 2500				SRS3563905	342.57	1	11459657	572982850	359211579	XZ29 control1	miRNA-Seq	OTHER	cDNA	SINGLE	2018-07-19T00:00:00Z	ILLUMINA	20 days	root	not applicable	not applicable	not applicable	XZ29 control1	uncalculated	uncalculated	not collected	not applicable	not applicable	XZ29 control replicate 1
			SRR7543965	SRX4410273	microRNA sequencing of XZ29 replicate2 without Al treatment	Hordeum vulgare	Illumina HiSeq 2500				SRS3563906	320.02	1	10548472	527423600	335562055	XZ29 control2	miRNA-Seq	OTHER	cDNA	SINGLE	2018-07-19T00:00:00Z	ILLUMINA	20 days	root	not applicable	not applicable	not applicable	XZ29 control2	uncalculated	uncalculated	not collected	not applicable	not applicable	XZ29 control replicate 2
			SRR7543966	SRX4410272	microRNA sequencing of Golden Promise replicate1 with Al treatment	Hordeum vulgare	Illumina HiSeq 2500				SRS3563904	361.67	1	11876935	593846750	379241679	Golden Promise-Al1	miRNA-Seq	OTHER	cDNA	SINGLE	2018-07-19T00:00:00Z	ILLUMINA	20 days	root	not applicable	Golden Promise	not applicable	Golden Promise-Al1	uncalculated	uncalculated	not collected	not applicable	not applicable	GP Al replicate 1
			SRR7543967	SRX4410271	microRNA sequencing of Golden Promise replicate2 with Al treatment	Hordeum vulgare	Illumina HiSeq 2500				SRS3563903	358.77	1	11720926	586046300	376193279	Golden Promise-Al2	miRNA-Seq	OTHER	cDNA	SINGLE	2018-07-19T00:00:00Z	ILLUMINA	20 days	root	not applicable	Golden Promise	not applicable	Golden Promise-Al2	uncalculated	uncalculated	not collected	not applicable	not applicable	GP Al replicate 2
			SRR7543968	SRX4410270	microRNA sequencing of Golden Promise replicate1 without Al treatment	Hordeum vulgare	Illumina HiSeq 2500				SRS3563902	341.04	1	11406179	570308950	357602204	Golden Promise control1	miRNA-Seq	OTHER	cDNA	SINGLE	2018-07-19T00:00:00Z	ILLUMINA	20 days	root	not applicable	Golden Promise	not applicable	Golden Promise control1	uncalculated	uncalculated	not collected	not applicable	not applicable	GP control replicate 1
			SRR7543969	SRX4410269	microRNA sequencing of Golden Promise replicate2 without Al treatment	Hordeum vulgare	Illumina HiSeq 2500				SRS3563909	355.93	1	11741961	587098050	373218571	Golden Promise control2	miRNA-Seq	OTHER	cDNA	SINGLE	2018-07-19T00:00:00Z	ILLUMINA	20 days	root	not applicable	Golden Promise	not applicable	Golden Promise control2	uncalculated	uncalculated	not collected	not applicable	not applicable	GP control replicate 2
PRJNA389146	microRNAs participate in gene expression regulation and phytohormone cross-talk in barley embryo during seed development and germination	https://www.ncbi.nlm.nih.gov/Traces/study/?acc=SRP108549&o=acc_s%3Aa	SRR5643510	SRX2881686	sRNA-seq_embryo-10DPA	Hordeum vulgare	Illumina HiSeq 2000	Zhejiang University	SRP108549	Sequencing of barley embryonic microRNAs	SRS2250588	572.87	1	17351184	850208016	600698360	sRNA-seq_embryo-10DPA	miRNA-Seq	TRANSCRIPTOMIC	size fractionation	SINGLE	2017-06-02T00:00:00Z	ILLUMINA	missing	Embryo	not applicable	Golden Promise	not applicable	Embryo-10DPA	Asia	China	China	not applicable	not applicable	not applicable
			SRR5643511	SRX2881685	sRNA-seq_seed-5DAG	Hordeum vulgare	Illumina HiSeq 2000				SRS2250587	685.36	1	20576026	1008225274	718656945	sRNA-seq_seed-5DAG	miRNA-Seq	TRANSCRIPTOMIC	size fractionation	SINGLE	2017-06-02T00:00:00Z	ILLUMINA	missing	Seeds	not applicable	Golden Promise	not applicable	Seed-5DAG	Asia	China	China	not applicable	not applicable	not applicable
			SRR5643512	SRX2881684	sRNA-seq_seed-1DAG	Hordeum vulgare	Illumina HiSeq 2000				SRS2250586	608.88	1	17978337	880938513	638453933	sRNA-seq_seed-1DAG	miRNA-Seq	TRANSCRIPTOMIC	size fractionation	SINGLE	2017-06-02T00:00:00Z	ILLUMINA	missing	Seeds	not applicable	Golden Promise	not applicable	Seed-1DAG	Asia	China	China	not applicable	not applicable	not applicable
PRJNA354889	Transcriptional Dynamics of Grain Development in Barley (Hordeum vulgare L.)	https://www.ncbi.nlm.nih.gov/Traces/study/?acc=SRP093927&o=acc_s%3Aa	SRR5054866	SRX2375680	barley grain development	Hordeum vulgare subsp. vulgare	Illumina HiSeq 2000	Northwest A&F University	SRP093927	Hordeum vulgare subsp. vulgare Transcriptome or Gene expression	SRS1818897	458.71	1	11146894	546197806	480988171	SUB2126437	miRNA-Seq	TRANSCRIPTOMIC	size fractionation	SINGLE	2017-12-30T00:00:00Z	ILLUMINA	missing	grain	vulgare	Cliper	not applicable	sRNA_seq_grain_8_DPA_replicate2	Asia	China	China:Northwest A&F University,Yangling, Shaanxi	not applicable	not applicable	not applicable
			SRR5054862	SRX2375676	barley grain development	Hordeum vulgare subsp. vulgare	Illumina HiSeq 2000				SRS1818893	466.73	1	11327570	555050930	489400124	SUB2126440	miRNA-Seq	TRANSCRIPTOMIC	size fractionation	SINGLE	2017-12-30T00:00:00Z	ILLUMINA	missing	grain	vulgare	Cliper	not applicable	sRNA_seq_grain_18_DPA_replicate1	Asia	China	China:Northwest A&F University,Yangling, Shaanxi	not applicable	not applicable	not applicable
			SRR5054861	SRX2375675	barley grain development	Hordeum vulgare subsp. vulgare	Illumina HiSeq 2000				SRS1818892	624.76	1	15122508	741002892	655104011	SUB2126433	miRNA-Seq	TRANSCRIPTOMIC	size fractionation	SINGLE	2017-12-30T00:00:00Z	ILLUMINA	missing	grain	vulgare	Cliper	not applicable	sRNA_seq_grain_3_DPA_replicate1	Asia	China	China:Northwest A&F University,Yangling, Shaanxi	not applicable	not applicable	not applicable
			SRR5054860	SRX2375674	barley grain development	Hordeum vulgare subsp. vulgare	Illumina HiSeq 2000				SRS1818891	476.43	1	11578484	567345716	499574275	SUB2126441	miRNA-Seq	TRANSCRIPTOMIC	size fractionation	SINGLE	2017-12-30T00:00:00Z	ILLUMINA	missing	grain	vulgare	Cliper	not applicable	sRNA_seq_grain_18_DPA_replicate2	Asia	China	China:Northwest A&F University,Yangling, Shaanxi	not applicable	not applicable	not applicable
			SRR5054859	SRX2375673	barley grain development	Hordeum vulgare subsp. vulgare	Illumina HiSeq 2000				SRS1818890	445.23	1	10673142	522983958	466856015	SUB2126436	miRNA-Seq	TRANSCRIPTOMIC	size fractionation	SINGLE	2017-12-30T00:00:00Z	ILLUMINA	missing	grain	vulgare	Cliper	not applicable	sRNA_seq_grain_8_DPA_replicate1	Asia	China	China:Northwest A&F University,Yangling, Shaanxi	not applicable	not applicable	not applicable
			SRR5054858	SRX2375672	barley grain development	Hordeum vulgare subsp. vulgare	Illumina HiSeq 2000				SRS1818889	488.03	1	11794545	577932705	511732849	SUB2126439	miRNA-Seq	TRANSCRIPTOMIC	size fractionation	SINGLE	2017-12-30T00:00:00Z	ILLUMINA	missing	grain	vulgare	Cliper	not applicable	sRNA_seq_grain_13_DPA_replicate2	Asia	China	China:Northwest A&F University,Yangling, Shaanxi	not applicable	not applicable	not applicable
			SRR5054853	SRX2375667	barley grain development	Hordeum vulgare subsp. vulgare	Illumina HiSeq 2000				SRS1818884	464.47	1	11311317	554254533	487032478	SUB2126438	miRNA-Seq	TRANSCRIPTOMIC	size fractionation	SINGLE	2017-12-30T00:00:00Z	ILLUMINA	missing	grain	vulgare	Cliper	not applicable	sRNA_seq_grain_13_DPA_replicate1	Asia	China	China:Northwest A&F University,Yangling, Shaanxi	not applicable	not applicable	not applicable
			SRR5054852	SRX2375666	barley grain development	Hordeum vulgare subsp. vulgare	Illumina HiSeq 2000				SRS1818883	452.56	1	10979854	538012846	474545067	SUB2126435	miRNA-Seq	TRANSCRIPTOMIC	size fractionation	SINGLE	2017-12-30T00:00:00Z	ILLUMINA	missing	grain	vulgare	Cliper	not applicable	sRNA_seq_grain_3_DPA_replicate2	Asia	China	China:Northwest A&F University,Yangling, Shaanxi	not applicable	not applicable	not applicable
PRJNA294348	Genome-Wide Identification and Characterization of Salinity Stress-Responsive miRNAs in Wild Emmer Wheat (Triticum turgidum ssp. dicoccoides)	https://www.ncbi.nlm.nih.gov/Traces/study/?acc=SRP063033&o=acc_s%3Aa	SRR2481856	SRX1272836	Global identification of salt-responsive miRNA in barley, 8 t	Hordeum vulgare subsp. vulgare	Illumina HiSeq 2000	Northwest A&F University	SRP063033	Hordeum vulgare subsp. vulgare Transcriptome or Gene expression	SRS1079761	299.84	1	18941335	352403229	314407050	barley_8h_t	miRNA-Seq	TRANSCRIPTOMIC	size fractionation	SINGLE	2015-09-22T00:00:00Z	ILLUMINA	missing	all plant	vulgare	Morex	not applicable	barley_8h_t	Asia	China	China	not applicable	salinity stress	sRNA sequencing for Hordeum vulgare cultivar.Morex exposure to salinity during growth rate recovery phase
			SRR2481855	SRX1272835	Global identification of salt-responsive miRNA in barley, 8 ck	Hordeum vulgare subsp. vulgare	Illumina HiSeq 2000				SRS1079762	345.76	1	19728034	413527245	362552123	barley_8h_ck	miRNA-Seq	TRANSCRIPTOMIC	size fractionation	SINGLE	2015-09-22T00:00:00Z	ILLUMINA	missing	all plant	vulgare	Morex	not applicable	barley_8h_ck	Asia	China	China	not applicable	control	sRNA sequencing for Hordeum vulgare cultivar.Morex during growth rate recovery phase
			SRR2481854	SRX1272834	Global identification of salt-responsive miRNA in barley, 3h t	Hordeum vulgare subsp. vulgare	Illumina HiSeq 2000				SRS1079763	386.74	1	23717755	454685989	405522603	barley_3h_t	miRNA-Seq	TRANSCRIPTOMIC	size fractionation	SINGLE	2015-09-22T00:00:00Z	ILLUMINA	missing	all plant	vulgare	Morex	not applicable	barley_3h_t	Asia	China	China	not applicable	salinity stress	sRNA sequencing for Hordeum vulgare cultivar.Morex exposure to salinity during reducing growth rate phase
			SRR2481853	SRX1272833	Global identification of salt-responsive miRNA in barley, 3h ck	Hordeum vulgare subsp. vulgare	Illumina HiSeq 2000				SRS1079764	437.71	1	25044531	522369210	458976648	barley_3h_ck	miRNA-Seq	TRANSCRIPTOMIC	size fractionation	SINGLE	2015-09-22T00:00:00Z	ILLUMINA	missing	all plant	vulgare	Morex	not applicable	barley_3h_ck	Asia	China	China	not applicable	control	sRNA sequencing for Hordeum vulgare cultivar.Morex during reducing growth rate phase
			SRR2481852	SRX1272832	Global identification of salt-responsive miRNA in barley, 27h t	Hordeum vulgare subsp. vulgare	Illumina HiSeq 2000				SRS1079765	473.62	1	27832639	556665943	496622622	barley_27h_t	miRNA-Seq	TRANSCRIPTOMIC	size fractionation	SINGLE	2015-09-22T00:00:00Z	ILLUMINA	missing	all plant	vulgare	Morex	not applicable	barley_27h_t	Asia	China	China	not applicable	salinity stress	sRNA sequencing for Hordeum vulgare cultivar.Morex exposure to salinity during ion-specific response phase
			SRR2481851	SRX1176317	Global identification of salt-responsive miRNA in barley, 27h ck	Hordeum vulgare subsp. vulgare	Illumina HiSeq 2000				SRS1079767	325.72	1	18746449	388327433	341539557	barley_sRNA barley_27h_ck	miRNA-Seq	TRANSCRIPTOMIC	size fractionation	SINGLE	2015-09-22T00:00:00Z	ILLUMINA	missing	all plant	vulgare	Morex	not applicable	barley_27h_ck	Asia	China	China	not applicable	control	sRNA sequencing for Hordeum vulgare cultivar.Morex during ion-specific response phase

## Sheet: Table S4
Table S4. Summary of the MITE superfamilies identified in barley
Superfamilies	Mean length of MITE (bp)	Family number	Total of MITEs	Percentage of superfamilies (%)	Percentage of A/T base bontent (%)	Coefficient of variation (%)
Tc1/Mariner-like	164	2014	21450	66.5	64.76	65.4
PIF/Harbinger-like	328	407	5266	16.32	58.96	37.14
hAT-like	215	98	1183	3.67	57.8	46.7
Mutator-like	462	68	1138	3.53	58.72	35.35
Un	334	405	3221	9.98	55.34	53.79
Total	220	2992	32258	100	61.61	-

## Sheet: Table S5
Table S5. Detail information of barley MITEs
MITE Name	Chromosome	Start	End	MITE size (bp)	TSD sequence	TIR size (bp)*	MITE family	MITE superfamily	MITE sequence
MITE_00001	Chr5H	338641865	338641997	132	TA	40	Family 1	Tc1/Mariner-like	CTCCCTCCGTCCCAAAATTCTTGTCTTAGGTTTGTCTAAAAATGAATGTATCCAAATACTAAAACATGACTAGATACATTCATATATAGACAAATAGACAAATGTAAGACAAGAATTTTGGGACGGAAGGAG
MITE_00002	Chr5H	532882046	532882172	126	AT	132		Tc1/Mariner-like	ACTCCCTCCGTCTCAAAATTCTTGTCTTAGGTTTGTCTAAAAATAAATGTACCTAAATACTAAAACATGACTAGATACATTTATGTTTAGACAAATTTAAGACAAGAATTTTGGGACGGAAGGAGT
MITE_00003	Chr3H	553186230	553186354	124	TA	130		Tc1/Mariner-like	CTCCCTCCGCCTCAAAATACTTGTCTTAGGTTTGTCTAAAAATGAATGTATCTGAATACTAAAACATGACTAGATACATTCATATATAGACAAATCTAAGACAAGAATTTTGAGACGGAGGGAG
MITE_00004	Chr7H	611087610	611087734	124	TA	130		Tc1/Mariner-like	CTCCCTCCGTCCCAAAATTCTTGTCTTACATTTGTCTATATATGAATGTGTCTAGTCATGTTTTAGTATTTGGATACATTCATTTTTAGACAAACCTAAGACAAGAATTTTGGGACGGAGGGAG
MITE_00005	Chr7H	439213935	439214059	124	TA	131		Tc1/Mariner-like	CTCCCTCGATCCCAAAATTCTTGTCTAAGATTTATGTAGATATGAATGTATCAAGTCATGTTTTAGTATTTAGATACATTTATTTTTAGACAAACCTAAGACAAGAATTTTGGGACGGAGGGAG
MITE_00006	Chr7H	132187968	132188092	124	TA	131		Tc1/Mariner-like	CTCCCTCCGTCCCAAAATTCTTGTCTTACATTTGTCTATATATGAATGTATCTAGTCACATTTTAGTATTTGGATACATTCATTTTTAGACAGACCTAAGACAAGAATTTTGGGACGGAGGGAG
MITE_00007	Chr5H	55874035	55874159	124	TA	132		Tc1/Mariner-like	CTCCCTCCGTCTCAAAATTCTTGTCTTACATTTATCTAGATATGAATGCATCTAGTCATGTTTTAGTACTTAAATATATCTATTTTTAGACAAACCTAAGACAAGAATTTTGGGACTGAGGGAG
MITE_00008	Chr4H	581303463	581303587	124	TA	129		Tc1/Mariner-like	CTCCCTCCGTCCTAAAATTCTTGTCTTACATTTGTTTAGATATGAATGTATCTAGTCACGTTTTAGTATTTTGATACATTCATTTTTAGACAAACCTAAGACAAGAATTTTGGGACGGAGGGAG
MITE_00009	Chr4H	96676369	96676493	124	TA	129		Tc1/Mariner-like	CTCCCTCCGTCCCAAAATTCTTGTCTTAGGTTTGTCTAAAAATGAACGTATCCAAATACTAAAACGTGACTAGATACATTCATATATAGACAAATGTAAGACAAGAATTTTGAGACTGAGGGAG
MITE_00010	Chr3H	153233000	153233124	124	TA	129		Tc1/Mariner-like	CTCCCTCCGTCCCAAAATTCTTATCTTAGGTTTGTCTAAAAATGAATGTATCAAAATACTAAGACGTGACTAGATACATTCATATCTAGACAAATGTAAGACAAGAATTTTGGGACGGAGGGAG
MITE_00011	Chr5H	470511472	470511603	131	TA	23	Family 2	Tc1/Mariner-like	CTCCCTCCGTTCGGAAATACTTGTTCTAGAAATGTACAAAATGGATGTATCTATAACTAAAATAAGTCTAGATACATCTATTTCTAGGACAAGTATTTCCGGACGGAGGGAGTATTTAGGAATGGAGGAAG
MITE_00012	Chr6H	540368787	540368918	131	TTTTGT	43		Tc1/Mariner-like	TAAAAAATACTCCCTTTGTCTGGAAATACTTGTCCTAGAAATAGATGTATCTAGACTTATTTTAGTTATAGATACATCCATTTTGTACATTTCTAAGACAAGTATTTCCGAACGGAGGGAGTATCTTTTTA
MITE_00013	Chr5H	470511469	470511587	118	TT	36		Tc1/Mariner-like	ATACTCCCTCCGTTCGGAAATACTTGTTCTAGAAATGTACAAAATGGATGTATCTATAACTAAAATAAGTCTAGATACATCTATTTCTAGGACAAGTATTTCCGGACGGAGGGAGTAT
MITE_00014	Chr1H	473324822	473324940	118	AA	120		Tc1/Mariner-like	ATACTCCCTCCGTCCGGAAATACTTGTCCTAGAAATAGATGTATCTAGACTTATTTTAGTTATAGATACATCCATTTTATACATTTCTAGGACAAGTATTTTCGAACGGAGGTAGTAT
MITE_00015	Chr2H	620881197	620881315	118	TT	36		Tc1/Mariner-like	ATACTCCCTTCGTCCGGAAATACTTGTCATAGAAATAGATGTATCTAGACTTATTTTAGTTATAGATACTTTCATTTTATACATTTCTAGAACAAGTATTTCCAGACGGAGGGAGTAT
MITE_00016	Chr7H	381428856	381428973	117	TA	39		Tc1/Mariner-like	TACTCCCTCCGTCCGGAAATACTTTTCCTAAAAATAGATGTATCTAGACTTATTTTAGTTATAGATACATCCATTTTGTACATTTATAGGACAAGTATTTCCGGACGGAGGGAGTAC
MITE_00017	Chr1H	298709735	298709851	116	AG	35		Tc1/Mariner-like	TACTCCCTACGTCTGGAAATACTTGTCCTAGAAATGTACAAAATGAATATATCTATAACTAAAATAAGTCTAGATACATCTATTTCTAGGACAAGTATTTCCGGACGGAAGGAGTA
MITE_00018	Chr6H	315172539	315172653	114	ATAT	128		Tc1/Mariner-like	ACTTCCTCCGTCCGGAAATACTTGTCCTAGAAATAGATGTATCTAGACTTATTTTAGTTATAGATACATCAATTTTGTACATTTCTAGGACAAGTATTTCCGGACGGAGGGAGT
MITE_00019	Chr3H	559471613	559471727	114	AT	36		Tc1/Mariner-like	ACTCCCTTCATCCGGAAATACTCGTTCTAGAAATGTGCAAAATGGATGTATCTATAACTAAAATAAGTCTAGATACATCTATTTCTAGGACAAGTATTTCCGGACGGAGGGAGT
MITE_00020	Chr3H	570845440	570845552	112	TA	126		Tc1/Mariner-like	CTCCCTCCGTCCGGAAATACTTGTCCTAGAAATAGATGTATCTAGACTTATTTTAGTTATAGATACATCCATTTTGTACATTTCTAGGACAAGTATTTCCGGACGGAGGGAG
MITE_00021	Chr6H	28352657	28352769	112	TA	126		Tc1/Mariner-like	CTCCCTCCGTCCGGAAATACTTGTCCTAGAAATAGATGTATCTAGACTTATTTTAGTTATAGATACATCCATTTTGTACATTTCTAGGACAAGTATTTCCGGACGGAGGGAG
MITE_00022	Chr6H	10376689	10376801	112	TA	33		Tc1/Mariner-like	CTCCCTCCGTTCGGAAATACTTGTTCTAGAAACGTACAAAATGAATGTATCTATAACTAAAATAAGTCTAGATACATCTACTTCTAAGACAAGTATTTTCGGACGGAGGGAG
MITE_00023	Chr3H	35381172	35381284	112	TA	126		Tc1/Mariner-like	CTCCCTCCGTCCGGAAATACTTGTCCTAGAAATAGATGTATCTAGACTTATTTTAGTTATAGATACATCCATTTTGTACATTTCTAGGACAAGTATTTCCGGACGGAGGGAG
MITE_00024	Chr2H	412717170	412717282	112	TA	126		Tc1/Mariner-like	CTCCCTCCGTCCGGAAATACTTGTCCTAGAAATAGATGTATCTAGACTTATTTTAGTTATAGATACATCCATTTTGTACATTTCTAGGACAAGTATTTCCGGACGGAGGGAG
MITE_00025	Chr1H	501118675	501118787	112	TA	33		Tc1/Mariner-like	CTCCCTCCATCCGGAAATACTTGTCTTAGAAATGTACAAAATGGATGTATCTATAACTAAAATAAGTCTAGATACATCTACTTCTAGGACAAGTATTTCCGGACGGAGGGAG
MITE_00026	Chr3H	587149168	587149280	112	TA	118		Tc1/Mariner-like	CTCCCTCCGTCCGAAAATACTCGTCCTAGAAATAGATGTATCTAGATTTATTTTAGTTATAGATACATCCATTTTGTACATTTCTAGGACAAGTATTTCCGGACGGAGGGAG
MITE_00027	Chr2H	580411256	580411368	112	TA	36		Tc1/Mariner-like	CTCAATCCGTCCGGAAATACTTGTCCTAGAAATGTACAAAATGGATGTATCTATAACTAAAATAAGTCTACATACATCTATTTCTAGGACTAGTATTTCCGGATGGAGGGAG
MITE_00028	Chr3H	229902737	229902849	112	TA	35		Tc1/Mariner-like	CTCCCTCCGTCCGGAAATACTTGTCCTAGAAATAGATGTATCTAGACTTATTTTAGTTATAGATACATCCATTTTGTACATTTCTAGGACAAGTATTTTCGGACGGTGGGAG
MITE_00029	Chr6H	10412935	10413047	112	TA	33		Tc1/Mariner-like	CTCCCTCCGTTCGGAAATACTTGTTCTAGAAACGTACAAAATGAATGTATCTATAACTAAAATAAGTCTAGATACATCTACTTCTAAGACAAGTATTTTCGGACGGAGGGAG
MITE_00030	Chr7H	291290901	291291011	110	GTAC	36		Tc1/Mariner-like	TCCCTCTGTCCGGAAATACTTGTCCTAGAAATAGATGTATCTAGACTTATTTTAGTTATAGATACATCCATTTTGTACATTTCTAAGACAAGTATTTCCGGACGGAGGGA
MITE_00031	Chr4H	277771172	277771303	131	TGGTAAAAAT	135	Family 3	Tc1/Mariner-like	AATACTCCCTCCGTCCCAAAATTCTTGTCTTAAATTTGTTTAGATATGAATGTATCTAGTGAAGTTTTAGCATTTAGAACATCAATTTCTAGACAAAGCTAAGACAAGAATTTTGGGACGGAGGGAGTATT
MITE_00032	Chr5H	519497665	519497795	130	TT	131		Tc1/Mariner-like	ATACTCACTCCGTCCCAAAATTCTTGTCTTAGCTTTGTCTAGAAATGGATATATCTAAATAATAAAACTTGACTAAATACATTCATATCTAAACAAATTTAAGACAAGAATTTTGGGACGGAGGGAGTAT
MITE_00033	Chr4H	515679818	515679948	130	AA	132		Tc1/Mariner-like	GTACTCCCTCTGTCCCAAAATTCTTGTCTTAGCTTTGTATAAAAATAAATGTATCTAAATGCTAAAACATGACTAGATACATTCATATCTAGACAAATTTAAGACAAAATTTTTGGGACGGAGGGAGTAC
MITE_00034	Chr7H	27494515	27494641	126	ACT	134		Tc1/Mariner-like	ACTCCCTCCGTCCCAAAATTCTTGTCTTAAATTTATCTAGATATGAATGTATCTAGTTACATTTTAGCATTTAGACACATTCATTTATAAATAAACCTAAGACAAGAATTTTGGGACGGAGAGAGT
MITE_00035	Chr4H	590942695	590942826	131	AT	137	Family 4	Tc1/Mariner-like	ATACTCCTTCCGTTTCAAAATTCTTATCTTAGATTTGTCTACAAATAGATGTATCTAAATACTAAAATACGACTAGATACATTCATATCTACACAAATGTAAGACAAGAATTTTGGGACGAAGGGAGTAGT
MITE_00036	Chr7H	81147137	81147268	131	TT	134		Tc1/Mariner-like	GTACTCCCTTCGTCCTAAAATTCTTGTCTTACATTTGTGTAGATATGAATGTATCTAGTCATATTTTAGTATTTAGATACATTCATTTGTAGACAAATCCAAGACAAAACTTTTTGAAACGGAGGGAGTAC
MITE_00037	Chr7H	121253963	121254093	130	AA	31		Tc1/Mariner-like	ATACTCATTCCGTTCCAAAAATCTTGTCTTAGAATTATCTATGTATGAATATATCTAGCCATATCTTAGTATTTAGATACATCTATTTCTAGACAAACTTAAGATAAGAATTTTGAAACGGAGAGAGTAT
MITE_00038	Chr5H	490017861	490017992	131	TA	23	Family 5	Tc1/Mariner-like	CTCCCTCCTTTCGAAAATACTTGTTCGAGGAATGGATGTATCTAGATGTATTTTAGTTCTAGATACATCCATTTCTATCATTTTTACGACAAGTAATTCCGGACGGAGGGAGTATTTAGGAACGGAGGGAG
MITE_00039	Chr3H	519407873	519408004	131	TA	23		Tc1/Mariner-like	CTCCCTCCGTTCCTAAATACTCCCTCCGTCCGGAATTATTTGTCACAAAAATGATAGAAATGGATGTATCTAGAACTAAAATACATCTAGATACATCCATTCTTTGAACAAGTATTTTCGGACGGAGGGAG
MITE_00040	Chr7H	31767475	31767587	112	TA	118		Tc1/Mariner-like	CTCCCTCCGTCCAGAATTACTTGTCGTAAAAATGATAGAAATGGATGTATCTAGAACTAAAATACATCTAGATACATCTATTCCTTGGACAAGTATTTTTGGACGGAGGGAG
MITE_00041	Chr7H	386038956	386039087	131	TA	23	Family 6	Tc1/Mariner-like	CTCCCTCCGTCCGGAAATACTTGTCCTAAAATTAAATATAATGAATGTATCTATAACTAAAATAAGTCTAGATACATTTATCTCTAGGACAAGTATTTCCGGACGGAGGGAGTATTTAGGAACGGAGGGAG
MITE_00042	Chr3H	556024894	556025025	131	TATA	25		Tc1/Mariner-like	CTTCCTCCGTCCGGAAATACATGTCCTATAAATGTACAAAATGAATGTATCTATAACTAAAATAAGTCTAGATACATCTACTTCTAGGACAAGTATTTACGGACGGAGGGAGTATTTAGGAACGGAGGGAG
MITE_00043	Chr7H	386038953	386039071	118	TT	122		Tc1/Mariner-like	ATACTCCCTCCGTCCGGAAATACTTGTCCTAAAATTAAATATAATGAATGTATCTATAACTAAAATAAGTCTAGATACATTTATCTCTAGGACAAGTATTTCCGGACGGAGGGAGTAT
MITE_00044	Chr5H	526533360	526533476	116	TTA	123		Tc1/Mariner-like	TACTACCTCCGTCCGGAAATACTTGTCCTAAAATTGAATATAATGAATGTATCTATAACTAAAATAAGTTAGATACATTCATCTCTAGGACAAGTATTTCCGGATTGGAGGGAGTA
MITE_00045	Chr6H	541616991	541617103	112	TA	120		Tc1/Mariner-like	CTCCCTCCGTCCGGAAATACTTGCCCTAGAGATGAATGTATCTAGACTTATTTTAGTTATAGATACATTCATTATATTTATCTTTAGGACAAGTATTTTCAGACGAAGGGAG
MITE_00046	Chr2H	651860033	651860145	112	TA	120		Tc1/Mariner-like	CTCCCTCCGTCCGAAAATACTTGTCCTAGAGATGAATGTATCTAGACTTATTTTAGTTATAGATACATTCATTATATTTATTTTTAAGACAAGTATTTCCGGACGGAGGGAG
MITE_00047	Chr3H	576865343	576865474	131	AA	133	Family 7	Tc1/Mariner-like	AGTACTCCCTCTGTCCCAAAATTCTTGTCTTAGATTTGTCTAGATATGAATGTATCTAGTCACGTTTTAGTATTTAGATACGTCCATTTCTTGACAAACTTAAGACAAGAATTTTGGGCGGAGGGAGTACT
MITE_00048	Chr6H	284097792	284097918	126	AT	131		Tc1/Mariner-like	ACTCCCTTCGTCCCAAAATACTTGTCTTAGATTTGTCTAGATATGAATGTATCTAGTCACGTTTTAGTATTTAGATACATCTATTTTTAGACAAACTTAAGACAAGAAATGTGGGACGCGGGGAGT
MITE_00049	Chr6H	145466422	145466546	124	TA	129		Tc1/Mariner-like	CTCCCTCTGTCCCAAAATTCTTGTCTTAGATTTATCTAGATATGAATGTATCTAGTCACGTTTTAGTATTTTGATACATCCATTTCTAGACAAACTTAAGACATAAATTTTCGAACCGACGGAG
MITE_00050	Chr5H	17879381	17879505	124	TA	19		Tc1/Mariner-like	TGTACTCCCTCCGTCCCAAAATTCTTGTCTTAAGTTTGTCTAGAAATGGACGTATCTAAATACTAAAACGTGACTAGATACATTCATATCTAACAAATCTAAGACAAGGGACGGAGGAAGTATA
MITE_00051	Chr1H	514155544	514155675	131	TA	23	Family 8	Tc1/Mariner-like	CTTCCTCCGTTCCTAAATACTACCTTCGTCCGGAAATACTTGTCCTAAAAATGGATATAATGGATGTATCTATAATTAAAATAAGTCTAGATACATTCATTTCTAGGACAAGTATTTCCGGACGGAGGGAG
MITE_00052	Chr1H	514155560	514155678	118	AA	120		Tc1/Mariner-like	ATACTACCTTCGTCCGGAAATACTTGTCCTAAAAATGGATATAATGGATGTATCTATAATTAAAATAAGTCTAGATACATTCATTTCTAGGACAAGTATTTCCGGACGGAGGGAGTAT
MITE_00053	Chr6H	520391757	520391871	114	AAT	42		Tc1/Mariner-like	ACTCCCTCCGTCCGAAAATACTTGTCCTAGAAATGAATGAATCTAGACTTATTTTAGTTATCGATACATCCATTATATTCATTTTTAGGACAAATATTTCCGGACGAAGGGAGT
MITE_00054	Chr1H	509004068	509004180	112	TA	36		Tc1/Mariner-like	CTCCCTCCGTTCGAAAATACTTGTCCTAGAGATGAATGTATCTAGACTTATTTTAATTATAGATACATCCATTATTTACATTTTTAGGATAAGTACTTCCGGACGAAGGTAG
MITE_00055	Chr2H	34459235	34459347	112	TA	122		Tc1/Mariner-like	CTCCCTTCGTCCGGAAATACTTGTCCTAAAAATAAATGAATCTAGACTTATTTTAGTTATAGATACATCCATTATATCCATTTTTAGGATAAGTATTTCCGGACGAAGGGAG
MITE_00056	Chr3H	306182090	306182221	131	TA	23	Family 9	Tc1/Mariner-like	CTACCTCCGTCCGGAAATACTTGTCCTAGAGATGAATGTATCTAGACTTATTTTAATTGTAGATACATCCATTATATGCATTTTTAGGGCAAGTATTTCCGGACGGAGGGAGTATTTAGGAACGGAGGGAG
MITE_00057	Chr3H	520724378	520724497	119	AT	126		Tc1/Mariner-like	GATACTCCCTCCGTCCGGAAATACTTGTCCTAAAAATGCATATAATGGATGTATCTACAATTAAAATAAGTCTAGATACATTCATCTCTAGGACAAGTATTTCCGGACGGAGGTAGTAC
MITE_00058	Chr6H	281123459	281123577	118	TT	120		Tc1/Mariner-like	ATACTCCCTCCGTCCGGAAATACTTGTCCTAAAAATGCATATAATGGATGTATCTACAATTAAAATAAGTCTAGATACATTTATCTCTAGGACAAGTATTTCCGGACGGAGGTAGTAT
MITE_00059	Chr4H	484537014	484537130	116	TG	118		Tc1/Mariner-like	TACTCCCTCCGTCCGGAAATACTTGTCCTAAAAATGCATATAATGGATGTATCTATAATTAAAATAAGTCTAGATACATTCATATCTAGGACAAGTATTTCCGGACGGAGGTAGTA
MITE_00060	Chr7H	69608523	69608639	116	CA	118		Tc1/Mariner-like	TACTACCTCCGTCCGGAAATACTTATCCTAGAGATGAATGTATCTAGATTTATTTTAATTGTAGATACATCTATTATATGTATTTTTAGGACAAGTATTTCCGGACGGAGGAAGTA
MITE_00061	Chr5H	424994016	424994132	116	TG	118		Tc1/Mariner-like	TACTACCTCCGTCCGGAAATACTTGTCCTAGAGATGAATGTATCTAGACTTATTTTAATTGTAGATACATCCATTATATGCATTTTTAGGACAAGTATTTCTGGACGAAGGGAGTA
MITE_00062	Chr3H	435041201	435041315	114	ATT	29		Tc1/Mariner-like	ACTACCTCCGTCCGGAAATACTTGTCCTAGAGATGAATGTATCTAGACTTATTTTAATTGTGGATACATCCATTATATGCATTTTCAGGACAAGTATTTCCGGACGGAGGGAGT
MITE_00063	Chr3H	306182089	306182203	114	AT	120		Tc1/Mariner-like	ACTACCTCCGTCCGGAAATACTTGTCCTAGAGATGAATGTATCTAGACTTATTTTAATTGTAGATACATCCATTATATGCATTTTTAGGGCAAGTATTTCCGGACGGAGGGAGT
MITE_00064	Chr2H	553945660	553945774	114	AT	118		Tc1/Mariner-like	ACTCCCTCCGTCCAAAAATAATTGTCCTAAAAATGCATATAATGGATGTATCTATAATTAAAATAAGCCTAGATACATTCATCTCTAGGACAAGTATTTCCGGACGGAGGTAGT
MITE_00065	Chr1H	32371995	32372109	114	AT	120		Tc1/Mariner-like	ACTTCCTCCGTCCGGAAATACTTATCCTAAAAATGCATATAACGGATGTATCTACAATTAAAATAAGTCTAGATACATTCATCTCTACGACAAGTATTTCCGGACGGAGGTAGT
MITE_00066	Chr1H	32702995	32703107	112	TA	120		Tc1/Mariner-like	CTCCCTCCGTCCGGAAATACTTGTCCTAAAAATGCACATAATGGATGTATCTACAATTAAAATAAGTCTAGATGCATTCATCTTTAGGACAAGTATTTCCGGACGGAGGTAG
MITE_00067	Chr1H	292979974	292980086	112	TA	118		Tc1/Mariner-like	CTACCTCCGTCCGGAAATACTTGTCCTAGAGATGAATGTATCTAGACTTATTTTAATTGTAGATACATCCATTATATGCATTTTAAGGACAAGTATTTCCGGACGGAGGGAG
MITE_00068	Chr5H	527083551	527083663	112	TA	118		Tc1/Mariner-like	CTCCCTCCGTCCAGAAATACTTGTCCTAAAAATGCATATAATGGATGTATCTACAATTAAAATAAGTCTAGATACATTCATCTCTAGGACAAGTATTTCCGGACGGAGGTAG
MITE_00069	Chr2H	658974554	658974666	112	TA	120		Tc1/Mariner-like	CTACCTCTGTCCGGAAATACTTGTCCTAGAGATGGATGTATCTAGACTTATTTTAATTGTAGATACATTCATTATATGCATTTTTAGGACAAGTATTTCCGTACGGAGGGAG
MITE_00070	Chr5H	287275212	287275324	112	TA	118		Tc1/Mariner-like	CTACCTCCGTCCGGAAATACTTGTCCTAGAGATGAATGTATCTAGACTTATTTTAATTGTAGATACATCCATTATATGCATTTTTAGGACAAGTATTTCCGGACGGAGGGAG
MITE_00071	Chr2H	82678957	82679069	112	TA	124		Tc1/Mariner-like	CTCCCTCCGTCCGGAAATACTTGTCCTAAAAATGTATATGATGGATGTATGTATAATTAAAATAAGTCTAGATACATTCATCTCTAGGACAAGTATTTCCGGACGGAGGTAG
MITE_00072	Chr5H	584190830	584190942	112	TA	29		Tc1/Mariner-like	CTCCCTCCGTTCAGAAATACTTGTCCTTAAAATGCATATAATGGATGTATCTACAATTAAAATAAGTCTAGATACATTCATCTCTAGGACAAATATTTCCGGACGGAGGCAG
MITE_00073	Chr2H	455973503	455973615	112	TA	30		Tc1/Mariner-like	CTCCCTCCGTCCAGAAATACTTGTCCTAAACATGCATATAATGGATGTATCTACAATTAAAATAAGTCTAGATACATTTATCTCTAGGACAAGTACTTCCGGACGGAGGTAG
MITE_00074	Chr7H	473804503	473804615	112	TA	120		Tc1/Mariner-like	CTCCCTCCGTCCGGAAATACTTGTCTTAAAAATACATATAATGAATGTATCTACAATTAAAATAAGTCTAGATACATTCACTTCTAGGACAAGTATTTCCGGACGGAGGTAG
MITE_00075	Chr5H	537803179	537803289	110	GTAC	122		Tc1/Mariner-like	TACCTCCGTCCGGAAATACTTGTTCTAGAGATGAATGTATCTAGACTTATTTTAATTGTAGATACATTCATTATATGCATTTTTAGGACAAGTATTTCCGGACGTACGGA
MITE_00076	Chr7H	87544086	87544194	108	AGTACT	122		Tc1/Mariner-like	ACCTCCGTCCGGGAATACTTGTCCTAGAGATGAATGTATCTAGACTTATTTTAATTGTAGATACATCCATTATATGTATTTTTAGGACAAGTATTTCCGGACGGAGGG
MITE_00077	Chr7H	570120021	570120152	131	GGC	14	Family 10	PIF/Harbinger-like	TTGTTTGGTTAACCCCTTCCCACAAGGGGATTGAAGTGGATTGAAGTGGATTAAGGTGAATTTTAACTTGTAGAAAATTTAATCCCTTTCAATCCCCTCCAAACTCCTTTAAATTTCGAGAAACCAAACAA
MITE_00078	Chr4H	598855451	598855582	131	GGC	14		PIF/Harbinger-like	TTGTTTGATTAATCCCTTCCATAAAAGGATCGGAGTGGATTGAAGGGGATTAAGGTGAATTTTGATTTGCAAAGAATTTAATCCCTTTCAATCCCCCTCCAAACCCTTTTAAATTTTGAGAAATCAAACAA
MITE_00079	Chr4H	315133779	315133909	130	GGC	13		PIF/Harbinger-like	TTGTTTGGTTAATCCCTCCCACAAGGGGATTGAAGTGCATTGAAGTGGATTAAGGTGAATTTTAACTTGTAGGGGATTTAATCCCTTTCAATCTCCTCCAAACCCCTTTAAATTTTGAGATACCAAACAA
MITE_00080	Chr6H	129522134	129522264	130	GCC	14		PIF/Harbinger-like	TTGTTTGGTTTCTCGAAATTTAAAGGGGTTTAGAGGAGATTGGAAGGGATTAAAACCCCTACAAGTCAAAATTCACCTCAATCCACTTCAATCCACTTCAATCCCTTTGTGGGAGGGATTAACCAAACAA
MITE_00081	Chr5H	326103070	326103198	128	AGGCCT	15		PIF/Harbinger-like	TGTTTGGTTAATCCCTCCAACAAGGGGATTGGAAGGGATTGGAGGGGATTAAGGTGAATTTTGACTTGCACGGGATTTAATCCCTTTGAATACCCTCCAAACCCCTTTAAATCTCGAGAAACCAAACA
MITE_00082	Chr5H	562309206	562309337	131	TA	23	Family 11	Tc1/Mariner-like	CTCCCTCCGTTCGAAAATACTTGTTCTAAAAATGCATATAATGAATGTATCTACAATTAAAATAAGTCTAGATACATTCATCTTTAGGACAAGTATTTCCGGACGGAGGTAGCATTTAGGAACGGAGGGAG
MITE_00083	Chr2H	278059159	278059275	116	CA	118		Tc1/Mariner-like	TACTACCTCCGTCCGGAAATACTTGTCCTAAAGATGAATGTATCTAGACTTATTTTAATTGTAGATACATCCATTATATGCATTTTTAGGACAAGTATTTTCGGACGGAGGGAGTA
MITE_00084	Chr1H	59960543	59960657	114	AT	120		Tc1/Mariner-like	ACTACCTCCGTCCGAAAATACTTGTCCTAAAGATGAATGTATCTAGACTTATTTTAATTGTAGATACATCCATTATATGCATTTCTAGGACAAGTATTTTCGGACGGAGGGAGT
MITE_00085	Chr2H	433938978	433939092	114	AT	34		Tc1/Mariner-like	AGTACCTCCGTCCGGAAATACTTGTCCTAAAGATGAATGTATCTAGACTTATTTTAATTGTAGATACATTCATTATATGTATTTTTAAGACAAGTATTTCCAAACGGAGGGAGT
MITE_00086	Chr3H	39603188	39603302	114	AAT	121		Tc1/Mariner-like	ACTACCTCCGTCCGGAAATACTTGTCCTAGGGATGAATGTATCTAGACTTATTTTAATTATAGATACATCTATTATATGCATTTTTAGGACAAGTATTTTCGAACGGAGGGAGT
MITE_00087	Chr6H	33782061	33782192	131	TA	139	Family 12	Tc1/Mariner-like	AGTACTCCCTCGGTCCCAAAATTCTTGTCTTAGATTTGTCTAGATATGAATGTATATAGTCATGTTTTAGTATTTTGATACATTCATTTCTAAACAAACTTAAGACAAGAATTTTGAAACGGAGGGAGTAT
MITE_00088	Chr2H	620991691	620991817	126	AT	55		Tc1/Mariner-like	ACTCCTTCCGTCCCAATTTTTTTGTCTTAAGCTTGTTTAGAAATGAATGTATCAAAATACTAAAACATGACTAAATACATTCATCTCTAGACAAATCTAAGACAAGAATTTTGGGACAGAGGGAGT
MITE_00089	Chr1H	386521481	386521607	126	AT	131		Tc1/Mariner-like	ACTCCCTTCGTTCTAAAATTCTTGTCTTAAATTTATCTAGATATGAATGTATCTAGTCACGTTTTAGTATTTTGATACATTCATTTCTAAACAAACTTAAGACAAAAATTTTAGAACGGAGGGAAT
MITE_00090	Chr3H	612043121	612043246	125	AT	132		Tc1/Mariner-like	ATTCCCTCCGTTTCAAAATTCTTGTCTTAAGTTTGTCTAGAAATGAATGTATCTAAGTATTAAAATATGAGTAGATACATTCATATCTAGACAAATGTAAGACAAGAATTTGGGATGGAGGGAGT
MITE_00091	Chr3H	7552332	7552457	125	ACT	134		Tc1/Mariner-like	ACTCCCTCGTCCCAAAATTCTTGTCTTAGATTTGTTTATATATGAATGTATCTAGTCACATTTTAGTATTTTGATACATTCGTTTCTAAACAAACTTAAGACAAGAATTTTAAGGAGGAGGGAGT
MITE_00092	Chr7H	139232913	139233037	124	TA	129		Tc1/Mariner-like	CTCCCTCCGTTCCAAAATTCTTGTCTTAAGTTTGTCTAAAAATGAATGTATCAAAATACTAAAACGTGACCAGATACATTCATATCTAGACAAATCTAAGACAAAAATTTTGGAACGGAGGGAG
MITE_00093	Chr6H	313858200	313858331	131	TA	21	Family 13	Tc1/Mariner-like	CTCCCTCCGTTCCTAAATATTCCCTCCGTCCGGAAATACTTGTCCTAAGAATGGATGAATCTAGACTTATTTTAGTTATAGATACATCCAATATATCCATTTTTAGGACAAGTATTTCCGGACGGAGGGAG
MITE_00094	Chr4H	450233000	450233120	120	ATT	118		Tc1/Mariner-like	ATTACTCCCTCCGTCCGAAAATACTTGTCCTAAAAATGAATATATTGGATGTATCTATAACTAAAATAAGTCTAGATTCATCCATTCTTAGGACAAGTATTTCCGTACGGAGGGAATATT
MITE_00095	Chr1H	198293370	198293488	118	TT	122		Tc1/Mariner-like	CTACTCCCTCCGTCCGGAAATACTTGTCCTAGGAATGGATGAATCTAGGCTTATTTTAGTTATAGATACATCCAATATATCCATTTTTAGGACAAGTATTTCCGGACGGAGGGAGTAG
MITE_00096	Chr3H	335172057	335172173	116	CA	119		Tc1/Mariner-like	TACTCCCTCCGTCCGGAAATACTTGTCCTAGAAATGGATGAATCTAGACTTATTTTAGTTATAGATACATCCATTATATCCATTTTTAGGACAAGTATTTCCGGACGGAGGGAGTA
MITE_00097	Chr5H	84310002	84310118	116	CA	119		Tc1/Mariner-like	TACTCCCTCCGTCCGGAAATACTTGTCCTAAAAATGGATATAATGGATGTATCTATAACTAAAATAAGTCTAGATTCATCCATTTTTAGGACAAGTATTTCCGGACGGAGGGAGTA
MITE_00098	Chr6H	467321149	467321265	116	CA	118		Tc1/Mariner-like	TACTCCCTCCGTCCGGAAATACTTGTCCTAAAAATGGATATATTGGATGTATCTATAACTAAAATAAGTCTAGATACATTCATCTCTAGGACAAGTATTTCCGGACGGAGGGAGTA
MITE_00099	Chr3H	541946134	541946248	114	AT	120		Tc1/Mariner-like	ACTCCCTCCGTCCGAAAATACTTGTCCTAGAGATGAATGTATCTAGACTTATTTTAGTTATAGATACATCCAATATATCCATTTTTAGGACAAGTATTTCCGGACGGAGGGAGT
MITE_00100	Chr6H	29060311	29060423	112	TA	118		Tc1/Mariner-like	CTCCCTCCGTCCGGAAATACTTGTCCTAAAAATGGATATATTTGATGTATCTATAATTAAAATAAGTCTAGATTCATCCATTCCTAGGACAAGTATTTCCGGACGGAGGGAG
MITE_00101	Chr1H	370459579	370459691	112	TA	118		Tc1/Mariner-like	CTCCCTCCGTCCGGAAATACTTGTCCTAGGAATGGATGAATCTAGACTTATTTTAGTTATAGATACATCCAATATATCCATTTTTAGGACAAGTATTTCCGGACAGAGGGAG
MITE_00102	Chr7H	112894149	112894261	112	TA	117		Tc1/Mariner-like	CTCCCTCCGTCCAGAAATACTTGTCCTAAAAATGGATATATTGGATGTATCTATAACAAAAATAAGTGTAGATTCATCCATTCCTAGGACAAGTATTTCCGGACGGAGGGAG
MITE_00103	Chr3H	96346891	96347003	112	TA	118		Tc1/Mariner-like	CTCCCTCCGTCCGGAAATACTTGTCCTAAAAATGGATATATTGGATGTATCTATAACTAAAATAAGTCTAGATACATTCATCTCTAGGACAAGTATTTCCGGACGGAGGGAG
MITE_00104	Chr7H	543889499	543889610	111	TA	118		Tc1/Mariner-like	CTCCCTCCTCCGGAAATACTTGTCCTAGGAATGGATGAATCTAGACTTATTTTAATTATAGATACATCAAATATATCCATTTTTAGGACAAGTATTTCCGGACGGAGGGAG
MITE_00105	Chr2H	301964862	301964992	130	TA	44	Family 14	Tc1/Mariner-like	AATATAAGTCTTTTTAGAGATTCCACTATTAAACTACATACGGATGTATATAGACATATTTTAGAGTATGGATTCACTCATTTTGCTTCGTATGTAGTCCACTATTGAAATGTCTAAAAAGACTTATATT
MITE_00106	Chr1H	21389661	21389791	130	TA	43		Tc1/Mariner-like	AATATAAGTTCTTTTAAACATTTCAATGAGAAACTACATACGGATGTATATAGACATATTTTAATGTGTAGGTTCACTCATTTTGCTACGTATGTAGTCCCCTATTGAAATGTCTAAAAAGACTTATATT
MITE_00107	Chr2H	622327929	622328059	130	TA	43		Tc1/Mariner-like	AATATAAGTCTTTCTAGATATTTCATTATTGAACTACATACGGATGTATATAGACATATATTAGAGGGTGGATTCACTCATTTTGCTTCGTATGTAGTCCTTTATTGAAATGTCTAAAAAGACTTATATT
MITE_00108	Chr3H	618770328	618770448	120	AT	42		Tc1/Mariner-like	AAGTCTTTTTAGACATTTCAATAGGGAACTACATATAGAGCAAAATGAGTGAATCCACACCTAAAATATGTTTATATACATCTGTACGTAGTTCAATAGTGGAATCTCTAAAAAAGACTT
MITE_00109	Chr2H	16607556	16607686	130	TA	135	Family 15	Tc1/Mariner-like	GTACTCCCTCCGTCCCAAAATTCTTGTCTTAGGTTTGTTTAGAAATGGATGTATCAAAATACTAAAACGTGACTAGATACATTCATATCTAGACAAATCTAAGACAAGAATTTTGGGATGGAGGAAGTAC
MITE_00110	Chr6H	364246848	364246978	130	AAG	131		Tc1/Mariner-like	ATACTCCCTCCGTCCCAAAATTCTTGTCTTAGATTTGTCTAGATATGAATGTATCTAGTCACGTTTTAGTATTTTGATACATCCATTTCTAAACAAACTTAAGACAAGAATTTTAGGACGGAGGGAGTAT
MITE_00111	Chr1H	434900585	434900715	130	AAGA	134		Tc1/Mariner-like	ATACTCCCTCCGTCCTAAAATTTTTGTCTTACGTTTGTTTAGAAATGGATGTATCTAAATACTAACACATGACTTGATACATTCATATCTAGATAAAACAAAGACAAGAATTTTGGGATGGAGGAAGTAT
MITE_00112	Chr2H	16573430	16573560	130	TA	135		Tc1/Mariner-like	GTACTCCCTCCGTCCCAAAATTCTTGTCTTAGGTTGGTTTAGAAATGGATGTATCAAAATACTAAAACGTGACTAGATACATTCATATCTAGACAAATCTAAGACAAGAATTTTGGGATGGAGGAAGTAC
MITE_00113	Chr2H	16463388	16463518	130	TA	135		Tc1/Mariner-like	GTACTCCCTCCGTCCCAAAATTCTTGTCTTAGGTTTGTTTAGAAATGGATGTATCAAAATACTAAAACGTGACTAGATACATTCATATCTAGACAAATCTAAGACAAGAATTTTGGGATGGAGGAAGTAC
MITE_00114	Chr2H	16507419	16507549	130	TA	135		Tc1/Mariner-like	GTACTCCCTCCGTCCCAAAATTCTTGTCTTAGGTTGGTTTAGAAATGGATGTATCAAAATACTAAAACGTGACTAGATACATTCATATCTAGACAAATCTAAGACAAGAATTTTGGGATGGAGGAAGTAC
MITE_00115	Chr2H	16551478	16551608	130	TA	135		Tc1/Mariner-like	GTACTCCCTCCGTCCCAAAATTCTTGTCTTAGGTTGGTTTAGAAATGGATGTATCAAAATACTAAAACGTGACTAGATACATTCATATCTAGACAAATCTAAGACAAGAATTTTGGGATGGAGGAAGTAC
MITE_00116	Chr2H	16529421	16529551	130	TA	135		Tc1/Mariner-like	GTACTCCCTCCGTCCCAAAATTCTTGTCTTAGGTTTGTTTAGAAATGGATGTATCAAAATACTAAAACGTGACTAGATACATTCATATCTAGACAAATCTAAGATAAGAATTTTGGGATGGAGGAAGTAC
MITE_00117	Chr2H	16485403	16485533	130	TA	135		Tc1/Mariner-like	GTACTCCCTCCGTCCCAAAATTCTTGTCTTAGGTTGGTTTAGAAATGGATGTATCAAAATACTAAAACGTGACTAGATACATTCATATCTAGACAAATCTAAGACAAGAATTTTGGGATGGAGGAAGTAC
MITE_00118	Chr2H	16441372	16441502	130	TA	135		Tc1/Mariner-like	GTACTCCCTCCGTCCCAAAATTCTTGTCTTAGGTTTGTTTAGAAATGGATGTATCAAAATACTAAAACGTGACTAGATACATTCATATCTAGACAAATCTAAGACAAGAATTTTGGGATGGAGGAAGTAC
MITE_00119	Chr3H	603016514	603016644	130	TA	135		Tc1/Mariner-like	GTACTCCCTCCGTCCCAAAATTCTTGTCTTAGGTTTGTTTAGAAATGGAAGTATCAAAATACTAAAACGTGACTAGATACATTCATATCTAGACAAATCTAAGACAAGAATTTTGGGACGGAGGAAGTAC
MITE_00120	Chr1H	355540118	355540248	130	AAG	133		Tc1/Mariner-like	ATACTCCCTCCGTCCCAAAATTCTTGTCTTAGATTTGTCTAGATATGAATGTATCTAGTCACATTTTAGTATTTTGATACATCCGTTTTTAAACAAACCTAAGACAAGAATTTTGGGACGGAGGTAGTAT
MITE_00121	Chr3H	29128881	29129011	130	TA	40		Tc1/Mariner-like	CTCCCTCCATCCCAATTTTTTTGTCTTAGATTTGTCTAGATATGAATGTATCTAGTCACGTTTTAGTATTTAGATACATCTATTTTTATTTTTATACAAACCTAAGACAAGAATTTTGGGACGGAGGAAG
MITE_00122	Chr3H	604264650	604264780	130	TA	135		Tc1/Mariner-like	GTACTCCCTCCGTCCCAAAATTCTTGTCTTAGGTTTGTTTAGAAATGGATGTATCAAAATACTAAAACGTGACTAGATACATTCATATCTAGACAAATCTAAGACAAGAATTTTGGGACGGAGGAAGTAC
MITE_00123	Chr4H	71441030	71441158	128	CA	54		Tc1/Mariner-like	TACTTCCTCCGTCTTAAAATTTTTGTCTTAGATTTGTCTAGATATGAATGTATCTAGTCACGTTTCAATATTTTGATACATCCGTTTTTAGATAAATTTAAGACAAAATTTTTGGGACGAAGGGAGTA
MITE_00124	Chr7H	240075001	240075129	128	TG	29		Tc1/Mariner-like	TACTCCCTCCGTCGCAAAATTCTTGTCTTAGGTTTATCTGAAAATGGATGTATCAAAATACTAAAACGTGACTACATACATTTATATCTACACAAATGAAAGACAAGAATTTTAGGAAGGAGGGAGTA
MITE_00125	Chr3H	604967474	604967602	128	AT	135		Tc1/Mariner-like	ACTCCCTCTGTCCCAAAGTTCTTGCTTTAGATTTTTGTCTAGATATGAATGTATCTAGTCACGTTTTAGTATTTAGAGACATCCATTTCTATACAAACCTAAGAAAAGAATTTTGGGACGGAGGGAGT
MITE_00126	Chr1H	501803520	501803648	128	TA	135		Tc1/Mariner-like	CTCCCTCTGTCCCAAAATTCTTGTCTTAGATTTGTTTAGATATGAATGCATCGATCTAGTCACGTTTTAGTATTTTGATACATCCATTTCAAGACAAACCTAAGACAAGAATTTTGGGACGGAGGGAG
MITE_00127	Chr7H	13241459	13241586	127	AT	38		Tc1/Mariner-like	ACTTCCTCCGTCCCAAAATTTCTTGTCTTAGATTTGTCAAGGTATAAATGTATCTAGTCACGTTTTAGTATTTTGATACATCCATTTGTAAGCAAACCTAAGACAAGAATTTTGGAACGGAGGGAGT
MITE_00128	Chr6H	549070055	549070181	126	TA	132		Tc1/Mariner-like	CTCCCTCCGTCACAAAATTCTTGTCTTAGGCTTATTTAGAAATGAATGTTTTAAAATATACTAAAACGTGACTAGATACATTCATATCTAGACAAATCTAAGACAATAATTTTGGGATGGAGGGAG
MITE_00129	Chr5H	21231991	21232117	126	AT	132		Tc1/Mariner-like	ACTTCCTCCATCCCAAAATTCTTGTCTTGAATTTGTCTAGATATGAATGTATCTAGTCATGTTTTAGTATTTTGATACATTCATTTTTAGACAAACTTAAGACAAGAATTTTATGATGGAGAGAGT
MITE_00130	Chr5H	289379173	289379299	126	AT	131		Tc1/Mariner-like	ACTCCATCCGTCCTAAAATTCTTGTCTTAGATTTGTCTAAATATAAATGTATCTAGTCACGTTTTAGTATTTTGATACATCTATTTCTAGACAAATCTAAGACAAGAATTTTGGCACGGAAGGAGT
MITE_00131	Chr2H	78529168	78529294	126	TA	133		Tc1/Mariner-like	CTCCCTCTGTTTTCCAAAATTCTTCTCTTAGTTTTGCCTGAAAATGAATGTATCAAAATACTAAAACGTGACTAGATACATTCATATCTAGACAAATCTAAGACAAGAATTTTGAGACGGAGGGAG
MITE_00132	Chr7H	544284768	544284894	126	AT	132		Tc1/Mariner-like	ACTCCCTCCATCCCAAAATTCTTGTCTTAGATTTGTCTAGATATGAATGTATCTAGTCACGTTTTAATATTTAGATACATTCATTTCTAGATAAACCTAAGACAAGAATTTTGTGACGGAGGGAGT
MITE_00133	Chr1H	187642835	187642961	126	AT	133		Tc1/Mariner-like	ACTCCCTCCGTCTCAAAATTCTTGTCTTAGGTTCGTCTAAAAATGGATGTATCTAAATACTAAAACGTGACTAGATACATTCATATCTAGACAACTCTAAGACAAGAATTTTGGGATGGAGGGAGT
MITE_00134	Chr7H	597146862	597146988	126	AT	130		Tc1/Mariner-like	ACTTCCTCCGTCCCAAAATTCTTGTCTTAGACTTGTCTAGATATGAATGTATCTAGTCACGTTTTCATATTTTGATACATCTATTTTTAGACAAATTTAAAACAAGAATTTTGGGACGGAGGGAGT
MITE_00135	Chr1H	161354636	161354762	126	AT	131		Tc1/Mariner-like	ACTCCCTCCATCCCAAAATTATTGTCTTAGATTTGTCTAGATATGAATGTATCTAGTCACGTTTTAGTATTTAGATACATCTATTTTTGGACAAACCTAAGATAAGAATTTTGGGACGGAGGGAGT
MITE_00136	Chr1H	70910114	70910240	126	AAT	132		Tc1/Mariner-like	ACTCCCTCCATCCCAAAATTCCTGTCTTAGATTTTTCTAGATATGAATGTATCTAGCCACGTTTTAGTATTTTGATACATTCATTTCTAAACAAACTTAAGACAAGAATTTTGGGATGGAGGGAGT
MITE_00137	Chr5H	546851836	546851962	126	AT	47		Tc1/Mariner-like	ACTCTCTTCATCCCAAAATTATAGTCTTATGTTTGTTTACAAATGGGCGTATCAAAATACTAAAACGGGACTAGATACATTCATATCTAGACAAATTTAAGACAAGAATTTTGGAACGGAGAGATT
MITE_00138	Chr4H	415524786	415524911	125	TA	131		Tc1/Mariner-like	CTCCCTCCATCCCAAAATTCTTGTCTTAGATTTGTCTAAATATGAATGTATCTAGTCACGTTTTAGTATTTAGATACATCCATTTCTAAACAAGCCTAAGACAAAAAAAATTGGGACGAAGGAAG
MITE_00139	Chr1H	509846382	509846507	125	TA	131		Tc1/Mariner-like	CTCCCTTCGTCACAAAATTCTTGTCTTAGATTTGTCTAGATATGAATGTATCTAGTCACGTTTTACTATTTTTAATACATCCATTTCTAGACAAACCTAAGACAAGAATTTTGGGACGGAGGGAG
MITE_00140	Chr7H	20547620	20547745	125	AT	131		Tc1/Mariner-like	ACTCCCTTCGTCCCAAAATTCTTGTTTAGATTTATATAGAAATAGATGTATTTAAATACTAAAACGTGACTAGATACATTCATATCTAGACAAATCCAAGACAAGAATTTTCGGACAGAGGGAGT
MITE_00141	Chr5H	91775410	91775535	125	AT	131		Tc1/Mariner-like	ACTCCCTCCGTCCCAAAATTCTTGTTTAGGTTTGTGTAGAGATGGATGTATCAAAATACTAAAACGTAACTAAATACATTCATATCTAAACAAATCTGATACAAAAATTTTGGGACGGAAGGAGT
MITE_00142	Chr5H	565066963	565067088	125	AATAAT	138		Tc1/Mariner-like	ACTCTCTCCGTCCCAAAATTCTTGTCTTAAGTTGTTTAGAAATGGATGTATCAAAATACTAAAATGTGATTAGATACATTCATATCTAGACACATCTAAGACAAGAATTTTGGGACTGAGGGAGT
MITE_00143	Chr3H	353689789	353689913	124	TA	129		Tc1/Mariner-like	CTCCCTCCGTCCCAAAATTCTTGTCTTAGGTTTGTCTAGAAATGAATGTATCAAAATACTAAAACGTGACTAGATACATTCATATCTAGACAAATCTAAGACAAGAATTTTGGGACGGAGGGAG
MITE_00144	Chr1H	262440359	262440483	124	TA	129		Tc1/Mariner-like	CTCCCTCCGTCCCAAAATTCTTGTCTTACATTTGTCTAGATATGAATGTATCTAGTCACGTTTTAGTATTTTGATACATCTATTTCTAAACAAACTTAAGACAAGAATTTTGGGACGGAGGGAG
MITE_00145	Chr7H	558599318	558599442	124	TA	131		Tc1/Mariner-like	CTCCCTCCGTCTCAAAAAATCTGTCTTAGGTTTGTCTAGAAATGGATGTATCAAAATACTAAAACGTGACTAGATACATTCATATCTAGACAAATCTAAGACAAGAATTTTGGGACGGAGGGAG
MITE_00146	Chr6H	305470717	305470841	124	TA	129		Tc1/Mariner-like	CTCCCTTCGTCCCAAAATTCTTGTCTTAGATTTCTCTACATATGAATGTATCTTGTCACGTTTTAGTATTTTGATACATCCATTTCTAGACAAACAGAAGACAAGAATTTTGCGACGGAGGGAG
MITE_00147	Chr5H	356283500	356283624	124	TA	129		Tc1/Mariner-like	CTCCCTCCGTCCCATAATTCTTGTCTTAGATTTGTCTACATATGAATGTATCTAGTCACGTTTTAGTATTTTGATACATCCATTTCTAGACAAACCTAAGACAAGAATTTTGGGACGGAGGGAG
MITE_00148	Chr5H	134776933	134777057	124	TATA	136		Tc1/Mariner-like	CTTCCTCCGTCCCAAAATTCTTGTCTTAGGTTTGTTTAAAAATGGATGTATTTAAATATTAAAACGTGACTACATACATTTATGTTTAGACAAATCTAAGACAAGAATTTTGGGACGGAGGAAG
MITE_00149	Chr3H	329766185	329766309	124	TA	129		Tc1/Mariner-like	CTCCCTCCGTCCTAAAATTCTTGTCTTAGGTTTGTTCAGAAATGGATGTATCAAAATACTAAAACGTGACTAGATACGTTCATATGTAGACAAATCTAAGACAAGAATTTTGGGATGGAGGGAG
MITE_00150	Chr6H	414791876	414792000	124	TA	129		Tc1/Mariner-like	CTCCCTCCGTCCCAAAATTCCTTTCTTAGGTTTCTCTAGAAACGAATATATCTAAATACTAAAACGTGACTAGATACATTCATATCTAGACAAATCTAAGACAAGAATTTTAGGATGGAGGGAG
MITE_00151	Chr5H	492379880	492380004	124	TA	131		Tc1/Mariner-like	CTCCCTTCGTCCCAAAATTCTTGTCTTAGATTTGTCTAGATATGAATGTATCTAGTCACATTTTAGTATTTTGATACATCCATTTCTAGACAAACCTAAGACAATAATTTTGGGACGGAGGGAG
MITE_00152	Chr1H	513115186	513115310	124	TA	131		Tc1/Mariner-like	CTCCCTCCGTCCCAAAATTCTTGTCTTAGATTTGTCTAGATATGAATGTATCTAGTCACATTTTAGTATTTTGATACATCCATTTTTAAACAAACCTAAGACAAGAATTTTGTGACGGAGGGAG
MITE_00153	Chr4H	246303039	246303163	124	TA	129		Tc1/Mariner-like	CTCCCTCCGTCCCAAAATGCTTGTCTTAGATTTGTCTAGATATGAATGTATCTAGTCACGTTTTAGTATTTTGGTACATCCATTTCTAAACAAACCTAAGACATGAATTTTGGGACGGAGGGAG
MITE_00154	Chr3H	220260278	220260402	124	TA	129		Tc1/Mariner-like	CTCCCTCCGTCCCAAAATTCTTGTCTTAGGTTTGTTTAGAAATGGATGTATCAAAATACTAAAACGTGACTAGATACATTCATATCTAGACAAATCTAAGACAAGAATTTTGGGACGGAGGAAG
MITE_00155	Chr7H	323306131	323306255	124	TA	130		Tc1/Mariner-like	CTCCCTCTGTCCCAAAATTCTTGTCTTAGATTTGTTTAGATATGAATGTATCTAGTCATGTTTTAGTATTTTGATACATCCATTTCTTGACAAACCTAAGACAAGAATTTTGGGACAGAGGGAG
MITE_00156	Chr3H	420682419	420682543	124	TA	19		Tc1/Mariner-like	CTCTCTTCGTTTCAAAAAAATTATCTTAGGTTTATATGAAAATGGATGTATCAAAATACTAAAACGTAACTAGATACAATCATATCTAGACAAATCTAAAACAAGAATTTTGAGACGGAGTGAG
MITE_00157	Chr2H	604756396	604756520	124	TA	129		Tc1/Mariner-like	CTCCCTCCGTCCCAAAAAATTTGTCTTAGATTTAGCAAGAAATGAATGTATCAAAATACTAAAACGTGACTAGATACATTCATATCTAGACAAATCTAAGACAAGAATTTTGGAACGGAGGGAG
MITE_00158	Chr6H	57736459	57736583	124	TA	129		Tc1/Mariner-like	CTCCCTCCATCCCAAAATTCTTGTCTTAGATTTGTCTAGATATGAATATATCTACTCACGTTTTAGTATTTAGATACATCCATTTCTAGATAAACTTAAGACAAGAATTTTGGGACGGAGGAAG
MITE_00159	Chr3H	146006734	146006858	124	TA	129		Tc1/Mariner-like	CTCCCTCCATCCCAAAATTTTTGTCTTAGATTTGTCTAGATGTGAATGTATCTAGTCACGTTTTAGTATTTTGATACATTCATTTCTAGACAAACCCAAGACAAGAATTTTGGGACGGAGGGAG
MITE_00160	Chr3H	419218720	419218844	124	TA	40		Tc1/Mariner-like	CTCCCTCTGTCCCAAAATTCTTGTCTTAGATTTGTCTAGATATGAATGTCTCTAGTCACATTTTAGTATTTTGATAAATCTATTTTTAGAAGAATCTAAGACAAGAATTTTGGGATGGATGGAG
MITE_00161	Chr3H	420154737	420154861	124	TA	132		Tc1/Mariner-like	CTCCCTCCATCCCAAAATTATTGTCTTAGATTTGTCTAGATATAAATGTATCTAGTCACGTTTTAGTATTTGGATAGATCCTTTTCTAGACAAACCTAAGACCAAAATTTTGGGACGGAGGGAG
MITE_00162	Chr5H	553117895	553118019	124	TA	130		Tc1/Mariner-like	CTCCCTCCGTCCCAAAATACTTGTCTTAGATTTGTCTAGATATGAATGTATCTAGTCATATTTTAGTATTTTGATACATCCATTTGTAGACAAACCTAAGACAAGAATTTTGGGACGGAGGGAG
MITE_00163	Chr2H	144545690	144545814	124	TA	131		Tc1/Mariner-like	CTCCCTCCGTCCCATAATTCTTGTCTTAAGTTTGTTTAGAAATGAATGCATCTAAAAACTAAAATGTGACTTGATACATTCATATACAGACAAATCTAAGACAAGAATTTTGTGACGGAGGAAG
MITE_00164	Chr5H	476679188	476679312	124	TA	54		Tc1/Mariner-like	CTCTCTCCATCTCAAAAAATTTGTCTTAGATTTATCTAGATATGAATGTATCTAGTCACGTTTTAGTATTTTGAAACATCCATTTCAAGACAAACCTAAGACAAAAATTTGAAGACGGAGAAAG
MITE_00165	Chr1H	185365696	185365820	124	TA	129		Tc1/Mariner-like	CTCCCTCCATCCCAAAATTCGTGTCTTAGATTTGTCTAGATATAAATGTATCTAGTCACGTTTTAGTATGTAGATATATTCATTTCTAAATAAATCTAAGACAAGAATTTTGGGGCGGAGGGAG
MITE_00166	Chr6H	546445188	546445312	124	TA	129		Tc1/Mariner-like	CTCCCTCCGTCCCAAAATTCTTGTCTTAGGTTTGTCTAGAAATGGATGTATCAAAATACTAAAACGTGACTAGATACATTCATATCTAGACAAATCTAAGACAAGAATTTTGGGACGGAGGGAG
MITE_00167	Chr2H	634663430	634663554	124	TA	131		Tc1/Mariner-like	CTCCCTCCGTCCCAAAATTCTTGTCTTAGGTTTGTCTAGATATGAATGTATCTAGTCACATTTTAGTATTTTGATACATCCATTTTTAAACAAACCTAAGACAAGAATTTTGAGACGGAAGAAG
MITE_00168	Chr6H	524514573	524514697	124	TA	125		Tc1/Mariner-like	CCCCCTCCATCCCAAAATTCTTGTCTAAGATTTGTTTAGAAATGAATGTATGTAAATACTAAAACGTGACTAGATACATTCATATCTAGACAAATTTAAAACAAGAATTTTGAGATGGAGGAAG
MITE_00169	Chr2H	591752389	591752513	124	TA	55		Tc1/Mariner-like	TTCCCTCCGTCTTAAAATTCTTGTCTTAGGTTTGTTTAGGAATGAATATATCAAAATACTAAAACACGACTAGATACATTCATATCTAGACAAATCTAAGACAAAAACTTTGGAACGGAGGGAG
MITE_00170	Chr3H	429938355	429938479	124	TA	129		Tc1/Mariner-like	CTCCCTCCGTCTCAAAATTCTTGTCTTAGATTTGTCTAGATATGAATGTATCTAGTCACGTTTTAGTATTTTGATACATCCATTTCTAGACAAACCTAAGACAAGAATTTTGGGACGGAGGGAG
MITE_00171	Chr6H	472018448	472018572	124	TA	129		Tc1/Mariner-like	CTCCCTCCGTCCCAATAATCTTGTCTTAGGTTTGTTTAGAAATAAATGTAGCTAAATACTAAAACGTGACTAGATACATTCATACCTAGACAAATCTAAGACAAGAATTTTGGAACGGAGGGAG
MITE_00172	Chr7H	208099392	208099516	124	TA	130		Tc1/Mariner-like	CTCCCTCCGTCCCAAAATTCTTGTCTTAGGTTTGTCTAGATATGAATGTATCTAGTCATGTTTTAGTATTTTGATACATCCATTTCTAAACAAACCTAAGACAAGAATTTTGGGACGGAGGGAG
MITE_00173	Chr6H	196614520	196614644	124	TA	129		Tc1/Mariner-like	CTCCCTCCGTCCCAAAATTCTTGTCTTATGTTTGTTTACAAATGGATGTATCAAAATACTAAAACGTGACTAGATACATTCGTATCTAGACAAATCTAAGACAAGAATTTTGGGACGGAGGGAG
MITE_00174	Chr7H	524943618	524943742	124	TA	129		Tc1/Mariner-like	CTCCCTCCGTCTCAAAATTCTTGTCTTAGTTTTGTTTAGAAATGAATGTATCAAAATACTAAAACGTGACTAGATACATTCATATATAGACAAATATATGACAAGAATTTTGGGACGGAGGAAG
MITE_00175	Chr4H	6369083	6369207	124	TA	129		Tc1/Mariner-like	CTCCCTCCGTCCCAAAATTCTTGCCTTAGGTTTGTCTAGAAATGGATGTATCAAGATACTAAAACGTGACTAGATACATTCATACCTAGACAAATCTAAGACAAGAATTTTGGGACGGAGGAAG
MITE_00176	Chr3H	544048652	544048776	124	TA	129		Tc1/Mariner-like	CTCCCCCCGTCCCAAAATTCTTGTCTTAGGTATGTTTTGAAATGGATGCATCAAAATACTAAAACGTGACTAGATACATTCATATCTAGACAAAACTAAGACAAGAATTTTGGGACGGAGGGAG
MITE_00177	Chr3H	456354117	456354241	124	TA	129		Tc1/Mariner-like	CTCCATCCGTCCTAAAATTCTTGCCTTAGGTTTGTTTAGAAATGAATGTATCAAAATACTAAAACGTGACTAGATACATTCATATCTAGACAAATCTATGACATGAATTTTGGGACTGAGGGAG
MITE_00178	Chr5H	305867152	305867276	124	TA	128		Tc1/Mariner-like	CTCCCTCCGTCCCAAAATTCTTGTCTTAGGTTTGTTTAGAAATGGATGAATCTAAATACCAAAACGTGACTAGATACATTCATATCTATACAAATCTAAGACAAGAATTTTGGGACGGAGGGAG
MITE_00179	Chr3H	44348452	44348576	124	TA	129		Tc1/Mariner-like	CTCCCTCTGTCCCAAAATTCTTGTCTTAGGTTTGTCTAGAAATGGATGTATCAAAATACTAAAACGTGACTAGATACATCCATATCTAGAAAAATTTAAGAAAAGAATTTTGGGACGGAGGAAG
MITE_00180	Chr7H	85091390	85091514	124	TA	129		Tc1/Mariner-like	CTCGCTCCGTTCCAAAATTCTTGTCTTAGATTTGTCTAGATATAAATGTATCTAGTCACGTTTTAGTATTTTGATACATCCATTTCTAAACAAACTTAAGACAAGAATTTTGGGACGGAGGGAG
MITE_00181	Chr6H	551712532	551712655	123	TA	29		Tc1/Mariner-like	CTCCCTCCGTCTTAAAATTCTTGTTTTAGGTTTGTTTAAGAATAGATGTATCAAAATACCAAAACGTGACTACATACATTCATATCTAGATAAATCAAGACAAGAATTTTAGGACGGAGGGAG
MITE_00182	Chr6H	406569623	406569746	123	TA	129		Tc1/Mariner-like	CTCCCTCTGTCCCAAAATTCTTGTCTTAGATTTATTTAGAAATGGATGTATCAAATACTAAAACGTGACTAGATACATTCATATCTAGACAAATCTAAGACAAGAATTTTAGGACGGAGGGAG
MITE_00183	Chr4H	457658516	457658639	123	TA	19		Tc1/Mariner-like	CTCCCTCTGTCCCAAAAAAAATTCTTAGATTTCTCTAGATATGAATGTATCTAGTCACGTTTTAGTATTTTGATACGGCCATTTCTAGACAAACCTAAGGCAAGAATTTTGGGACGAAGGGAG
MITE_00184	Chr4H	338559180	338559303	123	TA	53		Tc1/Mariner-like	CTCCCTCCGTCCGAAAATTCTTGTCTTATGTTTATATAGAAATGGATATATCAAAATACTAAAACGTGACTAATACATTCATATCTAGACAAATTTAAGACGAGAATTTTGGGACGAAGGGAG
MITE_00185	Chr2H	626480991	626481114	123	TATA	133		Tc1/Mariner-like	CTCCCTCCGTCCCAAAATACTTATCTTAGGTTTTCTAGAAATGGACGTATCCAAATACTAAAACGTGACTAGATACATTCATATCTAGACAAATGTAAGACAAGAGTTTTGGGATGGAGGGAG
MITE_00186	Chr2H	10881070	10881192	122	GTAC	131		Tc1/Mariner-like	TCCCTCCGTCCCAAAATTCTTGTCTTAGGTTTGTATAGAAATTGATGTATCTAAATACCGAAACGTGACTAGATACATTCATATCTAGACAAATGCAAGACAAGAATTTTGAGGCAGAGGGT
MITE_00187	Chr7H	151586650	151586772	122	GTAC	131		Tc1/Mariner-like	TCCCTCCATCCTAAAATTATTGTCTTAGATTTGTCTAGATATGAATGTATCTAGTCACGTTTTAGTATTTTGATACATCCATTTCTAAACAAACCTAAGACAAGAATTTTGAGACGAAGTGA
MITE_00188	Chr6H	16878157	16878279	122	GTAC	131		Tc1/Mariner-like	TCCCTCCATCCCAAAATTTGTGTCTTATATTTGTCTAGATATGAATGTATCTAGCCACGTTTTAGTATTTTAATACATCCATTTCTAGACAAACCTAAGACAAGAATTTTGGGACAGAGGGA
MITE_00189	Chr1H	456569904	456570026	122	TA	55		Tc1/Mariner-like	CATTCTCCGTCCCAAAATTCTTGCCTTAGGTTTGTTGACAAATGAATGTATCAAAATACTAAAACGTGACTAGATACATTCATATCTGGACAAATCTAAGACAAAAAATTTAAGACGAGGAG
MITE_00190	Chr7H	580991660	580991777	117	AT	124		Tc1/Mariner-like	ACTCCTTCCATTTCAAAATTCTTGTCTTAGATTTATCTAGATATGAATGTATCTAGTCACGTTTTAGTATTTTGATACTAGACAAATCTAAGACAAGAATTTTGGGACGGAGGGAGT
MITE_00191	Chr2H	504486258	504486388	130	AA	133	Family 16	Tc1/Mariner-like	ATACTCCCTCCGTCTCAAAATTCTTGTCTTAGAATTATCTATATATGAATGTATCTAGTCACATTTTAGTATTTTGATACATCCATTTCTAGACAAACCTAAGACAAGAATTTTGGGACGGAGGGAGTAT
MITE_00192	Chr2H	146416505	146416635	130	TTT	55		Tc1/Mariner-like	ATACTCCCTCTGTCCCAAAATTCTTGTCTTAAGTTTGGCTAGAAATGGATGTATCAAAATACTAAAACATGACTAGATACATTCATATATAGAAAAATCTAAGATAAGAATTTTGGAAGGGAGAGAGTAT
MITE_00193	Chr6H	288028535	288028665	130	AAA	133		Tc1/Mariner-like	ATACTCCCTCCATCCCAAAATTCTTGTCTAAGAATTATCTATATATGAATGTATCTAGTCACATTTTAGTATTTAGATACATCCATTTTTAGACAAACCTAAGACAAGAATTTTGGGACGGAGGGAGTAT
MITE_00194	Chr1H	441823593	441823723	130	AA	131		Tc1/Mariner-like	ATACTCCCTCCGTCCCAAATTTTTTGTCTTAGGTTTGTTTAAAAATGGATGTATCTAAATACTAAGATGTGACTAGATACATTCATATATAGATAATTCTAAGACAAGAATTTTGGGACGGAGGGAGTAT
MITE_00195	Chr7H	544773364	544773494	130	AA	132		Tc1/Mariner-like	ATACTCCCTCCGTCTCAAAATTCTTGTCTTATATTTGTCTAAATATGAATGTATCTAGTCACAGTTTAGTATATAGATACATCCATATCTAGACAAACCTAAGACAAGAATTTTGGGACGGAGGGAGTAT
MITE_00196	Chr3H	83058173	83058301	128	CA	129		Tc1/Mariner-like	TACTCCCTCCGTCCCAAAATTCTTGTCTTAGGTTTGTCTAAAAATGGATGTATCTAAATACTAAAATGTGACTAGATACATTCATATATAGATAATTCTTAGACAAGAATTTTGGGATGGAGGGAGTA
MITE_00197	Chr1H	201880592	201880718	126	AAT	57		Tc1/Mariner-like	ACACCCTCAGTCCCTAAATACATGTCTTAGATTTGTATAGATATGAATGTATCTAGCCACATTTTAGTATTTTGATACAACCATTTCTAGACAAACCTAAGACAACAATTTTGGGACACAGGGAGT
MITE_00198	Chr5H	113386709	113386835	126	AT	131		Tc1/Mariner-like	ACTCCCTCCGTCCCAAAATTCTTGTCTTAGAATTATCTATATATGAATGTATCTAGTCACATCTTAGTATTTAGATACACCCATTTTTATATAAACCTAAGACAATAATTTTGGGACGGAGGGAGT
MITE_00199	Chr2H	318928679	318928805	126	AT	133		Tc1/Mariner-like	ACTCCCTCCGTCCAAAATTTTTTGTCTTAGAATTATCTATATATGAATGTATCTAGTCACATTTTAGTATTTTGGTACATTCATTTCTAGAAAAACCTAAGACAAGAATTTTGGGACGGAGGGAGT
MITE_00200	Chr1H	53589553	53589679	126	AT	130		Tc1/Mariner-like	ACTCCCTCCGTCTCAAAATTCTTGTCTTAAATTTGTCTAAAAATGGATGTATCAAAATACCAAAAGATGACTAGATACATTCATATATAGACAAATCTAAGACAAGAATTTTGAGACGGGGGGAAT
MITE_00201	Chr7H	63988422	63988546	124	TA	131		Tc1/Mariner-like	CTCCCTCCGTCCCAAAATTCTTGTCTTAGGTTTGTCTAGAAATGGATGTATCTACATGCTAAAATGTGACTAGATACATTCATATATAGACAAATCTAAGACAAGAATTTTGGGACGGAGGGAG
MITE_00202	Chr4H	531913160	531913284	124	TA	130		Tc1/Mariner-like	CTCCCTCCGTCTCAAAATTCTTGTCTTAAATTTGTCTATATATGAATGTATCTAGTCATATTTTAGTATTTAGATACATTTATTTCTAGACAAACCTAAGACAAGAATTTTGAAAAAGAGGGAG
MITE_00203	Chr1H	109433618	109433742	124	TA	131		Tc1/Mariner-like	CTCCCTTCGTCCCAAAATTCTTGTCTTAGAATTATCTATATATGAATGTATCTAGTCACATTTTAGTATTTTGATACGTCCATTTCTAGACAAACCTAAGACAAGAATTTTGGGACAGAGGGAG
MITE_00204	Chr5H	539998868	539998992	124	AAT	58		Tc1/Mariner-like	ACTCCCTACATTCCAAAATTCTTGTCTTAGGTTTATCTAGAAATGGATGTATCAAAATACTAACATGACTAGATACATTTATATTCAGACAAATTCAAGACAAGAATTTTGAGACGGAGGGAGT
MITE_00205	Chr7H	376664350	376664474	124	TA	132		Tc1/Mariner-like	CTTCCTCCGTCCCAAAATTCTTGTCTTAGGATTGTTTAAAAATGAATGCATTAGAATGCTAAAATGTGACTAGATATATTTATATCTAGACAAATCTAAGACAAGAATTTTGAGACGGAGGGAG
MITE_00206	Chr3H	278385687	278385811	124	TA	130		Tc1/Mariner-like	CTCCCTCCGTCCCAAAATTCTTGTCTTAGGTTTGTCTTGAAATGGATGTATCTACATACTAAAATGTGACTAGATACATTCATATATAGACAAATCTAAGACAAGAATTTTGAGATGGAGGGAG
MITE_00207	Chr1H	504903264	504903388	124	TA	129		Tc1/Mariner-like	CTCCCTCCGTCTTAAAATTCTCTTCTTAGGTTTGTCTAGAAATGGATGTATCTAAATACTAAAATGTGACTAGATACATTCATATCTAAACAAATGTAAGACCAGAATTTTGAGACGAAGGGAG
MITE_00208	Chr4H	255861010	255861133	123	TA	130		Tc1/Mariner-like	CTCCCTCCGTCCCAAAATCTTGTCTTAAGTTTGTCTAGAAATGTATTTATCTACATACTAAAATATGACTAGATACATTCATATATAGACAAATGTAAGACAAGAATTTTGAAACGGAGGGAG
MITE_00209	Chr1H	125977082	125977205	123	TA	130		Tc1/Mariner-like	CTCCCTCTGTCTTAAAATTCTTGTCTTAGATTTCTCTAGATATGAATGTATCTAGTCATGTTTTAGTATTTTGATACATCCATTTCTAGACAAACCTAAGACAAGAATTTTGGGACGGAGGGG
MITE_00210	Chr5H	487787435	487787565	130	TA	18	Family 17	PIF/Harbinger-like	AGGCCTTGTTCGGTTGGGGTGGATTTAGAGGGGAATTGACAGGGATTGAGGAGGATTAAATCCCCTATAGGCCAAAATCTCCTCCAATGCTCTTCATTCCCTTTGAGAGAGGGATTAACCGAACAAGGCT
MITE_00211	Chr1H	108685261	108685390	129	TA	20		PIF/Harbinger-like	AGCCTTGTTCGGCTAATCCCTCTCTCACAGAGAGTGGAAAGGATTGGAGGAGATTTTGGTTTATAGGGGATTTAATCCTCTCAATCCCTATCAATTCTCCTCTAAATCTACCTTAACCGAACAAGGCCT
MITE_00212	Chr5H	77787877	77787999	122	GC	13		PIF/Harbinger-like	CTTGTTCGGTTAATCCCTCTCTCACAGTGAATGGAGAGGTTGGAGGAGATTTTGGCTTGTAGGGGATTTAATCCTCCTCAATCCCTCTCAATTCCCCTCTAAATCCACCTCAACCGAACAAG
MITE_00213	Chr6H	517937825	517937946	121	GGCC	15		PIF/Harbinger-like	TTGTTGGGTTGAGGTGAATTTCGAGGGGAATTGATAAGGATTAAGGAGGATTAAATCCCCAACAAGTCAAAATTTCCTCCAATCCTCTTCATTTCGTGTGAGAGAAGGATTAACCGAACAA
MITE_00214	Chr5H	505444788	505444918	130	AA	133	Family 18	Tc1/Mariner-like	ATACTTCATCCGTCCCAAAATTCTTGTCTTAGATTTATTTAAAAATAAATGTATCTAAATACTAAAACTTGACTAGATACATTCATATGTAAACAAATTTAAGACAAGAATTTTAGGACGGAAGGAGTAT
MITE_00215	Chr6H	447909601	447909725	124	TA	131		Tc1/Mariner-like	CTTCCTCCGTTCCAAAATTCTTGTCTTAAATTTGTTTAGATATGAATGTATCTAGTCAAGTTTTAGTATTTAGATACATACATTTTTAAACAAAGTTAAGACAAGAATTTTGGGACGGAAGGAG
MITE_00216	Chr3H	431062497	431062621	124	TA	131		Tc1/Mariner-like	CTCCCTCCGTCCTAAAATTCTTGTCTTAAATTTGTTTATATATGAATGTATCTAGTCAAGTTTTAGTATTTAGATACATCCATTTCTAAACAAATCTAAGACAAGAATTTTGAGACAGAGGGAG
MITE_00217	Chr4H	556709476	556709600	124	TA	131		Tc1/Mariner-like	CTCCCTCCGTCCTAAAATTCTTGTCTTAAATTTGTTTAGATATGAATGTATCTAGTCAAGTTTTAGTATTTAGATACATTCATTTTTAAATAAATCTAAGACAAGAATTTTGAGACGGAGGAAG
MITE_00218	Chr2H	655161263	655161385	122	GTAC	133		Tc1/Mariner-like	TCCCTCCGTCCTAAAATTCTTGTCTTAGGTTTGTCTAGATATGAATGTATCTAGTCAAATTTTATTATGTAGATACATTTATTTTTAAATAAACCTAAGACAAGAATTTTGGGACGGAGGGA
MITE_00219	Chr1H	292738691	292738821	130	AAG	131	Family 19	Tc1/Mariner-like	ATACTCCCTCCGTCCCATAATTCTTGTCTTAGCTTTGTCTAAAAATGGATGTATCTAAATACTAAAAGTTGACTAGATACATTCATATCTAAATAAATTTAAGACAAGAATTTTGGTACGGACGGAGTAT
MITE_00220	Chr5H	94420080	94420209	129	AA	133		Tc1/Mariner-like	TACTCCATCCATCCTAAAATTCTTGTCTTAAATTTATTTAGATATGAATGTATCTAGTCAACTTTTAGTATTTAGATACGTTCATTTCTAGACAGAGTTAAAGACAGGAATTTTGAGATGAAGGGAGTA
MITE_00221	Chr2H	131405388	131405516	128	AT	139		Tc1/Mariner-like	ACTCCCTCCGTTCCAAAATTCTTGTCTTAAATTTGTTTAGATGTGATTGTATCTAGTTAAATTTTAGTATTTAGATACATCCATTTTTAGACAAAGCTAAAACAAGAATTTTTTGGGACGGAGGAAGT
MITE_00222	Chr7H	58700726	58700852	126	AAT	30		Tc1/Mariner-like	ACTCCTTCCGTCCTAAAATTCTTGTCTTAGCTTTGCCTAGAAATAAATATATCAAAATACTAAAATTTGACTAGATACATTCACATCTAAATAAATTTAAGACAAGAATTTTAAAACGGAGGAAGT
MITE_00223	Chr6H	330687639	330687765	126	AGT	135		Tc1/Mariner-like	ACTCCCTCCGTCCCAAAATTCTTGTCTTAAATTTATTTAGATATGAATCTATCTAGCCAAGTTTTAGTATTTAGATACGTTCATTTCTAGATAAAGCTAAGACAAGAATTATGGGACGGAGGGAGT
MITE_00224	Chr5H	488970492	488970617	125	TA	133		Tc1/Mariner-like	CTCCCTCCGTCCCAAAATTCTTGTCTTAAATTTATTTAGATTTGAATGTATCTAGTCAACTTTTAGTATTTAGATACATCCATTTCTAGACAAAGCTAAGGACAAGAATTATGGGACGGAGGGAG
MITE_00225	Chr5H	450171158	450171282	124	TA	135		Tc1/Mariner-like	CTCCCTCCGTCCTAAAATTCTTGTCTTAAATTTATTTAGATATGAATGTATCTTGTCAATTTTTAGTATTTAGATACATCTATTTATACACAAAGCTAAGACAAGAATTATGGGACGGAGGGAG
MITE_00226	Chr2H	425111235	425111365	130	TA	44	Family 20	Tc1/Mariner-like	AATATAAGTCTTTGTAGAGATTTCATTAGTAGACTACATACGGATGTATATAGACATACTTTAGAATATAGATTCAATCATTTTGTTTCGTATGTAGACCCTTAGTGAAATCGCTTAAAAGACTTATATT
MITE_00227	Chr3H	23987359	23987489	130	TA	43		Tc1/Mariner-like	AATATAAGTCTTTGTAACGATTTCAGTAGTGAACTACATACAGATGTATATAGACATACTTTAGAATATAGATTCAATCATTTTGCTACGTATGTAGACCCTTAGTAAAATCGTTTAAAAGAGTTATATT
MITE_00228	Chr6H	534337897	534338016	119	AT	43		Tc1/Mariner-like	AAGTCTTTTAAGCGATCTACTAAGGGTCTACATATGGATCGAAATGATTGAATCTATAGTATAAAGTATGTCTATATACATCCGTATGTAGTTCATTGGTGAAATCTCTACAAAGACTT
MITE_00229	Chr7H	539041937	539042067	130	TA	29	Family 21	Tc1/Mariner-like	AATATAAGTCTTTCTAGAGATTCCACCAATGGATTACATACGGATGTATATAGACATACTTTAGTGTGTATATTCACTCATTTTGCTTCGTATGTAGACGTCTAGTGAAATCTCTTAAAAGACTTGTATT
MITE_00230	Chr1H	334768173	334768300	127	TT	41		Tc1/Mariner-like	ATATAAGTTTTTAAGAGATTTTACTAGGGGTCTACATACGAAGCAAAATGAGTGAATATACACACTAAAGTATGTCTATATACATCCGTATGTAGTCTACTAGTGGAATCTCTAGAAAGACTTATAT
MITE_00231	Chr2H	149614013	149614133	120	AT	40		Tc1/Mariner-like	AAGTCTTTTAAGAGATTTCACTAGGCGTCTACATACGAAGCAAAATGAGTGAATATACACACTAAATTATGTCTATATACATCCGTATGTAGTCCACTAGTGGAATCTCTAGAAAGACTT
MITE_00232	Chr3H	577965754	577965872	118	TA	38		Tc1/Mariner-like	AGTCTTTCTAGAGATTCCATTAATGGACTACATACGGATATATATAGACATACTTTAGTGTGTATATTCACTCATTTTGCTTCGTATGTAGACGCCTAGTGAAATCTCTTAAAAGACT
MITE_00233	Chr5H	482283209	482283339	130	AA	131	Family 22	Tc1/Mariner-like	GTACTCCCTCCGTCCCAAAATTCTTGTCTTACATTTGTCTATATATGAATGTATCTAGTCACGTTTTAGTATTTAGATACATCCATTTTTAGACAAACCTAAGACAAGAATTTTGGGATAGAGGGAGTAC
MITE_00234	Chr4H	512408267	512408397	130	AA	131		Tc1/Mariner-like	ATACTCCCTCCGTCCCAAAATTCTTGTCTTAGGTTTGTCTAAAAATGAATGTATCCAAATACTAAAACGTGACTAGATACATTCATATATAGACAAATGTAAGACAAGAATTTTGGGACGGAGGGAGTAT
MITE_00235	Chr3H	296415043	296415173	130	AA	131		Tc1/Mariner-like	ATACTCCATCCGTCCCAAAATTCTTGTCTTAGGTTTGTCTAAAAATGAATGTATCCAAATACTAAAATGTGACTAGATACATTCATATATAGACAAACGTAAGACAAGAATTTTGGGATGGAGGAAGTAT
MITE_00236	Chr3H	149687023	149687151	128	CA	130		Tc1/Mariner-like	TACTCCCTCCGTCCCAAAATTCTTGTCTTAGGTTTGTCTAAAAATGAATGTATCCAAATACTAAAACATGACTAGATACATTCATATATAGACAAATGTAAGACAAGAATTTTGGGACGGAGCGAGTA
MITE_00237	Chr7H	598611294	598611422	128	CA	131		Tc1/Mariner-like	TACTCCCTCCGTCTCACAATTCTTATCTTAAGTTTGTCTAAAAATGGATGTATCTGAAAGCTAAAGTATGACTTGATACATTCATATATAGACAAATATAAGACAAGAATTTTGAGACGGAGGGAGTA
MITE_00238	Chr6H	334636899	334637027	128	TAAG	129		Tc1/Mariner-like	TACTCCCTCCGTCCCGAAATTCTTGTCTTAGGTTTGTCTAAAAATGGATGTATCTAAATACTAAAACGTGACTAGATACATTCATATCTAGACAAATTTAAGACAAGAATTTTGGGACGAAGGGAGTA
MITE_00239	Chr4H	449867967	449868095	128	TG	129		Tc1/Mariner-like	TACTCCCTCCGTCCCAAAATTCTTGTCTTACATTTGTCTATATATGAATGTATCTAGTCACGTTTTAGTATTTGGATACATTCATTTTTAGACAAACCTAAGACAAGAATTTTGGGACGGAGGGAGTA
MITE_00240	Chr7H	139948676	139948802	126	ATT	134		Tc1/Mariner-like	ACTCCCTTCGTTTCAAAATTCTTGTCTTAGGTTTGTCTAAAAATGGATGTATCCAAATACTAAAACGTGACTTGATACACTCATATCTAGACAAATGTAAGACAAGAATTTTAGGACGAAGGGAGT
MITE_00241	Chr3H	29245625	29245751	126	AGT	123		Tc1/Mariner-like	ACTTCCTCTGTCTCAAAATTCTTGTCTTAGGTTTGTCTACAAATGGATGTATCAAAATACTAAAACGTGACTAGATACATTCATATATAGACAAATCTAAGACAAGAATTTTGGGACGGAGAGAGT
MITE_00242	Chr2H	26614299	26614425	126	AT	131		Tc1/Mariner-like	ACTCCCTCCATCTCAAAATTCTTGTCTTAAGTTTGTCTAAAAATAAATGTATCCAAATACTAAAACGTGACTAGATACATTCATATATAGACAAATTTAAGACAAGAATTTTGAGACGGAGGGAGT
MITE_00243	Chr2H	26674734	26674860	126	AT	131		Tc1/Mariner-like	ACTCCCTCCATCTCAAAATTCTTGTCTTAAGTTTGTCTAAAAATAAATGTATCCAAATACTAAAACGTGACTAGATACATTCATATATAGACAAATTTAAGACAAGAATTTTGAGACGGAGGGAGT
MITE_00244	Chr6H	225210239	225210365	126	ATT	59		Tc1/Mariner-like	ACTCCCCCCGTCCAAAAATTCTTGTCTTAAGTTTATCTAGAAATGGATGTACCTAAATACTAAAACTTGACTAGATACATTTATATATAGACAAATGTAAGACAAGAATTTTGGGTGGGAGGAAGT
MITE_00245	Chr7H	522985169	522985295	126	AT	131		Tc1/Mariner-like	ACTACCTCCATCCCAAAATTCTTGTCTTAGATTTATCTAGATGTGAATGTATCTAGTCACGTTTTAGTATTTAGATACATTTATTTTTAGACAAACCTAAGACAAGAATTTTGAGACAGAGGGAGT
MITE_00246	Chr2H	531031955	531032081	126	AT	133		Tc1/Mariner-like	ACTCCCTTCGTCCTAAAATTCTTGTCTTACATTTGTCTATATATAAATGTATCTAGTCATGTTTTAGTATTTGAATACATTCATTTTTAGACAAACCTAAGACAAGAATTTTGAGATCAAGGGAGT
MITE_00247	Chr1H	498531669	498531795	126	AT	131		Tc1/Mariner-like	ACTCCCTCCGTCCCAAAATTCTTGTCTTAGGTTTGTCTAAAAATGGATGTATCTAAATACTAAAACGTGACTAGATACATTCATATATAGACAAATCTAAGACAAGAATTTTGGGACGGAGGGAGT
MITE_00248	Chr2H	489046110	489046236	126	AT	132		Tc1/Mariner-like	ACTCCCTCCGTCCCAAAATTCTTGTCTTAGGTTTGTCTAAAAATGAATGTATCCAAATACTAAAACATGACTAGATACATTAATATATAGACAAATGTAAGACAAGAATTTTGGGACGGAGGGAGT
MITE_00249	Chr1H	474266461	474266587	126	AT	131		Tc1/Mariner-like	ACTCCCTCCGTCCTAAAATTCTTGTCTTAAATTTGTCTAAAAATGGATGTATGTAAATACTAAAACGTGACTAGATACATTCATATATAGACAAATTTAAGACAAGAATTTTGAGACGGAGGAAGT
MITE_00250	Chr7H	564236182	564236308	126	AT	131		Tc1/Mariner-like	ACTCCCTCCGTCCCAAAATTCTCGTCTTACATTTGTCTATATATGAATGTATCTAGTCACGTTTTAGTATTTAGATACGTCCATTTCTAGACAAACCTAAGACAAAATTTTTGAGACGGAGGGAGT
MITE_00251	Chr3H	581988008	581988134	126	AT	134		Tc1/Mariner-like	ACTCCCTCTGTTCCAAAATTCTTGTCTTAGGTTTGTCTAAAATGAATGTATCCAGATACTAAAACATGACTAGATACATTCATATATAGACAAATGTAAGACAACAATTTTGAGACGGAGGAAAGT
MITE_00252	Chr6H	158865001	158865125	124	TA	129		Tc1/Mariner-like	CTCCCTCCGTCCCAAAATTCTTGTCTTAGATTTGTTTAAATATGAATGTATCTAGTCACGTTTTAGTATTTAGATACATCCATTTTTAGACAAACTTAATACAAGAATTTTGGGATGGAGGGAG
MITE_00253	Chr7H	105704864	105704988	124	TA	128		Tc1/Mariner-like	CTTCCTCTGTTCCAAAATTCTTGTGTTAGGTTTGTCTAAAAATGAATGTATCTAAATACCAAAAGGTGACTAGATACATTCATATATAGATAAATTTAAGACAAGAATTTTGAGACGGAGGGAG
MITE_00254	Chr6H	27423663	27423787	124	TA	130		Tc1/Mariner-like	CTCCCTTCGTTCCAAAAGTCTTATCTTACGTTTGTCTAAAAATGGATGTATCTAAATACTAAAATATGACTAGATACATTAATATCTAGACAAATGTAAGACAAGAATTTTGGGACGGAGGGAG
MITE_00255	Chr3H	58332451	58332575	124	TA	129		Tc1/Mariner-like	CTCCCTCTGTCCCAAAATTCTTATCTTAGGTTTGTCTAAAAATGAATGTATCAAAATACTAAGACGTGACTAGATACATTCATATCTAGACAAATGTAAGACAAGAATTTTGGGACGGAGGGAG
MITE_00256	Chr4H	569578831	569578955	124	TA	129		Tc1/Mariner-like	CTCCCTCCGTCTCAAAATTCTTGTCTTAGGTTTGTCTAAAAATTGCTATATCTAAATACTAAAACGTGACTAGATACATTCATATCTAGAGAAATGTAAGACAATAATTTTGGGACGAAGGGAG
MITE_00257	Chr1H	330083835	330083959	124	TA	129		Tc1/Mariner-like	CTCCCTCCGTCCCAAAATTCTTGTCTAAGAACTATCTATATATGAATGTATCTAGTCACATCTTAGTATTTAGATACATCCATTTTTAGACAAACCTAAGACAAGAATTTTGGGACGGAGGGAG
MITE_00258	Chr1H	446467369	446467492	123	TA	130		Tc1/Mariner-like	CTCTCTCCGTCCTAAATTTTTTGTCTTACATTTGTTTATATATGAATGTATCTAGTCATATTTTAGTATATAGATACATCCATTTTTAGACAACCTAAGACAAAAAATTTAGGACAGAGGGAG
MITE_00259	Chr6H	518185433	518185555	122	GTAC	131		Tc1/Mariner-like	TCCCTCAGTCTCAAAATTCTTGTCTTAGGTTTGTCTAGACATGGATGTATCTAAATACTAAAACGTGACTAGATACATACATATGTAGACAAATTTAAGACAAGAATTTTGGGACAGAGGGA
MITE_00260	Chr6H	174572849	174572971	122	TA	129		Tc1/Mariner-like	CTCCCTCTATACCAAAATTCTTGTCTAAGAATTATCTATATATGAATGTATCTAGTCACATCTTAGTATTTAGATACATCCATTTTTAGACAAACCTAAGACAAAATTTTGGGACAGGGGAG
MITE_00261	Chr5H	59585588	59585710	122	GTAC	131		Tc1/Mariner-like	TCCCTCCGTCCCAAAATTCTTGTCTTAAATTTATCTAAAAATGGATGTATCTTGATACTAAAACGTGACTAGATACATTCATATATAGACAAATTTAAGACAAGAATATTGGGACAGAGGGA
MITE_00262	Chr3H	26430485	26430606	121	TA	129		Tc1/Mariner-like	CTCCCTCCGTCCCAAAATTCTTGTCTTATTGTCTAAAAATGGATGTATCTAAGTACTAAAACATAACTAGATGCATTCATATCTATACAAATGTAAGACAAGAATTTTGGGACGGAGGGAG
MITE_00263	Chr2H	603144971	603145101	130	TTC	131	Family 23	Tc1/Mariner-like	ATACTACCTTTGTCCCAAATTTCTTGTCTTAAGTTTGTTTAAAAATGGATGTATCTAAATACTAAAACGTGACTACATACATTCGTATCTAGACAAATCTAAGACAAGAATTTTGGGACGGAGGGAGTAT
MITE_00264	Chr5H	584817164	584817292	128	CT	129		Tc1/Mariner-like	TACTACCTCCATCTCAAAATTCTTGTCTTAAGTTTGTTTAAAAACGGATGTATCTAAATACTAAAACGTGACTAGATATACTCATATCTAGACAAATTTAAGACAAGAATTTTGGAACGGAGGAAGTA
MITE_00265	Chr2H	641261958	641262085	127	TA	30		Tc1/Mariner-like	CTTCCTTCGTCTCAAAATTCTTGTCTTAGATTTATCTAGATATGAATGTACGTAGTCACGTTTTAGTATTTAGATACATCTATTTTTAATAAACAAACTTAAGACAAGAAATTTGGGACCGAGGTAG
MITE_00266	Chr3H	85032655	85032779	124	TA	129		Tc1/Mariner-like	CTACCTCCGTCCCAAATTTCTTGTCTTAAGTTTGTGTAAAAATGGATGTATCTAAATACTAATACGTGACTACATACATTCATATCTAGACAAATCTAAGACAAAAATTTTGGGACGGGGGGAG
MITE_00267	Chr5H	4811584	4811714	130	TA	47	Family 24	Tc1/Mariner-like	AATATAAGTCTTTAAAGAGGTTTCATTAGTGGACTACATACGGATGTATATAGACATATTTTAGAGTGTAGATTCACTCATTTTGTTCCGTATTTAGACTCCTAGTGAAATATCTTAAAAGACTTATATT
MITE_00268	Chr2H	389330460	389330582	122	AT	41		Tc1/Mariner-like	ATAAGTCTTTAAAGAGGTTTCATTAGTGGACTACATACGGATGTATAGACATACTTTGGAGTGTAGATTCACTCATTTTTCTCCGTACGTAGACTACTAATGAAATATCTTAAAATACTTAT
MITE_00269	Chr2H	620881077	620881197	120	AT	23		Tc1/Mariner-like	AAGTCTTTAAAGATGTTTCATTAGTGGACTACATACGGATGTATATAGACATATTTTAGAGTGTAGATTCACTCATTTTGCTTCGTATGCAGACTCTTAGTGAAATATCTTAAAAGACTT
MITE_00270	Chr7H	544773494	544773614	120	AT	42		Tc1/Mariner-like	AAGTCTTTTAAGATATTTCACTAGGAGTCTACATACGGAGCAAAATGAGTGAATCTACACTCTAAAATATGTCTATATACATCCGTATATAGTCCACTAATGAAACCTCTTTAAAGACTT
MITE_00271	Chr1H	455307260	455307378	118	TATA	38		Tc1/Mariner-like	AGTCTTTTAAGATATTTCACTAGGAGTCTACATACGGAGCAAAATGAGTGAATCTACACTCTAAAATATGTCTATATACATCCGTATGTAGTCCACTAATGAAACCTCTTTAAAGACT
MITE_00272	ChrUn	13081660	13081790	130	TA	42	Family 25	Tc1/Mariner-like	AATATAAGTCTTTGAAGAGATTTCACTAGATGACTACATACAAAACAAAATGAATGAATCTACACTCTAAAGTATGTCTATATACATCCGTATGTAATCCTCTAGTAGAAACTCTAGAAAGACATATATT
MITE_00273	Chr3H	387119364	387119494	130	TA	43		Tc1/Mariner-like	AATATAAGTCTTTTCATAGATTTTACTAGAGGATTACATACGGATGTATATAGACATACTCTAGAGTGCATATTCACTTATTTTGCTTGGTATGTAGTCATCTAGTGAAATCTCTTTAAAAATTTATATT
MITE_00274	Chr5H	96603385	96603505	120	AT	39		Tc1/Mariner-like	AAGTCTTCCTAGAGATTCTATTAGAGGATTACATACGGATGTATATAGACATACTTTAGAGTGTAGATTCATTTATTTTGTTTTGTATGTAGTCATCTAGTGAAATCTCTTCAAAGACTT
MITE_00275	Chr3H	420041755	420041885	130	TCCTA	45	Family 26	Tc1/Mariner-like	AATATAAGTCTTTTTAGAGGTTCCACTAGTGGACTACATACGGATGTATATAGACATATTTTAGTGTGTAGATTCATTCATTTTGTTCCGTATGTAGACCCTTAATGAAATCTCTTAAAAGACTTATACT
MITE_00276	Chr3H	577603136	577603260	124	AT	128		Tc1/Mariner-like	ATAAGTCTTTTAAGAGATTTCACTAGAAGTCTACATACGGAATAAAATGAATGAATCTATAATTTAAAATATGTCTATATACATCTGTATGTAGTTTACTAGTGGAACCTCTAAAAAGACTTAT
MITE_00277	Chr2H	149200876	149200996	120	AT	42		Tc1/Mariner-like	AAGTCTTTTAAGAGATTTCACTAGAGGTCTACATACGGAACAAAATGAATAAATCTACACTCTAAAATATGTCTATATACATCCGTATGTAGTCCATTAGTGGAACCTCCAAAAAGACTT
MITE_00278	Chr7H	42647766	42647886	120	AT	42		Tc1/Mariner-like	AAGTCTTTTAAGAGATTTCATTAAGGGTCTACATACGGAACAAAATGAATGAATCTACACACTAAAGTATGTCTATATACATCCTTATGTAGTTCACTAGTGGAACCTCTAAGAAGACTT
MITE_00279	Chr5H	430056358	430056476	118	TA	40		Tc1/Mariner-like	AGTCTTTTAAGAGATTTCATTAAGGGTCAACATGCGGAACAAAATAAATGAATCTACACATTAAAATATGTCTATATACATCCGTATGTAGTCCACTAATGGAACCTTTAAAAAGACT
MITE_00280	Chr5H	502370638	502370768	130	TA	52	Family 27	Tc1/Mariner-like	AATATAAGTCTTTTAAGATATTTCACTAGGTGTCTACATACAGAGTAAAATGAGTGAATCTATACTCTAAAATATGTCTATATACATCCGTATGTAGTCCATTAGTAAAACCTTTAGAAAGACTTATATT
MITE_00281	Chr5H	581084354	581084474	120	AT	39		Tc1/Mariner-like	AAGTCTTTCTACATGTTTTAATAATGGACTACATACGGATGTATGTAGACATATTTTAGAGTATAGATTTATTCATTTTGCTCTTTATGTAGACATCTATTGAAATATCTTAAAAGACTT
MITE_00282	Chr4H	465553619	465553737	118	TATA	27		Tc1/Mariner-like	AGTCTTTCTAGAGATTCCACTAGTGAACTATACACGAATGTATATAGACATATTTTAAAGTATAGATTCACTCATTTTACTCTGTATGTAGACCCCTAGTGAAATATCTTAAAAGATT
MITE_00283	Chr2H	130603523	130603653	130	TA	137	Family 28	Tc1/Mariner-like	GTATTCCCTCCGTCTCAAAATTCTTGTCTTAAGTTGGTCTAGAAATAGATGTATCTAAATATCAAAATGTGACTAGATACATTCATATCTAGACAAATTTAAGACAATTTTTTTTAGACGGAGGGAGTAC
MITE_00284	Chr7H	601038829	601038957	128	CA	129		Tc1/Mariner-like	TACTTCCACCGTCTTAAAATTCTTGTCTTAAATTGGTCAAAAAATAGATGTATCTAAATATCAAAATGTAACTAGATACATTCATAATCACACAAATTTAAGACAAAAATTTTAAGACGGAGGGAGTA
MITE_00285	Chr1H	334875340	334875468	128	TG	131		Tc1/Mariner-like	TACTCCCTCCGTCCCAAAATTCTTGTCTTAAGTTGGCCTAGAAATAGATGTATCTAAATATCAAAATGTGACTAGATACATTCATATCTAGACAAATTTAAGACAAATTTTTTGAGATGGAGGAAGTA
MITE_00286	Chr7H	200706908	200707034	126	AT	134		Tc1/Mariner-like	ACTCCCTCCGTCTCAAAATTCTTGTCTTAAGTTTGTATAAAAATAGATGTATTTAAATATTAAAATGTGACTAGATACATTCATATCTAGACAAATCCAAGACAAGAATTTTAGGACGGAGGGAGT
MITE_00287	Chr2H	108719260	108719390	130	TA	133	Family 29	Tc1/Mariner-like	AATATAAATCTTTTAAGAGGTTTCATTAGAGGAATACATACGGATGTATATAGACATATCTTAAAGTATAGATTCACTTATTTTGCTCCGTATGTAGTCTCCTAGTGAAATCTCTAAAAAGACTTATATT
MITE_00288	Chr1H	284166298	284166426	128	TA	139		Tc1/Mariner-like	AATATAAATCCTTTTAGAGTTTTCATTAAAAAATTACATGCCGATATATATAGACATACATTAAAGTATAGATTCACTTATTTTGTCCGTATGTAAGTTTTTAATGAAATCTCTAAAAGTTTTATATT
MITE_00289	Chr5H	446440824	446440945	121	AT	43		Tc1/Mariner-like	AAGTCTTTTAAGAGGTTTCATTAGGGGGGCTACATACGGATGTATATAGACATATTTTAAAGTATAGATTCACTCATTTTGCTCCGTATGTAATCCTCTAGTGAAATCTCTAAAAAGACTT
MITE_00290	Chr5H	11246122	11246240	118	TA	123		Tc1/Mariner-like	AGTCTTTTTAGAGGTTCCATTAGAGGACTACATACGGATGTATATAGACATAATTTAAAGTATAGATTCACTTATTTTGCTCCGTATGTAGTCTCCTAATGAAATCTCTAAAAAGACT
MITE_00291	Chr1H	31501339	31501469	130	TA	136	Family 30	Tc1/Mariner-like	GTACTCCCTCCGTCCCAAAATTCTTGTCTTATGTTTGTCTAGAAATGAATGTATCTAAATATTATAACATGATTAGATACATTCATATCTAAACAAATTTAAGACAAGAATTTTGGGACGGAGGGAGTAC
MITE_00292	Chr2H	500339499	500339624	125	AAT	127		Tc1/Mariner-like	ACTCCCTCCGTCCTAAAATTTTTGTCTTACTTTGTCTAGAAATGAGTGTATCTAAATACAAAAATATGACTATATACATTCATATCTAAATAAATTTAAGACAAGAATGTTGGGACGGAGGGACT
MITE_00293	Chr3H	473298251	473298375	124	TA	131		Tc1/Mariner-like	CTTCCTCCGTCCTAAAATTCTTGTCTTATGTTTGTCTAGAAATGAATGTATCTAAATACCAAAACATGACTAGATACATTCATATCAAGACAAATCTAAAACAAGAATTTTGGGACGGAGGAAG
MITE_00294	Chr6H	505713587	505713711	124	TA	131		Tc1/Mariner-like	CTCCCTCCGTCCCAAAATTCTTGTCTTATGTTTGTCTAGAAATGAATGTATCTAAATACCAAAACATGACTAGCTACATTCATATCAAAACAAATCTAAGACAAGAATTTTGGAACGGAGGGAG
MITE_00295	Chr5H	567623519	567623643	124	TA	129		Tc1/Mariner-like	CTCCCTTCGTCTTAAAATTCTTGTCTTATGTTTGTCTGAAAATGGATATATCAAAATACTAAAATATAACTAGATACATTCATATCTAAACAAATTTAAGACAAGAATTTTAAAACGGAGGGAG
MITE_00296	Chr5H	510118363	510118487	124	TA	131		Tc1/Mariner-like	CTCCCTCCGTCCCAAAATTCTTGTCTTACCTTTGTCTAGAAATGAATGTATCAAAATACTAAAACTTGATTAGATACATTCGTATCTAAACAAATTTAAGACAAGAATTTTGGAACGGAGGGAG
MITE_00297	Chr3H	451560549	451560673	124	TA	130		Tc1/Mariner-like	CTCCCTCCGTCCCAAAATTCTTATCTTAAATTTGTTTAGATATGAATGTATCTAGTCACATTTTTGTATTTAGATACATTCATTTCTAGACAAACCTAAGACAAGAATTTTGGGACGGAGGGAG
MITE_00298	Chr1H	352307094	352307217	123	TA	129		Tc1/Mariner-like	CTCCCTCCGTCCCAAAATTCTTGTCTTAAATTTATTTAGATATGAATGTATATAGTCACATTTTAGTGTTAGATACATCTGTTTCTAAAAAAACTTAAGACAAGAATTTTGGGACGGAGGGAG
MITE_00299	Chr3H	465018727	465018850	123	TA	132		Tc1/Mariner-like	CTTCCTCCGTCCCAAAATTCTTGTCTTGGTTTGTCTAGAAATGAATGTATCTAAATATTAAAATGTGACTACATACATTCATATCTAGACAAATTTAAGACACGAATTTTGGGACGGAGGGAG
MITE_00300	Chr5H	509199731	509199861	130	TTA	15	Family 31	PIF/Harbinger-like	GGCCTTGTTCGGTTACACCTCTTTTCAAGAGGATTGAAAAGGATTAAGATGGATTTTGACTTGTAACGAATTATATCCACCTCAATCCATGTCAAATCCCTCCTAAATCCCTATCAAACCGAACAAGGCC
MITE_00301	Chr6H	148329410	148329539	129	TAA	19		PIF/Harbinger-like	GGCCTTGTTCGGTTGACAGGATTGTGAAGGAGTTTTGGCAGGGATTGAGGTGGATTTAATCCCCTACAAGTCAAAATCCCTCCAAATCCACTCCAATCCTCTTGACAAAGGGTGTAACCGAACAAGGCC
MITE_00302	Chr4H	519674664	519674793	129	TAA	15		PIF/Harbinger-like	GGCCTTGTTCGTTTGAGAGGGATTTAGAAGGGTTTTGATAGGGATTGAGGTGGATACAATCCCCTACAAGTCAAATTACACCCCAATCCCCTTCAATCCTCTTGAGGAGAGGTGGAACCGAACAAGGCC
MITE_00303	Chr4H	27886277	27886405	128	TCA	15		PIF/Harbinger-like	GGCCTCGTTCGGTTACACCTCTTCTCAAGAGGATTGGAGGAGACTGGGGTGGATTTTAACTTGTAGGGATTATATCCACCTCAATCCCTATCAAACCCCTCCTAAATCCCCGTCAACCGAACAAGGCC
MITE_00304	Chr3H	585431552	585431679	127	CTTAG	19		PIF/Harbinger-like	GCCTTGTTCGGTTGGCAGAGATTTAAAAGGGGTTTGACAGGGATTGAGGTGGATATAATCCACTACAAGTCAAAATCCACCTTAACCCCCTCCAATCCTCTTGAAAAGAGGTGTAACCGAACAAGGC
MITE_00305	Chr2H	571775849	571775979	130	TT	133	Family 32	Tc1/Mariner-like	ATACTCCCTCCATCCTAAAATTATTGTCTTAAATTTGTCTAGATATGAATGTATTTAGTCACATTTTAGTATTTAGATACATCCACTTCTAGACAAACCTAAGGCAAAAATTTTGGGACGGAGGGAGTAT
MITE_00306	Chr7H	541166159	541166287	128	TAAC	129		Tc1/Mariner-like	TACTCCCTCCGTCCTAAAATTATTGTCTTACATTGGTCTAGAAATAGATGTATCTAAATACTAAAATGTGACTATATACATTCATATCTAGACAAATTTAAGAAAAGAATTTTGGGACGCAGGGAGTA
MITE_00307	Chr2H	182485329	182485452	123	TA	130		Tc1/Mariner-like	CTCCCCCATCTTAAAATTATTGTCTTAGTCTTGTCTAGATATGAATCTATCTAGACATGTTTTGGTATTTAGATACATCCATTTTTAGACAAACCTATGACAATAATTTTGGGACGGAGGGAG
MITE_00308	Chr5H	342995571	342995700	129	TA	37	Family 33	Tc1/Mariner-like	TTATTTACTCCCTCCATCCGAAATTACTTGTCACAAAAGTGAATAATAATGGATGTATCTAGAAATAAAATACATCTAGATACACCCATTCCTCCGACAAGTATTTCCGGATGGAGGGAGTATTAATCA
MITE_00309	Chr3H	118078548	118078672	124	AT	34		Tc1/Mariner-like	TAATTAATCCCTCCGTCTGGAATTACTTGTCACAAAAGTGAATAATAATGGATGTATCTAGAAATAAATACATCTAAATACATTCATTCCTCCGACAAGTATTTCCGGGCGGAGGGAGTACTTG
MITE_00310	Chr5H	429627261	429627376	115	AT	122		Tc1/Mariner-like	ACTCCCTCCGTCCGAAATTACTTGTCATAAAAGTGAATAATAATTGATGTATCTAGAAATAAAATACATCTAAATACATTCATTCTTCCGACAAGTATTTGTGGATGGAGGGAGT
MITE_00311	Chr5H	513765168	513765281	113	TA	119		Tc1/Mariner-like	CTCCCTCCATCCAGAAATACTTGTCGGAGGAATGAATGTATCTAGATGTATTTTACTTTTAGATACATCCATTATTATTCATTTCTGTGACAAGTAATTCCGGACGGAGGGAG
MITE_00312	Chr3H	16439440	16439569	129	TA	36	Family 34	Tc1/Mariner-like	GAGTACTACTCCCTCCATCCGGAATTACTTGTCGCACAAATGTATAAAAATGGATGTATCAAGAACTAAAATACATCTAGATACATCCATTCCTATGACAAGTATTTTCGAACGGAGGGAGTATTATTA
MITE_00313	Chr3H	16407385	16407514	129	TA	36		Tc1/Mariner-like	GAGTACTACTCCCTCCATCCGGAATTACTTGTCGCACAAATGTATAAAAATGGATGTATCAAGAACTAAAATACATCTAGATACATCCATTCCTATGACAAGTATTTTCGAACGGAGGGAGTATTATTA
MITE_00314	Chr4H	17760728	17760857	129	AT	141		Tc1/Mariner-like	GTAAATACTACTCCTTCCACCCGGAATTACTTGTGACAAAAATGGATCTAAATGGATGTATCTAAAACTAAGATACATCTAGATACATCCATTCGTATGTCAAGTATTTTCGGATGAAGGGAGTATTAC
MITE_00315	Chr4H	53207163	53207291	128	TA	35		Tc1/Mariner-like	AATAGTACTCCCTCCGTCCGGAATTACTTGTCGCACAAATTTATAAAGTTGGATGTATCAAGAACTAAAATATATCTAGATGCATTCATTCTCGTGACAAGTATTTTCGGACGGAGGGAGTACAAGTT
MITE_00316	Chr5H	485541354	485541479	125	AT	123		Tc1/Mariner-like	CTACTACTCCCTCCGTTCGGAAATACTTGTCACAGGAATGAATGTATCTAGATGTATTTTAGTTCTAAATACATCCATTTTTATACATTTGTGCGACAAGTAATTCCGGACGGAGGGAGAAATAA
MITE_00317	Chr1H	405545544	405545668	124	TC	126		Tc1/Mariner-like	TAATACTCCCTCCGTCTGGAAATACTTGTCATAGGAATGGATGTATCTAGATGTATTTTAGTTCTAGATACATCCATTTTTATACATTTGTGCGACAAGTAATTCCGGACGGAGGGAGTAGTTA
MITE_00318	Chr2H	618016841	618016964	123	AT	125		Tc1/Mariner-like	ATAGTACTCCCTTCGTCCGGAATTACTTGTCGCACAAATGTATAAAAATGGATGTATCTAGAACTAAAATACATCTAGATACATTCATTTCTATGACAAGTATTTCCAGATGGAGGGAGTATA
MITE_00319	Chr3H	567646526	567646648	122	AAT	31		Tc1/Mariner-like	AGTACTCCCTCCGTACGGAAATACTTGTCATAGGAATGGATGTATCTATATGTATTTTAGTTCTAGATACATCCATTTTTATACATTTGTGCGACAAGTAAATTCCGAACGGAGGGAGTAAT
MITE_00320	Chr5H	539798254	539798374	120	AT	31		Tc1/Mariner-like	ACTACTCCCTCCGTTCGGAAATACTTGTCGCGTAAATGTATAAAAATGTATGTATCTAGAACTAAAATATATCTAGATACATCCATTCCTATGACAAGTATTTTCGGACAGAGGGAGTAT
MITE_00321	Chr7H	159815458	159815577	119	TT	120		Tc1/Mariner-like	ATACTCCATTCGTCCGGAATTACTTCTCGCACAAATGTATACAAATGGATGTATTTAGAATTAAAATACATCTAGATACATCCATTCCTATGACAAGTATTTCCGGACGGAGGGAGTAT
MITE_00322	Chr1H	124962934	124963052	118	TA	32		Tc1/Mariner-like	ATACTCCCTCCGTGCGGAATTACTTGTCGCATAAACTGATAAATGGATGTATCTAGAACTAAATTACATCTAGATACATCCATTCCTATGACAAGTATTTTTGTACGGAGGGAGTATA
MITE_00323	Chr5H	584609020	584609138	118	TA	31		Tc1/Mariner-like	TATTCCTTTCGTCCGGAATTACTTGTCGCACCAATTTATAAAAATAGATGTATGTAGAACTAAAATACATCTAGATACATCCATTCCTGTTACAAGTATTTTCGGACGGAGGAAGTAC
MITE_00324	Chr1H	449301126	449301243	117	TTT	117		Tc1/Mariner-like	TACTCCCTCCATCCGGAATTACTTGTCACGCAAATGAATAAAAATGGATGTATCTAAAACTAAAATACATCTAGATGCATCCATTCCTATGACAAGTATTTCCGGACGGAGGGAGTA
MITE_00325	Chr4H	429697756	429697873	117	TTA	31		Tc1/Mariner-like	TAATCCCTCAGTCCGAAATTATTTGTCGCACAAATGTATAAAAATGAATGTATCTAGAACTAAAATACATCTAGATACATTTATTTCTATGACAAGTATTTTCGAACGGAGGAAATA
MITE_00326	Chr1H	375665445	375665562	117	TTAT	30		Tc1/Mariner-like	TACTCCCTTCGTCTAGAATTATTTGTCACACAAATGTATAAAAATGAATGTATAAAGAACTAAAATGCATCTAGATACATCCAATCCTATGACAAGTATTTACGGACGGAGGGAGTA
MITE_00327	Chr6H	542652810	542652925	115	AT	27		Tc1/Mariner-like	ACTCCCTCCGTCCGAAAATACTTGTCATAGGAATGGATGTATCTAGATGTATTTTAGTTCCAGATACATCCATTTTTATACATTTGTGCTACAAATAATTCCGGACGGAGGGAGT
MITE_00328	Chr1H	288496382	288496497	115	AT	119		Tc1/Mariner-like	ACTCCCTCCGTCCGGAAATACTTGTCATAGGAATGGATGTATCTAGATGTATTTTAGTTTTAGATACATCCATTTTTATACATTTGTGCGACAAGTAATTCCGGATGGAGGAAGT
MITE_00329	Chr5H	318099218	318099331	113	TA	27		Tc1/Mariner-like	CTTCCTCCGTTCGAAAATAGTTGTCATAGGAATGGATGTATCTAGATGTGTTTTAGTTCTAGATACATTCATTTTTATAAATTTGTGCGACAAGTAATTTCGGACGGAGGGAG
MITE_00330	Chr4H	53869937	53870050	113	TA	27		Tc1/Mariner-like	CTCTCTCCGTCCGAAAATACTTGTCATAGGAATGGATGTATCTAGATGTATTTTAGTTCTAGATACATTCATTTTTATACATTTGTGCGACAAGTAATTCCGGATGAAGGGAG
MITE_00331	Chr5H	403080856	403080968	112	TA	27		Tc1/Mariner-like	CTCCCTCCGTCCGGAAATACTTGTCATAGGAATGGATGTATCTAGATGTATTTTACTTCCAGATACATCCATTTTATACATTTGTGCGACAAGTAATTCCGGAAGGAGGGAG
MITE_00332	Chr3H	617425492	617425621	129	TTAA	141	Family 35	Tc1/Mariner-like	TACTCCCTCCGTTTCAAAATTTTTGTCTTAGATTTGTCTAGATATAAATGTATCTAGTCAAGTTTTAGTATTTAGATACATTCATTTCCAGACAAAGCTAAGATAAGAATTTTGGACCGGAGGAAGTAC
MITE_00333	Chr2H	337487563	337487692	129	TA	34		Tc1/Mariner-like	GTACTTCCTCATTCCAAAATTCTTATCTTAACTCTGTCTAAAAATGGATTTATCTAAATACTAAAACTTGACTAGATACATTCACATCTAAACAAATCTAAGACAAAAATTTTAGGACGGAGGGAGTAC
MITE_00334	Chr1H	48599861	48599990	129	TTAA	141		Tc1/Mariner-like	TACTCCCTTCATTTCAAAATTCTTATCTTAGCTTTGTCTAGAAATAGATGTATCTAAATACTAAAACTTGACTAGATACATTTATATCTAGGCAAATCTAAAACAATAATTTTGGAACGGAGGGAGTAC
MITE_00335	Chr5H	12126762	12126875	113	AT	41		Tc1/Mariner-like	ACTTCCTCCGTTTCAAAATTCTTATCTTAGATTTATGTATCTAAATACTAAAACTTGACTAATACATTCATATCTAGATAAATCTAAGACAAAAAATTTAAAACGAAGGGAGT
MITE_00336	Chr1H	395527262	395527391	129	TA	12	Family 36	Tc1/Mariner-like	CTCCCTCCGTCCGGAAATACTTGTCCTAGAGATGAATGTATCTAGACTTATTTTAGTTATAGATACATTCATTATATTCATTTTTAGAACAAGTATTTCCGGACGGAGGGTATTTAGAAACGGAGGGAG
MITE_00337	Chr7H	40193945	40194063	118	AT	126		Tc1/Mariner-like	GTACTCCCTCCGTCCGGAAATACTTGTCCTAGAGATGAATGTATCTAGACTTATTTTAGTTATAGATACATTCATTATATTCAATTTTGGGACAAGTATTTCCGGACGGAGGGAGTAC
MITE_00338	Chr1H	331290397	331290515	118	TT	122		Tc1/Mariner-like	ATACTCCCTCTGTCCGGAAATACTTGTCTTAAAAATGAATATAATGAATGTATCTATAACTAAAATAAGTCTAGATGCATTCATCTCTAGGACAAGTATTTCCGGACGCAGGGAGTAT
MITE_00339	Chr5H	420836100	420836214	114	AT	122		Tc1/Mariner-like	ACTCCCTCCGTCCGGAAATACTTGTCTTAAAAATAAACATAATGAATGTATCTATAACTAAAATAAGTCTAGATACATTCATCTCTAGGACAAGTATTTTCGGACGGAGGGAGT
MITE_00340	Chr5H	140468135	140468249	114	AT	122		Tc1/Mariner-like	ACTCCCTACGTCCAGAAATATTTGTCCTAAAAATTAATATAATGAATGTATTTATAACTAAAATAAGTCTAGATACATTCATCTCTAGGACAAGTATTTCCGGACGGAGGGAGT
MITE_00341	Chr3H	33359375	33359489	114	AT	120		Tc1/Mariner-like	ACTCCCTCCGTCCGGAAATACTTGTTCTAAAAATGAATATATTGGATGTGTCTATAACTAAAATAAGTCTAGATACACTCATCTCTAGGACAAGTATTTTCGGACGGAGGGAGT
MITE_00342	Chr3H	82301258	82301372	114	AT	122		Tc1/Mariner-like	ACTCCCTCCGTCCGGAAATAATTGTCTTAGAGATGAATGTATCTAGACTTATTTTAGTTATAGATACATTCATTATATTCATTTTTAAGACAAGTATTTTTGGACGGAGGAAGT
MITE_00343	Chr7H	63670270	63670384	114	AT	120		Tc1/Mariner-like	ACTCCCTTCGTCCGGAAATACTTGTCCTAGAGATGAATGTATCTAAACTTATTTTAGTTATAGATACATTCATTATATTCATTTTTAGGACAAGTATTTCCGGACGGAGGGAGT
MITE_00344	Chr2H	31690219	31690331	112	TA	120		Tc1/Mariner-like	CTCCCTCCGTCCAGAAATACTTGTCCTAGAGATGAATGTATCTAGACTTATTTTAGTTATAGATACATTCATTATATTCATTTTTAGGACAAGTATTTCCGGACGGAGGGAG
MITE_00345	Chr6H	9447047	9447159	112	TA	120		Tc1/Mariner-like	CTCCCTCCGTCCGGAAATACTTGTCCTAAAAATGAATATAATGAATGTATCTATAACTAAAATAAGTCTAGATACATTCATCTCTAGGACAAGTATTTTCGGACGGAGGGAG
MITE_00346	Chr5H	242138409	242138521	112	TA	120		Tc1/Mariner-like	CTCCCTCCGTCCGGAAATACTTGTCCTAAAAATGAATATAATGAATGTATCTATAACTAAAATAAGTCTAGATACATTCATCTCTAGGACAATTATTTCCGTACGGAGGGAG
MITE_00347	Chr7H	329900978	329901090	112	TA	118		Tc1/Mariner-like	CTCCCTCCGTCCGGAAATACTTGTCCTAGAGATGAATGTATCTAGACTTATTTTAGTTATAGATACAACCATTATATTCATTTCTAGGACAAGTATTTCCGGACCGAGGGAG
MITE_00348	Chr3H	57746199	57746311	112	TA	120		Tc1/Mariner-like	CTCCCTCTTTCCGGAAATACTTGTCCTAGAGATGAATGTGTCTAGACTTATTTTAGTTATAGATACATTCATTATATTCATTTCTAGGACAAGTATTTCCGGACGGAGGGAG
MITE_00349	Chr3H	57774702	57774814	112	TA	120		Tc1/Mariner-like	CTCCCTCTTTCCGGAAATACTTGTCCTAGAGATGAATGTGTCTAGACTTATTTTAGTTATAGATACATTCATTATATTCATTTCTAGGACAAGTATTTCCGGACGGAGGGAG
MITE_00350	Chr4H	124465096	124465208	112	TA	118		Tc1/Mariner-like	CTCCCTCCGTCCGGAAATACTTGTGCTAGAGATGAATGTATCTAGACTTATTTTAGTTATAGATACATTTATTATATTCAATTTTAGGACAAGTATTTCCGGACGGAGGGAG
MITE_00351	Chr5H	40578670	40578782	112	TA	120		Tc1/Mariner-like	CTCCCTTCGTCCGGAAATACTTGTCCTAAAAATGAATATAATGAATGTATCTATAACTAAAATAAGTCTAGATACATTCATCTCTAGGACAAGTATTTCCGGACGGAGGGAG
MITE_00352	Chr2H	615599705	615599817	112	TA	118		Tc1/Mariner-like	CTCCCTCCGTCCGGAAATACTTGTCCTAAAGATGAATACAATGAATGTATCTATAACTAAAATAAGTTTAGATACATTCATCTCTAGGACAAGTATTTCCGGACGGAGGGAG
MITE_00353	Chr5H	561226664	561226776	112	TA	120		Tc1/Mariner-like	CTCCCTCCGTCCGGAAATACTTGTCCTAGAAATGAATATAATGAATGTATCTATAACTAAAATAAGTCTAGATATATTCATCTCTAAGACAAGTATTTCCGGACGGAGGGAG
MITE_00354	Chr5H	267677234	267677363	129	TA	16	Family 37	PIF/Harbinger-like	AGGCCCGTTCGGTAATCTACCGCTCCTAGGATCTGCGGAGCTGCTGCTTGCTCGCTCCAATATTTTGCACCACAGCTCCATCTACTCCCAGAGCGGAGCCTTGGAGTGGAGTGAAACCGAACGGGGCCT
MITE_00355	Chr7H	276254532	276254660	128	TAA	14		PIF/Harbinger-like	GGCCCCGTTCGGTTTCGCTCCACTCCACGGCTCCACTCTGGGAGTGGACCGAGCTGTGGTGTAAAATATTGGAGCGAGCAAACAGCAGCTCCGCAGATCCTAGGAGCGGTGGATTACCGAACGGGTCC
MITE_00356	Chr6H	166380095	166380214	119	GGC	10		PIF/Harbinger-like	CCGTTCGGTAATCCACCGCTTCTAGGATCTGCGGACCTGCTATTTGCTTGCTCCAATATTTTGCATCACAGCTCCGTCCATCCCAGAGCGGAGCCGTAGAGTAGAGTGAAACCGAACGG
MITE_00357	Chr2H	283646794	283646923	129	AT	134	Family 38	Tc1/Mariner-like	ACTCTCTCCGTCCCAAAATTCTTGTCTTACGTTTGTCTAGAAATGGATGTATCTAAATACTAACACATGACTAAGTACATACATTCATATCTAACAAATCAAAGACAAGAATTTTGAGACGGAGGGAGT
MITE_00358	Chr3H	532296139	532296267	128	CA	56		Tc1/Mariner-like	TACTTCCTTCGTTTTAAAATTTTTATCTTACGTTTGTCTAGAAATTGATGTATCTAAATACTAGCACATGACTAGATATATTCATATCTAAATAAATCAAAGACAAAAAATTTAGAACGGAGGGAGTA
MITE_00359	Chr4H	33867879	33868003	124	TA	131		Tc1/Mariner-like	CTCCCTCCGTCTCAAAATTCTTGTTTTTAATTTGTCTAGATATGGATGTATCTAGTCATGTGTTAGTATTTAGACACATCCATTTCTAAACAAACGTAAGACAAGAATTTTGGGACAGAGGGAG
MITE_00360	Chr2H	653045047	653045171	124	TA	131		Tc1/Mariner-like	CTCCTTCCGTCCCAAAATTCTTGTCTTACGTTTGTCTAAAAATGGATGTATCTAAATTCTAACACATGACTAGATACATTCATATCTAGATAAATCAAAGACAAGAATTTTGGGTCGGAGGGAG
MITE_00361	Chr2H	653514474	653514598	124	TA	25		Tc1/Mariner-like	CTCCTTCCGTCTCAACATTCTTGTATTTGTTTTATGTAGATATGAATGTATGTAGTCATGTGTTAGTATTTAGATACATTCATTTATGAACAAATGTAAGATAAGAATTTTGAAACGGAGGGAT
MITE_00362	Chr5H	344443368	344443492	124	TA	131		Tc1/Mariner-like	CTCCCTCCGTCCCAAAATTCTTGTCTTTGATTTGTCTAGATATGAATGTATCTAGTCATGTGTTAGTATTTAGATACATCAATTTCTAGACAAACGTAAGACAAGAATTTTGGGACGGAGGGAG
MITE_00363	Chr5H	540559576	540559700	124	TA	134		Tc1/Mariner-like	CTCCATCCGTCTCAAAATTCTTGTGTTTGATTTGTCTAGATATAAATGTATGTAGTCATGTATTAGTATTTAATTACATCCATTTCTAAACAAATCGTAAGACAAGAATTTAAGACGGAGAGAG
MITE_00364	Chr5H	333376799	333376928	129	AA	131	Family 39	Tc1/Mariner-like	GTACTACCTCCGTCCCAAAATTCTTGTCTAAGATTTATCTAGATATGGACGTATTTAACACTAAAACGTGACTAGATACATCCATATTTAGAGAAATATAAGACAAGAATTTTGGGGCGGAGGGAGTAC
MITE_00365	Chr7H	629978101	629978226	125	AT	131		Tc1/Mariner-like	ACTCCCTCCGTCCCAAAATTCTTGTCTTAGATTTCTCTAAATATGGATGTATCTAGATACGTTTTAGTGTTAGATACATCCGTATCTAGATAAATCTTAGACAAGAATTTTGAGACGGAGGTAGT
MITE_00366	Chr6H	519582251	519582376	125	AT	133		Tc1/Mariner-like	ACTACCTTCGTCCTAAAATTCTTGTCTAAGATTTATCTAGATATGAATATATCTAATACTAAAACGTGACTAGATACATCCATATTTAAAAAAATCTAAGACAAGAATTTTAGGACGGAAGGAGT
MITE_00367	Chr3H	550230038	550230163	125	AT	58		Tc1/Mariner-like	ATTCCCTTCATCCCAAAATTCTTGTCTTAGATTTGTCAAAATATGGATGTATCTAGTCATGTTTTAGTGTTAGTTACATCTGTATCTAGAGAAATCTTATGTAAGAATTTTGGGACGGAGGTAGT
MITE_00368	Chr7H	197352830	197352955	125	ATAT	136		Tc1/Mariner-like	ACTACCTCCGTCCCAAAATTCTTGTTTAAGATTTATCTAGATACGGATGTGTCTAACACTAAAAGGTAACTAGATACATCCATATTTAGAGAAATCTAAGACAAGAATTTTGGGACGGATGGAGT
MITE_00369	Chr3H	608930281	608930406	125	AT	131		Tc1/Mariner-like	ACTTCCTCCGTCCCAAAATTCTTGTCTTAGATTTCTCTAATTATGGATGTATCTAGTTACGTTTTAGTGTTAGATACATACGTATCTAGATAAATCTTATACAAGAATTTTGGGACGAAGGTAGT
MITE_00370	Chr7H	5663397	5663520	123	TA	129		Tc1/Mariner-like	CTACCTCCGTCCCAAAATTCTTGTCTAGGATTTATCTAGATACGGATGTATCTAACACTAAAACGTGACTAGATACATCCATATTTAGAGAAATTTAAGACCAGAATTTTGAGATGGAGGGAG
MITE_00371	Chr5H	423712404	423712527	123	TA	130		Tc1/Mariner-like	CTACCTCTGTCCCAAAATTCTTGTCTAGGATTTATCTAGATACGGATGTATCTAACACTAAAAGGTAACTAGATACATCCATATTTAGAGAAATCTAAGACAAGAATTTTGGGACGGAAGGAG
MITE_00372	Chr6H	541166859	541166976	117	TA	129		Tc1/Mariner-like	CTCCCTCCGTCCCAAAATCCTTGTCTTAGGTTTGTCTAAATATGGATGTATCTAGTCCCGTTTTAGTGTTAGATACATCCATATCAATCTTAGACAAGAATTTTGGGACGGAGGTAG
MITE_00373	Chr3H	204746325	204746454	129	AT	43	Family 40	Tc1/Mariner-like	AATAAAGTACTCCCTCCGTCCGGAAATACTTGTCCTAGAAACATACAAAATGGATGTATCTATAACTAAAATAAGTCTAGATACATCTACTTCTAGGACAAGTATTTCCAGACGGAGGGAGTAGTTATT
MITE_00374	Chr3H	60850587	60850710	123	TT	134		Tc1/Mariner-like	AAATACTCCCTCCGTCCGGAAATACATGTCCTAGAAATGTACAAAATGAATGTATCTATAACTAAAATAAGTCTAGATACATCTACTTTTAGGACAAGTATTTACGGACGGAGGGAGTAGTTT
MITE_00375	Chr3H	256194213	256194335	122	AT	133		Tc1/Mariner-like	CATGTACTCCCTCCGTCCGGAAATACTTGTCCTGGAAATGTACAAAATGGATGTATCTATAACTAAAATTAGTCTAGATACATCTACTTCCAGGACAAGTATTTCCGGACGGAGGGAGTATG
MITE_00376	Chr1H	9950866	9950985	119	ATAT	131		Tc1/Mariner-like	ATACTTCCTCTGTCTGGAAATACTTGTCCTAAAAATAGATGTACCTAGATTTCTTTTAGTTATAGATACATCAATTTTGTATATTTTTAAGACAAGTATTTCCGGACGGAGGAAGTACT
MITE_00377	Chr2H	437057110	437057228	118	AA	34		Tc1/Mariner-like	ATACTTCCTCCGTCCCGAAATACTTGTCCTAGAAATGTACAAAATGGATGTATCTATAACTAAAATAAGTCTAGATACATCTACTTCTATGACAAGTATTTCCAGACGGAGGGAGTAT
MITE_00378	Chr1H	504763609	504763727	118	AA	34		Tc1/Mariner-like	ATACTCTCTCCGTCTGAAAATACTTGTCCTAGAAGTAGATGTATCTAGACTTATTTTAGTTATAGATACATCCATTTTGTACATTTCTAGGACAAGTATTTCGGGACGGAGGGAGTAT
MITE_00379	Chr3H	556024891	556025009	118	TT	34		Tc1/Mariner-like	ATACTTCCTCCGTCCGGAAATACATGTCCTATAAATGTACAAAATGAATGTATCTATAACTAAAATAAGTCTAGATACATCTACTTCTAGGACAAGTATTTACGGACGGAGGGAGTAT
MITE_00380	Chr1H	20741291	20741408	117	CAAT	126		Tc1/Mariner-like	TACTCCCTCCGTACGGAAATACTTGTCCTACAAAATAGATGTATCTAGACTTATTTTAGTTATAGATACATCCATTTTGTACATTTCTAGGACAAGTATTTCCGGACGGAGGAAGTA
MITE_00381	Chr5H	215530808	215530924	116	CA	29		Tc1/Mariner-like	TACTCCCTCCGTCCAGAAATACTTGTCCTGGAAGTAGATGTATCTAGACTTATTTTAGTTATAGATACATCCATTTTGTATATTTTTAGGACAAGTATTTCCGGACGGAGGGAGTA
MITE_00382	Chr5H	24153738	24153852	114	ATAT	30		Tc1/Mariner-like	AGTCCCTCCGTCCGGAAATACTTGTCTTAAAAATGTACAAGATGGATGTATCTATAACTAAAATAAGTCTAGATACATCTACTTCTAGAACAAGTATTTTCGGACGGAGGGAGT
MITE_00383	Chr4H	466898516	466898630	114	AT	128		Tc1/Mariner-like	ACTCCCTCCGTCCGGAAATACTTGTCCTAGAAATGTATAAAATGGATGTATCTATAACTAAAATAAGTCTAGATACATCTACTTACAGGACAAGTATTTTCGGACGGAGGGAGT
MITE_00384	Chr2H	625237782	625237894	112	TA	36		Tc1/Mariner-like	CTCCCTCCGTCCGGAAATACTTGTCCTGGAAGTAGATGTATCTAGACTTATTTTAGTTATAGATACATCCATTTTGTATATTTCTAGGACAATTATTTCCGGACAGAGGGAG
MITE_00385	Chr2H	557866186	557866298	112	TA	118		Tc1/Mariner-like	CTCCCTCCGTCCGGAAATACTTGTCCTAGAAATATACAAAATGGATGTATCTATAACTAAAATACGTCTAGATACATCTATTTCTAAGACAAGTATTTCCAGACGGAGGGAG
MITE_00386	Chr2H	521398286	521398398	112	TA	126		Tc1/Mariner-like	CTCCCTCCGTCCGGAAATACTTGTCCTAGAAATGTACAAAATGGATGTATCTATAACTAAAATAAGTCTAGATACATCTACTTCTAGGACAAGTATTTCCGCACGGAGGGAG
MITE_00387	Chr2H	592172725	592172837	112	TA	33		Tc1/Mariner-like	CTCCCTCCGTCCGGAAATACTTGTCCTAGAAGTAGATGTATCTAGACTTATTTTAGTTGTAGATACATCCATTTTGTACGTTTCTAGGATAAGTATTTTCGGACGGAGGGAG
MITE_00388	Chr2H	392129871	392130000	129	AG	134	Family 41	Tc1/Mariner-like	AAAATCATACTCCCTCCGTCCGAAAATACTTGTCCTAGAAATGTATAAAATGGATGTATCTATAACTAAAATAAGTCTAGATACATCTATTTCTTGGACAAGTTTTTCCGGACGGAGGGAGTAGATTTT
MITE_00389	Chr7H	243311050	243311175	125	TT	135		Tc1/Mariner-like	GATATTACTCCCTCCGTCCGGAAATACTTGTCCTAGAAATGTATAAAATGGATGTATCTATAACTAAATAAGTCTAGATACATCTACTTCTACGACAATTATTTCCGGACGGAGGGAGTATTATC
MITE_00390	Chr6H	557084079	557084201	122	TA	38		Tc1/Mariner-like	ACATACTCCCTCCGTCCGAAAATACTTGTCCTAGAAATGTATAAAATGAATGTATCTATAACTAAAATAAGTCTAGATACATCTACTTCTATGATAATTATTTCCGGACGGAGGGAGTATTT
MITE_00391	Chr7H	12428976	12429095	119	TA	39		Tc1/Mariner-like	AGTACTCCCTCCGTCCGAAAATAGTTGTCTTCGAAATGGATTTATCTAGACTTATTTTAGTTATAGATACATCAATTTTATTTATTTCTAGGACAAGTATTTTCGGACGGAGGTAGTAT
MITE_00392	Chr5H	20573646	20573764	118	AA	36		Tc1/Mariner-like	ATACACCCTTCGTCTGAAAATACTTGTCCTAGAAATAGATGTATCTAGACTTATTTTAGTTATAGATACATCCATTTTATACATTTTTAGGACAAGTATTTTCGGACGGAGGGAGTAT
MITE_00393	Chr2H	533466538	533466654	116	CTTAT	39		Tc1/Mariner-like	TACTTCCTCCGTCCGGAAATACTTGTCATAGAAATAGATGTATCTAGACTTATTTCAGTTATAGATACGCCCATTTTATATATTTCTAGGAGAAGTATTTTCGGACGGAGGGAGTA
MITE_00394	Chr4H	293962218	293962332	114	AGT	35		Tc1/Mariner-like	ACTCCCTCCGTCCGGAAATACTTGTCCTAGAAATGTATAAAATGGATGTATCTATAACTAAAATAAGTCTAGATACATCTATTTCTGGGACAAGTATTTTCAGACGGAGGAAGT
MITE_00395	Chr5H	460115060	460115174	114	AT	120		Tc1/Mariner-like	ACTCCCTCCGTCCGAAAATACTTGTCCTAGAAATGTACAAAATGGATGTATCTATAACTAAAATAAATCTAGATACATCTATTTCTAGAACAAGTATTTCCGGACGGAGGAAGT
MITE_00396	Chr3H	620634980	620635094	114	AAT	121		Tc1/Mariner-like	ACTCCCTCCGTCCGAAAATACTTGTCCTAGAAATGTATTAAATGGATGTATCTATAACTAAAATAAGTCTAGATACATCTATTTCTTGAACAAGTTTTTCCGGACGGAGGGAGT
MITE_00397	Chr6H	485645182	485645294	112	TA	35		Tc1/Mariner-like	CTCCCTCCGTCCGGAAAAACTTGTCCAAGAAATAGATGTATCTAGACTTATTTTAGTTATAGATACATCCATTTTATACATTTCTAGGACAATTATTTTCGGACGGAGGAAG
MITE_00398	Chr3H	555635155	555635284	129	AATT	140	Family 42	Tc1/Mariner-like	AAATAATACTCCCTCCATCCGAAATTACTTGTCACAAAAATGATATAAATGGATGTATCTAGAACTAAAATACAACTAGATACATCCATTCCTACGACAAATATTTCCGGACGGAGGGAGTAGTAATAT
MITE_00399	Chr6H	346760139	346760257	118	AA	28		Tc1/Mariner-like	ATACTCCCTCCGTCCCGAATTACTTGTCACAAAAATAAAACAAATGGATGTATCTAGAACTAAAATACATCTAGATACATCCATTCCTACGACAAGCATTTCCGGACGGAGGGAGTAT
MITE_00400	Chr2H	159440794	159440911	117	TTA	123		Tc1/Mariner-like	TACTTCCTCCGTCCGAAATTACTTGTCACAAAAATGGATACAAATGGATGTATCTAGAACTAAAATACATCTAAATACATCCATTCCTACAACAAGTATTTCCGGATGGAGGGAGTA
MITE_00401	Chr4H	346915977	346916091	114	AAT	30		Tc1/Mariner-like	ATTCCCTCCGTTCGGAATTACTTGTCACAAAAATGATATAAATGGATGTATCTAGAACAAAAATACAACTAGATACATCCATTCCTACGACAAGTATTTCCGGACGGAGGGAGT
MITE_00402	Chr2H	167481388	167481502	114	ACT	24		Tc1/Mariner-like	ACTCCCTCCGTCCGGAAATACTTGTCGTAGGAATGGATGTATCTAGTTGTATTTTAGTTCTAGATACATCCTTTTATATCATTTTTGTGATAAGTAATTCCGGACGGAGGGATT
MITE_00403	Chr7H	566234456	566234585	129	TAA	12	Family 43	PIF/Harbinger-like	GGCCTTGTTCGGTTCCACCTCTTCTCAAGAGGATTGGAGGGGATTGGGGTGGAATTTGACTTATAGGGGATTATATCCACCTCAATCCCTGTCAAACCCCTTCTAAATCCCTGTCAAACGAACAAGGCC
MITE_00404	Chr3H	287410858	287410987	129	TAC	18		PIF/Harbinger-like	GGCCTTGTTCGGTTGACAAGGATTTAGGAGGGGTTTGACAGGGATTGAGGTGGATATGATCCCCTACAAGTCAAAATTCATCCCAATCCCTTTCAATCCTCTTGAGAAGAGGTGTAAGCGAACAAGGCC
MITE_00405	Chr2H	584015	584143	128	TAA	12		PIF/Harbinger-like	GGCCTTGTTCGTTGACAGGAATTTAGGAGGGGTTTGACAAGAATTAAGGTGGATATAATCCTCTACAAGTTAAAATTCACCCCAATCCCCTTCAAACCTCTTGAGAAGAGGTGTAACCGAACAAGGCC
MITE_00406	Chr4H	448024740	448024865	125	CCTTAGG	15		PIF/Harbinger-like	CCTTGTTCGATTGACAGGGTTGTGAAGGGGTTTTGGCAGGGATTAAGGTGGATTTAATCCCCTATAATTCAAATTCCCCCCAAATCTCCTCCAATCCTCTTGACAAAGGGTGTAACCAAACAAGG
MITE_00407	Chr5H	84093753	84093876	123	GC	13		PIF/Harbinger-like	CTTGTTCGGTTACACCTCTTCTCAAGAGGATTAGAGGGGATTGGGGTTGATTTTGATTTGTAGGGGATTATATCCACCTCAATCCCTATCAAACCCCTCCTAAATCCCTGCCAACCGAACAAG
MITE_00408	Chr4H	366078622	366078743	121	GGCC	15		PIF/Harbinger-like	TTGTTCGGTTCCACCTCTTCTCAAGAAGATTGGAGGGGATTAGGGTGGATTTTGACTTGTAGTGGATGATATCCACCTCAATCCCTGTCAAACCCCTCCTAAATCCCTATCAACCGAACAA
MITE_00409	Chr5H	254636110	254636231	121	GGCC	10		PIF/Harbinger-like	TTGTTCGTTTGACAGGGATTTAGAAGGGGTTTGACAGGGATTGAGGTGGATATAATCCCCTACAAGTCAAATTCGACCCCAATCCCCTCCAATCCTCTTGAGAAGAGGTGGAACCAAACAA
MITE_00410	Chr7H	69887689	69887809	120	TTG	14		PIF/Harbinger-like	GGCCTTGTTCGGTTCCACCTAGGATTGGAGGAGGTTGGAATGGAATTTAACTTGTATGGGATTATATCCATCTCAATTCCTATCAGACCCCTTCTAAATCCATGTCAAACGAACAAGGCC
MITE_00411	Chr7H	149397562	149397681	119	TTA	12		PIF/Harbinger-like	GGCCTTGTTCGATTGATAGGGATTTAGAAGGGGTTTGACAGGGATTGAGATGGATATCATTCTCTACAAGTCAAAATCGATCCCAATCCTCTTGAGAAGAGGTGGAACCGAACAAGGCC
MITE_00412	Chr6H	62367600	62367715	115	GC	18		PIF/Harbinger-like	CTTGTTCGGTTACACCTCTTTTCAAGAGGATTGGGGTGGATTTTGACTTGTAAGGGATTATATATCCACCTCAATCCATGTCAAACCCTTTCTAAATCCCTGTCAATCGAACAAG
MITE_00413	Chr6H	270470614	270470743	129	TA	17	Family 44	PIF/Harbinger-like	AGCCTTGTTCGGTTGACAGGGAAATGAAAGGGATTTGGCAGGGATTGAGGAGATTAAATCCCTAACAAGTCAAATTCCCCTCCAATCCTCTCCAATCCCCTTGGAAGGAGGATTAACCGAACAAGGCCT
MITE_00414	Chr5H	473258845	473258974	129	TTA	15		PIF/Harbinger-like	GGCCTTGTTCGGTTGACAGGGAAGTAAAGGGGATTTGGCATGGATTGAGGGGGATTAAATCCCTAACAAGTCAAAATCCCCTCCAACCCTCTCCAATCCCCTTGGGAGGAGGATTAACCGAACAAGGCC
MITE_00415	Chr7H	75236423	75236552	129	TAA	15		PIF/Harbinger-like	GGCCTTGTTCGGTTAATCCTCCTCCCAAGGGGATTGAAGATGATTGGAAGGGATTTTTACTTGTTAGGGATTTAATCTCCCTCGATCCTTGCCAAATCCCTTTTACTTCCTTGTCAACCGTACAAGGCC
MITE_00416	Chr4H	277208959	277209087	128	TGA	18		PIF/Harbinger-like	GCCCTTGTTCGGTTGACAGGGAAGTGAAAGGGATTTGGCAGGGATTGAGGGGATTAAATCCTTAACAAGTCAAAATCCCCTCCAATCCTCTCCAATCCCCTTGGGAGGAGGAATAACCGAACAAGGCC
MITE_00417	Chr4H	303188799	303188927	128	TAA	15		PIF/Harbinger-like	GGCCTTGTTCGGTTGACAGAAAAATTAAAGGGATTTGACAGGGATTGAGGAGATTAAATTTCTAACAAGTCAAATTCCCCTTCAATCCTCTCCAATCCTTTTGTGAGGAGGATTAACCGAACAAGGCC
MITE_00418	Chr1H	481439862	481439990	128	TGA	15		PIF/Harbinger-like	GGCTTTGTTCGGTTGACGGGGAAGTGAAAGAGATTTGACATGGATTGAGGAGATTAGATCCCTAACAAGTCAAATCCCCCTTCAATTCTCTTCAATCCCCTTGGAAGGAGGATTAACCGAACAAAGCC
MITE_00419	Chr6H	549855050	549855178	128	TTA	12		PIF/Harbinger-like	GGCCTTGTTCGGTTGACAGGGAAATGAAAGGGATTTGACAGGGATTGAGTAGATTAAATCCCTAACAAGTTAAATTTTACTTCAATCCTCTTCAATCCCCTTCGGAGGAGGATTAATCGAACAAGGCC
MITE_00420	Chr1H	476264261	476264389	128	TTA	15		PIF/Harbinger-like	GGCCTTGTTCGGTTAATCCTCCTCCCAAGGGGATTGGAGAGGATTGGAGGGGATTTTGACTTGTTAGGGATTTAATCCCCTCAATCCCTGTCAAATCCCTTTCACTTCCCTCTCAACCGAACAAAGCC
MITE_00421	Chr5H	446884266	446884394	128	TCA	15		PIF/Harbinger-like	GGCCTTGTTCGGTTAATCCTCCTTCCAAAAGGATTGGAGAGGATTGGAGGGGAATTTGACTTGTTAAGGATTTAATCTCCTTAATCCCTGCCAAATCCCTTTTACTTCCCTGTCAACCGAACAAGGCC
MITE_00422	Chr3H	293419253	293419381	128	TAA	13		PIF/Harbinger-like	GGCCTTGTTCGGTTGACAGGGAAGTGAAAGGGATTTGGCAGGGATTGAGGGGGTTAAATCCCTAACAAGACAAAATCCCCTTGAATCCTCTCCAATCCCCTTGAGAGGAGGATTAGCCGAACAAGGCC
MITE_00423	Chr4H	541360264	541360392	128	TTA	15		PIF/Harbinger-like	GGGCTTGTTCGGTTGGGAGGAAAGTAAAAAGGATTTGGCAGGGATTTAGGGGATTAAATCCCTAACAAGTCAAAATCTCCTTCAATCCTCTTTAATCCTCCTGGGAGGAGGACTAACCGAACAAGGCC
MITE_00424	Chr6H	343912965	343913093	128	TTA	18		PIF/Harbinger-like	GGCCTTGTTCGGTTGACAGGGAAGTGAAAGGGATTTGGCAGGGATTGAGGAGACTAAATCCCTGACAAGTCAAATTCCCCTCCAATCCTCTCCAATCCCCATGGGAGGAGGATTAACTGAACAAGGCC
MITE_00425	Chr6H	343925322	343925450	128	TTA	18		PIF/Harbinger-like	GGCCTTGTTCGGTTGACAGGCAAGTGAAAGGGATTTGGCAGGGATTGAGGAGATTAAATCCCTAACAAGTCAAATTACCCTCCAATCCTCTCCAATCCCCATGGGAGGAGGATTAACCGAACAAGGCC
MITE_00426	Chr1H	511782461	511782589	128	TTA	15		PIF/Harbinger-like	GGCCTTGTTCGGTTGACAGGGAACTGAAAGGGATTTGGCAGGGATTGAGGAGATTAAATCCCTAACAAGTCAAATTCCCCTCCAATCCTCTCCAATCCCCTTGGGAGGAGGATTAACCGAACAAGGCC
MITE_00427	Chr4H	467432729	467432857	128	TGA	15		PIF/Harbinger-like	GGCTTTGTTCGGTTAATCTTCGTCCCAAGAAGATTGAAGAGGATTGGAAGGAAATTTGACTTGTTAGGGATTTAATCTCCTCAATCCCTGCCAAATCCCTTTCATTTTCATGTCAACCGAACAAGGCC
MITE_00428	Chr1H	481268295	481268421	126	CTTAG	19		PIF/Harbinger-like	GCCTTGTTCGGTTAGTCCCCCTTCCAAAGGGATTGGAGAGGATTAGAGGGAAATTTGACTTGTTAGGGATTTAATCTCATGGGTCTCCGCCAAATCCCTTTCACTTCCCTGTCAACCGAACAAGGC
MITE_00429	Chr5H	498245904	498246026	122	GC	13		PIF/Harbinger-like	CTTGTTCGGTTGACAGGGAAGTGAAAGGGATTTGACAGGGATCGAAAAAATTAAATCCCTAACAAGTCAAAATTCCCTTCGATACTCTCCAATTCGCTTGGGAGGAAGAATAACCGAACAAG
MITE_00430	Chr6H	121291690	121291811	121	GC	13		PIF/Harbinger-like	CTTGTTCGGTTGACAGGGAAGTGAAAGGAATTTGACAGTGATTGAGGAGATTAAATCCCTAACAAGTCAAATTCCCCTCCAATCCTTTCAAATCCCTTGGGTGGAGGACTAACCAAACAAG
MITE_00431	Chr5H	399933329	399933449	120	GGCC	15		PIF/Harbinger-like	TTGTTCGGTTGACATGAAAGTGAAAGGGATTTGACAGGGATTGAGAAGATTAAATTCCTAACAAGTCAAATTCCCATTCAATCCTCTTCAATTCCCTTGGGAGGAGGATTAACCGAACAA
MITE_00432	Chr5H	400158451	400158571	120	GGCC	15		PIF/Harbinger-like	TTGTTCGGTTGACATGAAAGTGAAAGGGATTTGACAGGGATTGAGAAGATTAAATTCCTAACAAGTCAAATTCCCATTCAATCATCTTCAATTCCCTTGGGAGGAGGATTAACCGAATAA
MITE_00433	Chr5H	320525500	320525618	118	GAA	14		PIF/Harbinger-like	GGCCTTGTTCGGTTGACAGGAAAGTGGAAGGGATTTGGCAGGGATTGAGTAGATTAAATCCCTAACAAGTTAAATTCTCCTTCAACCCCCTTGGGAGGAGGATTAATCGAACAAGGCC
MITE_00434	Chr7H	622194288	622194406	118	AGGCCT	15		PIF/Harbinger-like	TGTTCGGTTGACAGGGAAGTGAAAGGGATTTGGCAGGGATTGAGGAGATTAAATCCCTAACAAGTCAAATTCCCCTCCAATCCTCTCCAATCCCCTTGGGAGGAGGATTAACCGAACA
MITE_00435	Chr7H	620271863	620271980	117	TAA	12		PIF/Harbinger-like	GGCCTTGTTCGATTGACATGGAAGTTAAAGGATTTGGCAGGGATTGAAGAGATTAAATTCCTAACAAATCAAATTCTCCTCCAATCCTCTTGGGAGAAGGATTAACCGAACAAGGCC
MITE_00436	Chr7H	620227183	620227300	117	TAA	12		PIF/Harbinger-like	GGCCTTGTTCGATTGACATGGAAGTTAAAGGATTTGGCAGGGATTGAAGAGATTAAATTCCTAACAAATCAAATTCTCCTCCAATCCTCTTGGGAGAAGGATTAACCGAACAAGGCC
MITE_00437	Chr6H	84853049	84853162	113	GGCC	15		PIF/Harbinger-like	TTGTTCGGTTAATCCTCCTTCCAAAGGGATTGGAGAGGATTGGAGAGAAATTTAACTTTTTAGGGAATTAATCACCTCAATCCCTGCCAAATCCTTCCCTGTGAACCGAACAA
MITE_00438	Chr2H	288028544	288028672	128	TTT	54	Family 45	Tc1/Mariner-like	TACTTACTTCGTTTTAATTTTTTTGTCTTAGGTTTATCTAAAAATGAATGTATCAAAATATTAAAACGTGACTAGATATATTCATATTTAAACAAATTTAAAACAAAAAATTTGGGACGAAGGAAGTA
MITE_00439	Chr6H	528284096	528284220	124	AT	13		Tc1/Mariner-like	ACTCCCTTCGTTTTAATTTTTTTGTCTTAGCATTGTTTAAAAATGAATGTATCAAACTACTAAAATATGACTAATGCATTATATCTAAACAAATTTAAAACAAGAATTTTGGGACGGAGGGAGT
MITE_00440	Chr7H	71548266	71548390	124	TA	131		Tc1/Mariner-like	CTCACTTCGTCCCAAATTTTTTGTCTTAAATTTGTTTAGATATGAATATATATAATCATGTTTAATATTTAAATACATACATTTCTACATAAACCTAAGAAAAAAAAAATTAGGACGGAGGGAG
MITE_00441	Chr7H	505799508	505799636	128	TAA	15	Family 46	Tc1/Mariner-like	GGCCGTGTTCGGTATCGCTCCGCTCCATAACTCCGAGAGCGGAGTTGACGGAGCTGCTGTATAAAATGGTGGAGTTGCTGTTGCCCCACTCCGTAGATTCTGGGAGTGGGTGATTACCGAACATGGCC
MITE_00442	Chr4H	367964531	367964659	128	TAA	18		Tc1/Mariner-like	GGCCGTGTTCGGTATCGCTCCGCTCCACAACTCCGGGAGCGGAGTTGACGGAGCTGCTGTATAAAATGGTGGTGTTGCTGTTGCCCCACTCCGTAGATTCTGGGAGTGGGTGATTACCGAACATGGCC
MITE_00443	Chr3H	524784768	524784896	128	TAA	28		Tc1/Mariner-like	GGCCGTGTTCGGTATCGCTCCGCTCCACAACTCCGGAAGCGGAGTTGACGGAGCTGCTGTATAAAATGATGGAGTTGCTGTTGCCCCACTCCATAGATTCTGGGAGTGGGTGATCACCGAACATGGCC
MITE_00444	Chr5H	18014604	18014730	126	CTAAG	19		Tc1/Mariner-like	GCCGTGTTCGGTACCGCTCTGCTCCACAACTCCGGAAGCGGAGTTGACGGAGCTACTGTATAAAATGGTGGAGTTGTTGTTGCCCCACTCCGTAGATTCTGGGAGTGGGTGATTACCGAACATGGC
MITE_00445	Chr7H	599665649	599665777	128	TAA	15	Family 47	PIF/Harbinger-like	GGGCTTGTTCGGTTAATCCCCATCACAAGGGGACTGGAGGGGATTGAGGTGGATTTTGACTTACAGGGGATTTAATCCTCCTCAATCCACTCCAATCCCCTTCAAATCCGTTGCAACCGAACAAGGCC
MITE_00446	Chr4H	548095925	548096047	122	CC	11		PIF/Harbinger-like	CTTGTTCGGTTGCAACGGATTTGAAGGGGATTGGAGTGGATTGGAGAGGATTAAATCCCATGTAAGTCAAAATCCACCTCAATCCCCTCCAATCCGCTTGTGATGGGGATTAACCGAACAAG
MITE_00447	Chr3H	14298374	14298492	118	TAA	15		PIF/Harbinger-like	GGCCTTGTTCGGTTGCAACGGGTTTGAAGGGAATTAGAGTGGATTGGGAAGGATAAAATCCTCTGTAAGTCAAATTCTACCTCAGTCCCCTTGTGATGAAGATTAACCGAACAAGCCC
MITE_00448	Chr3H	204070923	204071051	128	TAA	18	Family 48	PIF/Harbinger-like	GGCTGTGTTCGGTTTACAAGGATTTGGAGAGGATTTGGCAGGGATTGAAGGGGATTGTATCCCATGCATGTCAAATTCCCCCAAATCCCCTCCAATCCACTCGGGGCAGGGAGTAACCGAACAAAGCC
MITE_00449	Chr6H	483247348	483247475	127	TCA	15		PIF/Harbinger-like	GGCTGTGTTCGGTTGATAGGGATTTAGAAAGGGTTTGACAGGGATTGAGGGGGATTGTATCCCATGCAAGTCAAATTCTCCCAAATCCCCTCAATCCCCTTGGGACAGGGAGTAACCGAACAAAGCC
MITE_00450	Chr4H	572678977	572679099	122	GC	13		PIF/Harbinger-like	TGTGTTCGGTTGACGGGGATTTGGAGAGGGTTTGGCAGAGATTGAAGGGGATTGTATCCCATGCAAGTCAAATTCCCCCAAATCCCCTCCAATCCCCTTGGGATAGGGAGTAACCGAACAAA
MITE_00451	Chr7H	607008377	607008493	116	CTAAG	19		PIF/Harbinger-like	GCTTTGTTCGGTTACTCCCTGTCCCAAGGGGATTTGAGGGAATTTGACTTACATGGGATACAATCCCCTTCAATCCCTGCCAAACCATCTCCAAATCAATGTCAACCGAACACAGC
MITE_00452	Chr2H	588636929	588637057	128	TA	135	Family 49	Tc1/Mariner-like	AATATAAGTCTTTTTAGAGATTCCAATATGGACTACATACGGAGTAAAATGAGTGAATCTACACTCTAAAATACGTCTATATGCATCCGTATGTAGTTTATATTGAAATCTCTAGAAAGACTTATATT
MITE_00453	Chr1H	465908208	465908335	127	TA	38		Tc1/Mariner-like	AATATAAGTCTTTCTAGAGATTTCACTAAGGACTAATACAAATGCATATAAACATGTTTTAGAGTGTAGAATTACTCATTTTACTTCGTACGTAGTCCATAGTTAAATCTCTACAAAGATCTATATT
MITE_00454	Chr2H	539255791	539255910	119	ATAT	40		Tc1/Mariner-like	AAGTCTTTTTTAGAGATTTCAATAAGGACTACATACGGATGTATATAGACGTATTTTAGAGTGTACATTCATTCATTTTGCTACCTATGTAGTCCATATTGGAATCTCTAAAAAGACTT
MITE_00455	Chr7H	538119505	538119633	128	ATA	131	Family 50	Tc1/Mariner-like	TACTCCCTCCGTCCCAAAATTCTTGTCTTAGATTTGTTTAGATATGAATGTATCTAGTTAAGTTTTAGTATTTTGATACATCCATTTCTAGACAAAGCTAAGACAAGAATTTCGGGACGGAGGGAGTA
MITE_00456	Chr5H	427295657	427295783	126	AT	54		Tc1/Mariner-like	ACTCCCTCCGTCTCAAATTTTTTGTTTTAGCTTTGTCTAAAAATGGATATATGAAAATACTAAAACTTAACTAGATACATTCATATCTAAACAAATATAAGACAAGAATTTTGGGACTGAGGGAGT
MITE_00457	Chr4H	536168006	536168132	126	AT	132		Tc1/Mariner-like	ACTCCCTCCGTCCCAAAATTCTTGTCTTAGATTTTTCTAGAAATGGATGTATCAAAATACTAAAACATGACTAGATACATTAATATCTAAACAAATCTAAGACAAGAATTTTGGGACGGAGTGAGT
MITE_00458	Chr7H	427904229	427904355	126	AT	133		Tc1/Mariner-like	ACTCCCTCCGTCTCAAAATTTTTGTCTTAGATTTATTTAGATATGAATGTATCTAGTCAAGTTTTAGTATTTTGATACATCCATTTCTAGACAAAGCTAAGACAAGAATTTTGAGACGGAGGGAGT
MITE_00459	Chr2H	358538462	358538588	126	AT	133		Tc1/Mariner-like	ACTCCCTCCGTCTCACAATTCTTGTCTTAGCTTTGTCTAGAAATGGATGTATCAAAATACTAAAACTTGACTAGATACATTCATATCTAAATAAATCTAAGACAAAAAATTTGGGACGGAGGGAGT
MITE_00460	Chr5H	34896864	34896990	126	AGT	132		Tc1/Mariner-like	ACTCCCTCCGTCTCAAATTTTTTGTCTTAGCTTTGTCTAGAAATGGATGTATCAAAACACTAAAACTTGACTAGATACATTCATACCTAAACAAATCTAAGACAAGAATTTTGGGACGGAGGGAGT
MITE_00461	Chr2H	116593310	116593435	125	AT	134		Tc1/Mariner-like	ACTCCCTCCTCCCAAAATTCTTGTCTTAGATTTGTTTAGATATGAATGTATCTAGTAAAGTTTTAGTATTTTGATACATCCATTTCTAGACAAAGCTAAGATAAGAATTTCGGGACAGAAGGAGT
MITE_00462	Chr6H	524599308	524599432	124	TA	131		Tc1/Mariner-like	CTCCCTCCGTACCAAAATTCTTGTCTTAGCTTTGTCTAGAAATGGACGTATTTAATTATTAAAATTTTACTAGATACATTCATATCTAAACAAATCTAAGACAAGAATTTTGGGACGGAGGGAG
MITE_00463	Chr3H	576315000	576315124	124	TA	131		Tc1/Mariner-like	CTCCCTCCGTCCTAAAATTCTTATTTTAGATTTGTTTAGATATGAATGTATCTAGTTAAGTTTTAGTATTTAGATACATTCATATCTAGACAAAGCTAAGACAAGAATTATGGGACGGAGGGAG
MITE_00464	Chr5H	262344385	262344508	123	TA	130		Tc1/Mariner-like	CTCCCTCCGTCCCAAAATTCTTGTCTGATATTTTTTTAGATACGAATGTATCTAGTCAAATTTAGTATCTAGATACATCCATTTCTAGACAAAGCTAAGACAAGAATTTCGGGACGGAGGGAG
MITE_00465	Chr3H	3947488	3947611	123	TA	130		Tc1/Mariner-like	CTCCCTCCGCCCCAAGATTCTTGTCTTACATTTGTCAGAAATGGATGTATCAAAATACTAAAACATGACTAGATACATTCATATCTAGACAAATCTAAGACAAGAATTTTGGGACGGAGGGAG
MITE_00466	Chr2H	26620790	26620906	116	ATAT	13		Tc1/Mariner-like	ACTCCCTCCGTCCAAGAATTCTTGTCTTAGATTTGTTTAGATATGAATGTATCTAGTCACGTTTTAGTATTTTGATACATCCATTTCTAGACAAACCTGAGACAAATGGAGGGAGT
MITE_00467	Chr2H	26681196	26681312	116	ATAT	13		Tc1/Mariner-like	ACTCCCTCCGTCCAAGAATTCTTGTCTTAGATTTGTTTAGATATGAATGTATCTAGTCACGTTTTAGTATTTTGATACATCCATTTCTAGACAAACCTGAGACAAATGGAGGGAGT
MITE_00468	Chr3H	295591570	295591698	128	TAA	136	Family 51	Tc1/Mariner-like	TACTCCCTTCGTCCCAAAATTCTTGTCTTAAATTTGTGTAGATATGAATGTATCTAGTCACATTTTAGTATTTAGATACATCCATTTGTAGACAAATCTAAGACAAGAATTTTGGGACGGAGGGAGTA
MITE_00469	Chr1H	165571063	165571190	127	AA	131		Tc1/Mariner-like	TACTCCCTCCGTCCCAAAATTCTTGTCTTACTTTGTGTAGATATGAATGTATCTAGTCACATTTTAGTATTTAGATACATCCATTTGTAGACAAATCTAAGACAAGAATTTTGGGATGGAGGGAGTA
MITE_00470	Chr5H	552631638	552631764	126	AT	131		Tc1/Mariner-like	ACTCCCTCCATCCCAAAATTCTTGTCTTAGATTTGTCTACAAATGGATGTATCTAAATACTAAAATGTGACTAGATACATTCATATCTACATAAATGTAAGACAAAATTTTTGGGACGGAGGGAGT
MITE_00471	Chr3H	587628970	587629096	126	AT	133		Tc1/Mariner-like	ACTCCATCCGTCCCAAAATGTTTGTCTTACATTTGTGTAGATATGAATGTATCTAGTCACATTTTAGTATTTAGATACATCTATTTGTAGTCAAATCTAAGACAAGAATTTTGGGACGAAAGGAGT
MITE_00472	Chr5H	358146673	358146799	126	AT	133		Tc1/Mariner-like	ACTCCCTCCGTCCCAAAATTCTTGTCTTAGATTTGTTTACAAATGGATGTATCTAAGTACTAAAATGTGACTAGATACATTCATATCTACACAAATGTAAGACAAGACTTTTGGGACGGAGGGAGT
MITE_00473	Chr7H	48725187	48725312	125	AT	131		Tc1/Mariner-like	ACTTTCTCCGTCCCAAAATTCTTGTCTTAGTTTTGTCTAAAAATGAATGTATCTAAATACTAAAATGTGACTAGATATATTCATATCTACACAAATCTAAGACAAAACTTTGGGACGAAGGGAGT
MITE_00474	Chr7H	476618322	476618447	125	AT	132		Tc1/Mariner-like	ACTCCTCTGTCCCAAAATTCTTGTCTTAGATTTGTTTAGAAATGGATGTATCTAAATACTAAAACATGACTAGATACATTCATATCTAGACAAATTTAAGACAAGAATTTTGGGACAGAAGGAGT
MITE_00475	Chr3H	573455106	573455230	124	TA	131		Tc1/Mariner-like	CTCTCTTCGTCCTAAAATTATTATCTTAAATTTGTCTATAAATGGTTGTATCTAAATACTGAAATGTCACTAATACATTCATATATAAGGCAAATTTAAGACAAGAATATTGAGACGAAGGGAG
MITE_00476	Chr7H	43819945	43820069	124	TA	133		Tc1/Mariner-like	CTCCCTCCGTTCTAAAATTTTTGTCTTAAATTTGTCTACAAATGGGTGTATCTGAATACTAAAATGTGACTAGATACATTCATATCTACACAAATGTAAGACAAGAATTTTGAGACGGAGGGAG
MITE_00477	Chr3H	3620986	3621110	124	TA	129		Tc1/Mariner-like	CTCCCTCCGTCCCAAAATTCTTGTCTTAGATTTGTCTACAAATGAATGTATCTAAATACTAAAATGTGACTAGATACATTCATATCTACACAAATGTAAGACAAGAATTTTGAGACGGAGGGAG
MITE_00478	Chr7H	568462543	568462667	124	TA	131		Tc1/Mariner-like	CTCCTTCTGTCCCAAAATTCTTGTCTTAGATTTGTCTACAAATGGATGTATCTAAATACCAAAACATGACTAGATACATTCATACCTAGACAAATTTAAGACAAGAATTTTGAGACGGAGGGAG
MITE_00479	Chr7H	210606257	210606381	124	TA	131		Tc1/Mariner-like	CTCCCTCCGTCTCAAAATTCTTGTCTTACGTTTGTGTAGATATGTATGTATCTAGTCACATTTTAGTATTTAGATATATTCATTTGTAGACAAATCTAAGACCAGAATTTTGGAACGGAGGTAG
MITE_00480	Chr7H	613919169	613919293	124	TA	131		Tc1/Mariner-like	CTCCCTCCGTCCCAAAATTCTTGTCTTACATTTGTGTAGATATGAATGTATCTAGTCACATTTTAGTATTTAGATACATCCATTTGTAGACAAATCTAAGACAAGAATTTTGGGACGGAGGGAG
MITE_00481	Chr7H	526186213	526186337	124	TA	131		Tc1/Mariner-like	CTCTCTCCGTCCCAAAATTCTTGTCTTACATTTGTGTAGATATGAATGTATCTAGTCACATTTTAGTATTTAGATACATCCATTTGTAGACAAATCTAAGACAAGAATTTTGGGATGGAGGGAG
MITE_00482	Chr1H	73416248	73416372	124	TA	131		Tc1/Mariner-like	CTCCCTCCGTCCCAAAATTCTTGTCTTACATTTGTGTAGATATGAATGTATCTAGTCACATTTTAGTATTTAGATACATCCATTTGTAGACAAATCTAAGACAAGAATTTTGGGACGGAGGGAG
MITE_00483	Chr3H	378784038	378784162	124	TA	35		Tc1/Mariner-like	CTCTCTCTGTCCTAAAATTTTTGTCTTAGATTTATCTACAAATGGATGCATCTAAATATTAAAATGTGACTAGATATATTTATATCTACACAAATGTAAGACAAGAATTTTGGGACCGACGGAG
MITE_00484	Chr7H	486919089	486919213	124	TA	131		Tc1/Mariner-like	CTCCCTCCGTCCCAAAATTCTTGTCTTACATTTGTGTAGATATGAATGTATCTAGTCACATTTTAGTATTTAGATACATCCATTTGTAGACAAATCTAAGACAAGAATTTTGGGATGGAGGGAG
MITE_00485	Chr2H	424704140	424704264	124	TA	129		Tc1/Mariner-like	CTCCCTCCGTCCCAAAATTCTTGTCTTAGAATTATCTATGTATGAATGTATCTAGTCACATCTTAGTATTTAGATACATCCATTTTTAGACAAATCTAAGACAAGAATTTTGGGACGGAGGGAG
MITE_00486	Chr2H	596174853	596174977	124	TA	130		Tc1/Mariner-like	CTCCCTCCGTTCCAAAATTCTTGTCTTAGCATTGTCTACACATGGATGTATCTAAATACTAAACCATGACTAGATACATTCATATATAGACAAATTTAAGACAAGAATTTTGGGACGGAAGGAG
MITE_00487	Chr4H	162979949	162980073	124	TA	128		Tc1/Mariner-like	CTCCCTCCGTCCCAAAATTCTTGTCTTAGATTTTTCTACAAATGGATGTATCTAAATACCAAAAGATGACTAGATACATTCATACCTAGATAAATCTAAGACAAGAATTTCGGGACAGAGGGAG
MITE_00488	Chr7H	570410234	570410357	123	TA	131		Tc1/Mariner-like	CTCCCTTCGTCCCAAAATTCTTGTCTTGACTTTGTCAGATATGAATGTATCTAGTCACATTTTAGTATTTTGATACATTTATTTTTAAATAAATCTAAGACAAGAATTGTAGGACGAAGGGAG
MITE_00489	Chr2H	547632839	547632962	123	TA	130		Tc1/Mariner-like	CTCCCTCCGTCCCAAAAATCTTGTCTTAGATTTGTCTAGGAATGAATGTATCTACATACTAAAATATGACTAGATACATTCATATATAGATAAATTTAAGACAAGAATTTTGGAACGAAGGGG
MITE_00490	Chr1H	191428387	191428510	123	TA	130		Tc1/Mariner-like	CTCCCTCCATCCCAAAATTCTTGTCTTAAATTTGCCTACATATGAATGTATTAGTCACATTTTAGTATTTACATACATCCATTTCTAAACAAACTTAAGACAAGAATTTTGGGACGGAGGGAG
MITE_00491	Chr2H	111908655	111908783	128	TA	135	Family 52	Tc1/Mariner-like	AATATAAGACCTTGTAGAGATTGCACTATGGACTACATACGGATGTATATAGACATATTTTAAAGTGTAGATTCACTCATTTTGCTCCGTATGTAGTCTATAGTAAAACCTCTATAAGGTCTTATATT
MITE_00492	Chr5H	573046520	573046643	123	AA	37		Tc1/Mariner-like	TATAAGACCTTATAGAGATTTCATATAGACTACATACAGAGCAAAATGAGTGAATCTACACTTTAAAATATGTCTATATACATCCATATGTAGTCCATAGTGCAATCTCTATAAGGTCTTATA
MITE_00493	Chr5H	555018781	555018899	118	AT	39		Tc1/Mariner-like	AAGACATTGTAGAGATTGCACTATTGACTATATACGGATATATATAGACATATTTTAAAGTGTAGATTCACTCATTTTGCTTCGTATGTAGTCTATAGTAAAATCCCTACAAGGTCTT
MITE_00494	Chr1H	471604185	471604313	128	CC	22	Family 53	PIF/Harbinger-like	TGTTCGGAGACCCTCCAGCTCCTGCCTCCACTCCCGGAGCAGCTGGAGCGGTAGTGCAAACTTATGGAGCGGAGAAAGAGAGACTCCGCAGATCCTTGGATCTGACGGAGCTAGAGGTTTTCCGAACA
MITE_00495	Chr7H	593273330	593273457	127	CC	21		PIF/Harbinger-like	TGTTCGGAGACTCTCCAGCTCTTGCTCCGCTCCCGGAGTAGCTGGAGCAGTAGTGCAAACTTATGGAGCGGGGAAACAGAGACTCCGCAGATCCTTGGATCTGACGGAGCTGGAGGTTTTCCGAACA
MITE_00496	Chr7H	295724842	295724969	127	GG	22		PIF/Harbinger-like	TGTTCGGAAAACGTCCATCTCCGTAAGATCCAAGGATCTGCGGAGTCTCTGTTCCCCACTCCATAAGTTTGCATTACCGCTCCAGCTGCTCCGGGAGCGGAGGCAGGAGCTGGAGGGTCTCCGAACA
MITE_00497	Chr5H	108963939	108964066	127	AT	33	Family 54	Tc1/Mariner-like	TAAACTACTCTTTCCGTCCGGAAATACTTGTCGTAGGAATGGATGTATCCAGATGTATTTTAATTCTAGATACATCCATTTGTATCTATTTTTGTCACAAGTAATTCCGGACGGAGGGAGTATTTCA
MITE_00498	Chr5H	507573551	507573674	123	AA	31		Tc1/Mariner-like	ATACTACTCCCGCCGTCCGGAATTACTTGTCCAAAAATGCATAGAAATTGATGTATCTAGAATTAAAATAAGTTTAAATACATCCATTCCTACGACAAGTAATTTCGGACGGAGGGAGTATAT
MITE_00499	Chr2H	203657012	203657134	122	AT	130		Tc1/Mariner-like	ATATACTCCCTCCGTCCGGAATTACTTGTCCACAAATGGATAAAAATGGATGTATCTAGAATTAAAATATATCTAAATACATCCACTCTTGTGACAAGTATTTCCGGACGAAGAGAGTATTT
MITE_00500	Chr5H	434424777	434424898	121	AT	126		Tc1/Mariner-like	AGTACTCCCTTCGTCCGGAAATACTTGTCGTAGGAATGGATGTATCTAGATGTATTTTAGTTCTAGATACATCCATTTGTATCCATTTTTGTGACAAGTAATTCCGGACGGAGGGAGTAAT
MITE_00501	Chr2H	24916037	24916156	119	AA	119		Tc1/Mariner-like	ATACTCCCTCCGTCCGGGATTACTTGTCACAAAAATGGATACAAATGGATGTATCTAAAATTAAAATACATCTAGATACATCCATTCCTACGACAAGTATTTCCGGACGGAGAGAGTAT
MITE_00502	Chr1H	373056709	373056827	118	GTTT	120		Tc1/Mariner-like	ATACTCCCTCCGTCCGGAATTACTTGTCACAAAAATGATATATATGGATGTATCTAGAATTAAAATACATCTAGATACATCCATTCCTACGACAAGTATTTCCGGACGGAGGGAGTAT
MITE_00503	Chr3H	178209103	178209216	113	TA	25		Tc1/Mariner-like	CTCCCTCCGTCCGGAAATACTTGTCGTAGGAATGGATGTATGTAAATGTCTTTTAGTTCTAGATACATCCATTTGTATCAATTTTTGTGGCAAGTAATTCCGGATGGAGGGAG
MITE_00504	Chr2H	318866233	318866344	111	GTAC	120		Tc1/Mariner-like	TCCCTCCGTCCGGAAATACTTGTCGTAGGAATGGATGTATCTAGATGTATTTTAATTCTAGATACATCCATTTGTATCCATTTTTGTGACAAGTAATTCCGGACGGAGGGA
MITE_00505	Chr6H	7901111	7901238	127	TA	131	Family 55	Tc1/Mariner-like	TCTTATACTCCCTCCGTCTGGAATTACTTGTCGTAAAAATTAATTAAAATAAATGTATTTAAAACTAAAATACATCTAGATACATTCATTCCTCCGACAAGCATTTTCGGACGGAGGGAGTATATGA
MITE_00506	Chr2H	505451542	505451666	124	TGT	34		Tc1/Mariner-like	TATTACTCCCTCCGTCCGAAATTACTTGTCGTACAAATTGATAAAAATAAATGTATCTAAAACTAATCTACATCTAGATACATTCATTCCTACGACAAATATTTTTGAACGAAGGGAGTATATA
MITE_00507	Chr7H	6617404	6617526	122	AT	31		Tc1/Mariner-like	TATTACTCCCTCCGACCGGAATTAGTTGTCGTACAAATGAATAAAAATAGATGTATTTAAAACTAAAATACATTTAGATACATCCAGTCTATTAACAAGTATTTTCGGACGGAGGGAGTATA
MITE_00508	Chr3H	589452639	589452766	127	TA	134	Family 56	Tc1/Mariner-like	GAATATACTCCCTCCGTTCGGAAATACTTGTCCTAGAAATGGATGTATCTAGACTTATTTTAGTTATAGATACATCTATTTTATTCATTTTTAGGACATGTATTTTCGGACGGAGGGAGTATCTTAC
MITE_00509	Chr2H	421858452	421858576	124	TTTTA	40		Tc1/Mariner-like	ATGATACTCCCTTCGTTTGAAAATACTTGTCCTAGAAATAAATGTATCTAGACTTATTTTAGTTATAGATACATCTATTTTGTACATTTTTAGGACAAGTATTTTCGGACGGACGGAGTCTAAT
MITE_00510	Chr1H	202620458	202620580	122	TGA	42		Tc1/Mariner-like	ATACTCCCTCCGTTCGGAAATAAATACATGTCCTAGAAATGAAAAAAATAGATGCATATATAACTAAAATAAGTCTAGATACATCCATTTCTAGGACAAGTATTTCCGGATGGAGGGAGTAT
MITE_00511	Chr7H	337866506	337866620	114	AT	36		Tc1/Mariner-like	ACTCCCTCCGTCCGAAAATACTTGCACTAAAAATAAATAAAATTCATGTATCTATAACTAAAATAAGTCTAGATACATCCATTTTTAGGACAAGTATTTACGGACGGAGGGAGT
MITE_00512	Chr7H	190777632	190777745	113	TA	120		Tc1/Mariner-like	CTCTCTCCGTCCGGAAATACTTGTCCTAGAAATGGATGTATCTAGACTTATTTTAATTATAGATACATCTATTTTATTTATTTTTTAGGACAAGTATTTTCGGACGGAGGGAG
MITE_00513	Chr1H	82569967	82570093	126	CTG	13	Family 57	Un	ATGCCCGTGCACAAGTCTGGGGCACAAGGGACCCCAATGTCTAGTGCACCGACAGGAGCCCGCAGGCCAGGGACACGCACACGCGCGGGGTGTTGCTCGGCCAGGCCCAAAGTAGTGCACGGGCTT
MITE_00514	Chr4H	326124854	326124976	122	TT	19		Un	GCCCGTGCACAAGTCTGGGGCACAAGGGACCCCAGTCTCTAGTGCACCGACAGGAGCCCCCGGGTCTGGGCCACGCATGCGCGCGGGGTGTTGCTGTGCCAGGCCCAAAGTGGTGCACGGGC
MITE_00515	Chr7H	163653608	163653726	118	GC	10		Un	CCGTGCACTACTTTGAGCCTGGCCGAGCAACGCCCCGCGAGCGTGCGTGGCCTAGGCCCGGGGGCTCCTGTCGGTGCACTAGAGGCTGGGGTCCCTTGTGCCCTAGACTTGTGCACGG
MITE_00516	Chr2H	553601199	553601325	126	TT	128	Family 58	Tc1/Mariner-like	ATACTCCCTCTGTCCGGAAATACTTGTCATAGGAATGGATGTATCTAGATGTATTTTAGTTCTAGAATCTAGATACATCCATTTTTATCTATTTGTGCCACAAGTAATTCTGGACGGAGGGAGTAT
MITE_00517	Chr2H	410483402	410483523	121	TT	15		Tc1/Mariner-like	CATACTCCCTCCGTCCAAGATTACTTGTTGCAAAATTGAATAAAAATGAATGTATCTAGAACTAAAATACATCTAGATACATCCATTCTCATGACAAGTATTTCCAGACGAAGGGAGTATG
MITE_00518	Chr2H	455449908	455450026	118	AT	29		Tc1/Mariner-like	GTACTGCTCCGTACGGAAATACTTGTCATAGGAACAAATATATCTAGATGTATTTTAATTCTGGATATATCCATTTTTATACATTTGTGCCACAAGTAATTCTGGACGGAGGTAGTAC
MITE_00519	Chr4H	539500739	539500855	116	TG	27		Tc1/Mariner-like	TACTCCCTCCATCCGGAATTACTTGTCGCACAAATGGATAAAAATGATGTATCTAAAACTAAAATACATCTAGATACATCCATTCCAATGACAAGTATTTCCGGACAGAGGGAGTA
MITE_00520	Chr5H	483610848	483610963	115	AT	40		Tc1/Mariner-like	ACTCCCTCCGTCCGAAACTATTTGTCGTAAAAATTGATAAAAATGAATGTATCTAAAACTAAAATACATCTAAATACATCCATTCCTATGACAAGTATTTCCGGACAGAGGGAGT
MITE_00521	Chr2H	473435538	473435653	115	AT	120		Tc1/Mariner-like	ACTCCCTCCATCCAGAATTACTTGTCGTACAAATTGATAAAAATGGATGTATCTAGAACTAAAATACATCTAGATACATCCATTCCTATGACAAGTATTTCCGGACGGAGGGAGT
MITE_00522	Chr7H	158509425	158509540	115	AT	124		Tc1/Mariner-like	ACTCCCTCCGTCCGGAATTACTTGATGCACAAATAGATAAAAATGGATGCATCTAGAACTAAAATACATCCAGATACATCCATTCCTATGACAAGTATTTCCGGACGGAGGGAGT
MITE_00523	Chr5H	479749854	479749968	114	TA	27		Tc1/Mariner-like	TTCCCTCCGTCCAGAATTACTTGTTGCACAAATTGATAAAATTTGGATGTATCTAGAACTAAAATACATCTAGATACATCCATTCCTATGACAAGTATTTCTGGATGGAGGAAG
MITE_00524	Chr2H	236824202	236824315	113	TA	117		Tc1/Mariner-like	CTCCCTCCGTCCGGAAATACTTGTCATAGAAATGGATGTATCTAGATGTATTTTAGTTTTAGATACATCCATTTTTATCTATTTGTGCGACAAGTAATTTCGGAAGGAGGGAG
MITE_00525	Chr6H	547906831	547906944	113	TA	24		Tc1/Mariner-like	CTCCCACCGTCCGGAATTACTTATTGCAAAAATGGATAAAAATGATTGTATCTAGAACTAAAATACATCTAGATACATACATTCCTATGACAAGTATTTCCGGACAGAGGGAG
MITE_00526	Chr3H	515438077	515438190	113	TA	118		Tc1/Mariner-like	CTCCCTTCGTCCAGAATTACTTGTCGCACAAATAGATAAAAATGGATGTATTTAGAACTAAAATACATCTAGATACATCCATTCCTATGACAAGTATTTTCGGATGGAGGGAG
MITE_00527	Chr2H	55138479	55138592	113	TA	26		Tc1/Mariner-like	CTCTCTCCGTCCGGAAATACTTGTCATAGGAATGGATGTATCTAGATGTATTTCAGTCCTAGATACATCCATTTTTATCAATTTGTGCAACAAGTAATCCCGAACGGAGGGAG
MITE_00528	Chr7H	481042352	481042464	112	TA	27		Tc1/Mariner-like	CTCCCTCCGTCCAGAATTACTTGTCGCAAAAATGAATGAAAGTGAATGTATCTATAACCAAAATACATCTAGATACATCCATTCCTATGACAAGTATTTCCGGATGAGGGAG
MITE_00529	Chr3H	508637703	508637829	126	AAATA	127	Family 59	Tc1/Mariner-like	ACTCCCTCCGTCCCAAAATTCTTGTCTTACATTTCTCTATATACGAATGTATCTAGTGACATTTTAGTATTTAGATACATCCATTTATAGACAAACCTAAGACAAGAATTTTGGGACGGAGGGAGT
MITE_00530	Chr1H	436328705	436328831	126	AAT	137		Tc1/Mariner-like	ACTCCCTCCGTCCCAAAATTCTTGGCTTAGTTTTGTCTATAAATGAGTGTATCTAAATACTACAGCGTGACTAGATACATTGATATCTAAAAACATTTAAGACAAGAATTTTGGGACGGAGGGAGT
MITE_00531	Chr4H	50505025	50505149	124	TA	129		Tc1/Mariner-like	CTCCCTCCGTCCCAAAAAAATTGTCTTAGATTTATCTATAAATGGATGTATCTAAATACTAAAATATAACTAGATACATTCATATCTATACAAATGTAAGACAAGAATTTTGGGACGGAGGGAG
MITE_00532	Chr6H	18870776	18870902	126	AT	132	Family 60	Tc1/Mariner-like	ACTCCCTCCGTCTCAAAATTCTTGTCTTAGATTTGTCTATAAACGGATGTATCTAAATACTAAAATATGACTAGATACATTCATATCTACACAAATGTAAGACAAGAATTTTAGGACGGAGGGAGT
MITE_00533	Chr6H	19080132	19080258	126	AT	132		Tc1/Mariner-like	ACTCCCTCCGTCTCAAAATTCTTGTCTTAGATTTGTCTATAAACGGATGTATCTAAATACTAAAATATGACTAGATACATTCATATCTACACAAATGTAAGACAAGAATTTTAGGACGGAGGGAGT
MITE_00534	Chr5H	494706998	494707124	126	AT	132		Tc1/Mariner-like	ACTTCCTCCGTCCCAAAATTCTTGTCATAGATTTGTCTTCAAATGAATGTATCTAAATACTAAAATGAGACTAGATACGTTCATATCTACATAAATATAAGACAAGAATTTTAGGACGGAGGGAGT
MITE_00535	Chr6H	86720351	86720477	126	AT	132		Tc1/Mariner-like	ACTCCCTCCGTCTTAAATTTTTTGTCTTACATTTGTTTAGATATGAATGTATTTAGTCATATTTTAGTATTTAGATATATTCATTTCTAAACAAACCTAAGACATTAATTTTGAGACGGAGGGAGT
MITE_00536	Chr2H	40974914	40975039	125	ATAT	136		Tc1/Mariner-like	ATTCCTCCGTCCTAAAATTCTTGTCTTAAATTTGTTTATAAATACATTTATATAAATACTAAAATATGACTACATACATTCATATCTACGCAAATGTAAGACAAGAATTTTAGGACGGACGGAGT
MITE_00537	Chr3H	611393735	611393860	125	TA	132		Tc1/Mariner-like	CTTCCTCCGTCCCAAAATTCTTTTCTTAGATTTGTCTATAAATGGATGTATCTAAATACTAAAATATGACTACATACATTCATATCTACATAAATGTAAGACAAAAAATTTTGGAACGAAGGGAG
MITE_00538	Chr1H	38017116	38017240	124	TA	130		Tc1/Mariner-like	CTTCCTCCATCCCAAAATTCTTGTCTTAGATTTATCTACAAATGGATGTATCTAAATACTAAAATATGACTAGATACATTCATATCTACACAAATGTAAGACAAGAATTTTGGGATGGAGGGAG
MITE_00539	Chr2H	637425530	637425654	124	TA	130		Tc1/Mariner-like	CTCCCTCCGTTTCAAAATTCTTGTCTTACATTTGTGTAGATATGAATGTATCTAGTCATATTTTAGTATTTAGATACATTCATTTGTAGACAAATCTAAGACAAGAATTTTGAAACGGAGGAAG
MITE_00540	Chr5H	571762969	571763093	124	TA	55		Tc1/Mariner-like	CTTCCTCCATCCCAAAATTCTTGTTTAAGAATTATCTATATATGAATGTATCTGGTCACATTTTAGTATTTAGATACATCCATTTTAAAACAAATCTAAGACAAGAATTTTGAGACGGAGGGAG
MITE_00541	Chr5H	544358347	544358471	124	TATA	134		Tc1/Mariner-like	CTCCCTCCTTCCTAAAATTCTTGTCTTACATTTGTCTAGATATAAATGCATCTAGTCATGTTTTAGTATTTAGATACATTAATTTTTGAACAAATCTAAGACAAGAATTTTAAGACGAAGGGAG
MITE_00542	Chr2H	621547864	621547988	124	TA	131		Tc1/Mariner-like	CTCCTTCCGTCCCAAAATACTTGTCTTAGATTTGTCTATAAATAAATGTATCTAAATACTAAGATATGACTAGATACATTCATATCTACACAAATATAAGACAAGAATTTTGGGACAGAGGGAG
MITE_00543	Chr5H	34960414	34960538	124	TA	129		Tc1/Mariner-like	CTCCCTCCGTCTCAAAATTCTTGTCTTACATTTGTGTAGATATGAATGTATCTAGCCACATTTTAGTATTTAGATACATCCATTTATAGACAAATCTAAGACAAGAATTTTGGGACGGAGGGAG
MITE_00544	Chr5H	17798588	17798712	124	TA	131		Tc1/Mariner-like	CTCGCTCCATCCCAAAAATCTTGTCTTACATTTGTGTAGATATGAATGTATCTAGTCACATTTTAGTATTTAGATACATCTATTTATAGACAAATTTAAGACAAGAATTTTAAGACGGAGGGAG
MITE_00545	Chr3H	8473401	8473525	124	TA	129		Tc1/Mariner-like	CTCCCTCCGTCCCAAAATTCTTGTCTTAGATTTGTCTACAAATGGATGTATCTAAATACTAAAATGTGACTAGATACATTCATATCTACACAAATGTAAGACAAGAATTTTAGGACGGAGGGAG
MITE_00546	Chr6H	551787920	551788043	123	TA	29		Tc1/Mariner-like	CTCCCTCCGTCTCAAAATTCTTGTTTTAGGTTTGTTTAAGAATAGATGTATCAAAATACCAAAACGTGACTACATACATTCATATCTAGATAAATCAAGACAAGAATTTTAGGACGGAGGGAG
MITE_00547	Chr1H	513773867	513773989	122	GTAC	131		Tc1/Mariner-like	TTCTTTCGTCCTAAAATTCTTGATTTAGATTTGTTTAAACATGAATGTATCTAATTACGTTTTACTATTTAGATACATTTATTTTTAGACAAATTTAAGACAAGAATTTTGAGACGGAGGGA
MITE_00548	Chr3H	22382197	22382309	112	TA	13		Tc1/Mariner-like	CTCCCTCTGTCTCAAAATTCGTGTCTTACATTTGTGTAGATATGAATGTATGTAGTCATGTTTTAGTATTTAGATACACCCATTTATAAACAAATCTAAGGGACGGAGGGAG
MITE_00549	Chr4H	538096906	538097032	126	AT	132	Family 61	Tc1/Mariner-like	ACTCCTTCCGTCTCAAAATTATTCTCTTAGATTTGTCTAAAAATGAATGTACCTAAATACTAAAACATGACTAGATACATTTATATTTAGACAAATCTAAGACAAGAATTTTGGGACGGAGGGAGT
MITE_00550	Chr4H	132167757	132167883	126	AGT	133		Tc1/Mariner-like	ACTCCCTCCGTCCCAAAATTCTTGTCTTAGGTTTGTCTAAAATTGAATGTACCTAAATACTAAAACATGACTAGATACATTTATATTTAGACAAATCTAAGACAAGAATTTTGGGACGGAGGGAGT
MITE_00551	Chr7H	96940144	96940270	126	AT	132		Tc1/Mariner-like	ACTCCCTCCGTCCCAAAATTCTTGTCTTAGATTTGTCTAAATATAAATGTATCTAGTCATGTTTTAGTATTTAGGTACATTCAATTTTAGACAAACCTAAGACAAGAATTTTGGGACGGAGGGAGT
MITE_00552	Chr6H	375266234	375266360	126	AT	132		Tc1/Mariner-like	ACTCCCTCCGTCCCAAAATTCTTGTCTTAGAGTTGTCTAAATATAAATGTATTTAGTCATGTTTTAGTATTTAGGTACATTCATTTTTAGACAAACCTAAGACAAGAATTTTGGAACGAAAGGAGT
MITE_00553	Chr3H	471453598	471453723	125	TA	132		Tc1/Mariner-like	CTCCCTCCGTCCCAAAATTCTTGACTTAGGTTTGCCTAATAATGAATGTACCTAAATACTAAAACATGACTAGATACATTTATATTTAGACATATCTAAGATAAAAAAAATTGGGACGGAGGGAG
MITE_00554	Chr6H	445966736	445966860	124	TA	130		Tc1/Mariner-like	CTTCCTCTGTCCTAAAATTCTTGTCTTAGATTTGTCTAAAAATGAATGTACCTAAATACTAAAACATGCTAGATACATTTATATTTAAATAAATCTAAAACAGTAATTTTAAGATAGGAGGGAG
MITE_00555	Chr7H	485505562	485505686	124	TA	130		Tc1/Mariner-like	CTCCCTCCGTCCCAAAACTCTTGTCTTAGATTTGTCTAAATATAAATGTATCTAGTCATGTTTTAGTATTTAGGTACATTTATTTTTAGACAAACCTAAGAGAAGAATTTTGGGACGAAGGGAG
MITE_00556	Chr4H	98016089	98016213	124	TA	130		Tc1/Mariner-like	CTCCCTCCGTCTCAAAATTCTTGTCTTAGGTTTGTCTAAAAATAAATGTACCTAAATACTAAAACATGACTAGATACATTTATATTTAGACAAATTTAAGACAAGAATTTTCGGACGGAGGGAG
MITE_00557	Chr3H	477857325	477857446	121	GTAC	132		Tc1/Mariner-like	TCCCTCCGTCCCAAAATTCTTATTTTAGATTTGTCTAAAAATAAATGTACCTAAATACTAAAACATGACTAGATACATTTATATTTAGACAAATCTAAGACAAGATTTTTGGGACGGGGGA
MITE_00558	Chr7H	153727668	153727794	126	AT	131	Family 62	Tc1/Mariner-like	ACTCCCTCCGTCCCAAAAAATTTGTCTTAGAATTACCTATATATGAATGTATCTAGTCACATCTTAGTATTTAGATACATCTATTTCTAGACAAATCTAAGACAAGAATTTCGGGACGGAGGGAGT
MITE_00559	Chr1H	480887457	480887582	125	AT	133		Tc1/Mariner-like	ACTCCCTCCGTCTCAAATTTTTTGTCTTAGATTTATTTTAAAATAGATGTATCTAAATACTAAGATGTGACTAGAACATTCATATATAGATAATTCTAAGACAAGAATTTCGGGACGGAGGGAGT
MITE_00560	Chr5H	511074998	511075123	125	ACTAAGT	64		Tc1/Mariner-like	ACTCCTCCGTCTTAAAATTCTTATCTTACATTTGTCTAAATATGAATGTATCTAGCCGCGTTTTAGTATTCAGATACATCTATTTCTAGACAAATCTAAGACAAAAATTTCGGGACACAGGGAGT
MITE_00561	Chr4H	547195851	547195973	122	ATAC	27		Tc1/Mariner-like	TCCCTCCGTCTTCAAATTCTTATCTTATAATTACCTATATATGAATGTATTTAGTCACATCTTAGTATTTACATACATCTGTTTTTAGACGAACCTAAGACAAGAATTTCGGGACGAAGGGA
MITE_00562	Chr5H	491736165	491736285	120	AGTACT	133		Tc1/Mariner-like	CCCTCCGTCCCGAAATTCTTGTCTTAGATTTGTCTAGAAATAAATGTATCTAAATACTAAGATGTGACTAGATACATTCATATATAGGTAATTCTAAGACAAAAAATTTGGGACGGAGGG
MITE_00563	Chr7H	619351017	619351143	126	TA	135	Family 63	Tc1/Mariner-like	CTCCCTCCGATCCATATTACTACTTGTCTTAGATTTGTCTAGATACCGATGTATCTAACACTAAAATGTGTCTAGATACATCCGTTTCTAGATAAACCTAAGTTAAGCAATATGGATCGGAGGGAG
MITE_00564	Chr3H	242608149	242608274	125	AT	131		Tc1/Mariner-like	ACTCTCTCCGATCCATATTACTTGTCTTATATTTGTCTAGATACAGATGTATCTAACACCAACACTTGTCTAGATACATCTGTATCTGGACAAACCTAAGACAAGTAATATGGATTGGAGGGAGT
MITE_00565	Chr1H	9402480	9402605	125	AGT	131		Tc1/Mariner-like	ACTTCCTCCGACCCACATTACTTGTCTTTGATTTATCTAGATACGGACGTATCTAGAGATGTTTTTGTGTTAGATACATCTGTATCTGGACAAATCCAAGACAAGTGATATGGATCGGAGGGAGT
MITE_00566	Chr6H	86804014	86804140	126	GT	127	Family 64	Tc1/Mariner-like	ACTTCCTCCGTCCCAAAATTCTTGTCTTTGATTTGTCTAGATATGAATGTATCTAGTCATGTATTAGTATTTAGATACATTTATTTCTAAACAAATGTAAGACAATAATTTTGGGACCGAGGGAGT
MITE_00567	Chr7H	279391278	279391402	124	TA	129		Tc1/Mariner-like	CTTCCTCCGTCCCAAAATTCTTGTCTTTGATTTATCTAGATATGAATTTATCTAGTCATGTATTAGTTTTTAGATACATTCAATTTTACACAAACCTAAGACATGAATTTTGGGATTGAGGGAG
MITE_00568	Chr5H	48922078	48922202	124	TA	131		Tc1/Mariner-like	CTACCTCCGTTCTAAAATTCTTGTCTTTGATTTATTTAAATATGAATGTATCTAGTCATGTATTAGTATTTAGATACATTCATTTCTAAACAAATCTAAGACAATAATTTTGAGACGGAGGAAG
MITE_00569	Chr2H	588222619	588222742	123	TA	130		Tc1/Mariner-like	CTCCCTCCGTCTCAAAATTATTGTCTTAGATTTTTTAGAAATGAATGTATCTAAATACTAATACATGACTATATACATTTATATTTAGATAAATCAAAGACAAGAATTTTGGGACGGGGGTAG
MITE_00570	Chr2H	92586005	92586125	120	AGTACT	133		Tc1/Mariner-like	TCCTCCGTTCCAAAATTCTTGTCTTTGATTTGTCTAGATATAAATGCATCTAGTCATGTATTAGTATTTAGATACATTAATTTTTAGACAAACCTAAGATAAGAATTTTAAGACGGAGGG
MITE_00571	Chr2H	485684681	485684801	120	AGT	129		Tc1/Mariner-like	CCCTTCATCCCAAAATTCTTATCTTTGGTTTATCTTGGAATGGATGTATCTAAATACTAATACATGACTAAATACATTCATATCTAAACAAATCAAAGAGAAGAATTTTGGGACGGAGGG
MITE_00572	Chr2H	428063985	428064111	126	AT	133	Family 65	Tc1/Mariner-like	ACTCCCTCCGTCCCATAATTCTTGTCTTATATTTGTCTAAAGATGAATGTATCTAGTCACATTTTAGTATTTAGATACATCTATTTTTAGACAAACCTAAGACAAGAATTTTGGGACGGAGGGAGT
MITE_00573	Chr4H	594091032	594091158	126	ACT	134		Tc1/Mariner-like	ACTCCCTCCGTCCCAAAATTCTTGTCTTAGATTTGTCTAGATATAAATGTATCTAGTCACATTTTAGTATTTAGATACATCTATTTTTAGACAAATCTAAGACAAGAATTTTGGGACGGAGGGAGT
MITE_00574	Chr5H	502529757	502529882	125	AT	57		Tc1/Mariner-like	ACTTTCTCCGTTCGAAAATTCTTGTCTTAAATTTTTCTAGATATCAATATATCTAGTCACGTTTTAGTATTTAGATACATCTATTTTTAGACAAACCTAAGAAAAAATTTCGGGACGGAGAGAGT
MITE_00575	Chr3H	26799923	26800047	124	TA	129		Tc1/Mariner-like	CTCCCTCCGTCCCAAAATTCTTGTCTTAGATTTGTCTAAAAATATATGTATCTAAATACTAAAATGTGACTAGATACATTCATCTTTAGACAAATATAAGACAAGAATTATGGGACGGAGGGAG
MITE_00576	Chr5H	511258037	511258161	124	AT	131		Tc1/Mariner-like	ACTCCCTCCGTGCCAAAATTCTTTTCTTAGGTTGTCTAAAAATAGATGTATCTAAATACTAAAATGTGACTAGATACATTCATATCTAGACAAATCTAAGATAAGAACTTTGGGCGGAGAGAGT
MITE_00577	Chr5H	427622974	427623100	126	AT	131	Family 66	Tc1/Mariner-like	ACTTCCTTTGTCTTAAAATTATTGTCTTAGATTTATCTAGATATGAATGTATGTAGTCACGTTTTAGTATTTAGATACATCCATTTCTAGACAAATTTAAGACAAGAATTTTAGGACGGAGGGAGT
MITE_00578	Chr2H	532979815	532979941	126	AT	131		Tc1/Mariner-like	ACTCCCTCCGTCCTAAAATTATTGTGTTAAATTTATCTAAAAATAAATGTATCTAAATACTAAAACGTAACTACATACATTCATATCTAGATAAATCTAAGACAAGAATTTTGGGACGGATGGAGT
MITE_00579	Chr6H	462349746	462349870	124	TA	132		Tc1/Mariner-like	CTCCCTCCGTCCTAAAATTCTTATCTTAGCTTTGTCTAGATATGAATGTATCTAAATACTAAAACTTCACTATATACATTCATATCTAAATAAATCTAAGACAATAAATTTGGGGCGGAGGGAG
MITE_00580	Chr2H	483347543	483347669	126	ACT	54	Family 67	Tc1/Mariner-like	ACTCCCTCCGTTCTAAAATATTTGTCTTAGATTTTTCTAAATATAAATGTATCTAGTCACGTTTTAGTATTTTGATACATTCATTTTTAAACAAACCTAAAACAAAAAAATTGGGATGGAGAGAGT
MITE_00581	Chr5H	84798464	84798590	126	AT	132		Tc1/Mariner-like	ACTCCCTCCGTCCCAATTTTTTTGTCTTAGGTTTGTCTAAAAATGAATGTACCTAAATACTAAAACATGACTAGATACATTTATATTTAGAAAAATCTAAGATAAGAATTTTGGAACGAAGAGAGT
MITE_00582	Chr1H	32556396	32556518	122	GTAC	133		Tc1/Mariner-like	TTCCTCCGTCCTAAATTTTTTGTTTTAAGTTTGTTTAGAAATGAATATATTTGAATATTAAAAATTGACTAGATACATTTATATCTAAATAAATCTAAGACAAATATTTTGATACGGAAGGA
MITE_00583	Chr5H	495980461	495980587	126	AT	131	Family 68	Tc1/Mariner-like	ACTCCCTCCGTCCCAAAATTCTTGTCTTAAGTTTGTCTAAAAATGGATGTATCTATATACTAAAACGAGACCAGATACATTCATATTTAGACAAATCTAAGACAAGAATTTTGGGACAGAGGGAGT
MITE_00584	Chr6H	271580474	271580600	126	AT	131		Tc1/Mariner-like	ACTCCCCCAATCCCAAAATTCTTGTCTTAAGTTTGTCTAAAAATGGATGTATCTAAGTACTAAAATATGACAATATACATTCATATCTATACAAATCTAAGACTAGAATTTTGGGATGGAGGGAGT
MITE_00585	Chr6H	187260585	187260709	124	TA	130		Tc1/Mariner-like	CTCCCTCTGTCCCAAAATTCTTGTCTTAGATTTGTCTAAATATGAATGTATCTAGTCACGATTTAGTATTTAGATACGTTCATTTCTAAACAAACTAAAGACAAGAATTTTGGGACGGAGGGAG
MITE_00586	Chr7H	304135788	304135914	126	AT	134	Family 69	Tc1/Mariner-like	ACTCCCTCCGTCCCAAAATTATTGTCTTAGATTTGTCTAGATATGAATGTATCTAGTCACATTTTAATATTTAGATACATCCATTTCTAGATAAACCTAAGACAAGAATTTTGGGACGGAGGGAGT
MITE_00587	Chr7H	211394486	211394612	126	AT	132		Tc1/Mariner-like	ACTCCCTCCGTCCCAAAATTCTTGTCTTAAATTTATCTAGATATAGATGTATCTATATACTAAAATGTGACTAGATACATCTATATCTAGATAAATCCAAGACAATAATTTTGGGACGGAGGGAGT
MITE_00588	Chr4H	11282697	11282823	126	AT	134		Tc1/Mariner-like	ACCCCCTCCGTCCCAAAATTATTGTCTTAGATTTGTCTAGATATGAATGTATCTAGTCACATTTTAATATTTAGATACGTCCATTTCTAAACAAACCTAAGACAAGAATTTTGAGATGGAGGGAGT
MITE_00589	Chr3H	126780943	126781069	126	AT	135		Tc1/Mariner-like	ACTCCCTCCGTCCCAAAATTATTGTCTTAGATTTGTCTAGATATAAATGCATCTAGTCAAGTTTTAATATTTAGATACATCTTTTTATAGACAAACCTAAGACAAGAATTTTGGGACGGAAGGAGT
MITE_00590	Chr7H	203294468	203294594	126	AT	132		Tc1/Mariner-like	ACTCCCTCTGTCCTAAAATTCTTGTCTTACATTTGTCTAGATATGAATGTATCTAGTCATATTTTAATATTTAGATACATCCATTTTTAGATAAACCTAAGACAAGAATTTTGGGATGGAGGGAGT
MITE_00591	Chr1H	363392038	363392164	126	AT	131		Tc1/Mariner-like	ACTCCCTCCGTCCCAAAATTCTTGTCTTAGGTTTGTCTAGAAATGGATGTATCTAAATACTAAAATGTGACTAGATACAATCATATCTAGACAAATCTAAGACAAAAAATTTGGGACGGAGGGAGT
MITE_00592	Chr7H	615440044	615440168	124	TA	10		Tc1/Mariner-like	CTCCCTTCGTCTTAATTTTTTTGTCATAGGTTTGTCTAGAAATGGATGTATCTAAATATTAAAATGTGACTAGAAATATTTATATCTACATAAATCTAAGACAATTTTTTTTGAATGAAGGGAG
MITE_00593	Chr3H	564657796	564657920	124	TA	35		Tc1/Mariner-like	CTTCCTCTGTCCTAAATTTTTTGTTTTAGATTTGTCTAGATATGAATGTATGTAGTCACATTTTAGTATCAAGATACATCTATTTTAAAATAAATTTAAGACAAGAATTTTGGGACGGAGGGAG
MITE_00594	Chr7H	629060187	629060311	124	TA	129		Tc1/Mariner-like	CTCCCTCCGTCCCAAAATTATTGTCTTAGATTTGTCTAGATATGAATGTATCTAGTCACATTATAGTATTTTGATACATTCATTTTTAAATAAACCTAAGACAAGAATTTTGGGACGGAGGGAG
MITE_00595	Chr6H	73668209	73668333	124	TA	131		Tc1/Mariner-like	CTCCCTCCGTCCCAAAATTTTGGTCTTAGGTTTGTCTAGAAAAGGATGTATCCAAATACTAAAATGTGACTAGATACATTTATATCTAGACAAATCTAAGACAATAATTTTGGGACGGAGGGAG
MITE_00596	Chr7H	592101458	592101582	124	TA	131		Tc1/Mariner-like	CTCCCTCCGTCCCAAAATTATTTTCTTAGATTTGTCTAGATATGAATGTATCTAGTCACATTTTAGTATTTAGATACACTCATTTCTAAACAAACCTAATACAAGAATTTTGGGACGGAGGGAG
MITE_00597	Chr7H	229483298	229483422	124	TA	128		Tc1/Mariner-like	CTCCCTCCGTCCTAAAATTCTTTTCTTAGATTTGTCTAGATATGAATTCATCTAGTCACGATTTAGTATTTAGATACATCCATTTCTAGATAAACCTAAGACAAGAATTTTGGGACGGAGGGAG
MITE_00598	Chr2H	424702667	424702791	124	TA	132		Tc1/Mariner-like	CTTCCTCCGTCCCAAAATTATTGTCTTAGATTTGTCTAGATATAAATGTATCTAGTCAAGTTTTAATATTTAGATACATCTTTTTATAGACAAACCTAAGACAAGAATTTTGGGACGGAGGGAG
MITE_00599	Chr4H	486018130	486018254	124	TA	133		Tc1/Mariner-like	CTCCCTCCGTCCCAAAATTATTGTCTTAGATTTGTCTAGATATAAATGTATCTAGTCACATTTTAGTATTTGGATACATCCTTTTCTAGACAAACCTAAGACCAAAATTTTGGGACGGAGGGAG
MITE_00600	Chr4H	556635516	556635640	124	TA	131		Tc1/Mariner-like	CTCCCTCCGTCCCAAAATTTTGGTCTTAGGTTTGTCTAGAAAAGGATGTATCTAAATACTAAAATGTGACTAGATACATTTATATCTAGACAAATCTAAGACAATAATTTTGGGATGGAGGGAG
MITE_00601	Chr3H	570844395	570844519	124	TA	131		Tc1/Mariner-like	CTCCCTCCGTCCCAAAATTATTGTCTTAGATTTGTCTAGATATGAATGTATCTAGTCACATTTTAGTATTTAGATACACTCATTTCTAAACAAATCTAAGACAAGAATTTTGGGACGGAGGAAG
MITE_00602	Chr2H	646077354	646077478	124	TA	131		Tc1/Mariner-like	CTCCCTCCGTCCCAAAATTATTGTCTTAGATTTGTCTAGATATAAATGTATCTAGTCACATTTTAGTATTTAGATACACTCATTTCTAAACAAACCTAAGAAAAGAATTTTGGGACGGAGGGAG
MITE_00603	Chr4H	330573544	330573668	124	TA	131		Tc1/Mariner-like	CTCCCTCCATCCCAAAATTCTTGTCTTAGATTTGTCTAGATATGAATGTATCTTGTCACATTTTAGTATTTAGATACATCCATTTCTAGATAAACCTAAGACAAGAATTATGGGACGGAGGGAG
MITE_00604	Chr3H	528426331	528426455	124	TA	132		Tc1/Mariner-like	CTCCCTCCGTCCCAAAATTCTTGTCTTAGGTTTGTTTAGAAATGGATGTATTAAAATAGTAAAATGTGACTAGATACATTCATATCTAGGCAAAACTAAGACAATAATTTTGGGACGGAGGGAG
MITE_00605	Chr6H	357959330	357959454	124	TA	129		Tc1/Mariner-like	CTCCCTCCGTCCCAAAATTATTGTCTTAGATCTGTCTAGATATGAATGTATCTAGTCATGTTTTAATAATTAGATACATCCGTTTCTAAACAAACTTAAGATAAGAATTTTGGGATGGAGGAAG
MITE_00606	Chr2H	234722037	234722161	124	TA	131		Tc1/Mariner-like	CTCCCTCTGTCCCAAAATTCTTGTCTTAGATTTGTCTAGAAACGGATGTATCTAAATATCAAAACGTGACTAGGTACATTCATATCTAGAAAAATCTAAGACAATAATTTTGGGACGGAGGGAG
MITE_00607	Chr7H	240376312	240376436	124	TA	129		Tc1/Mariner-like	CTCCCTCCGTCCTAAAATTCTTGTCTTACATTTATGTAGAAATGGATGTATCTAAATACTAAAATGTGACTAGATACATTCATATCTAGACAAATCTAAGACAAAAATTGTGGGACGGAGGGAG
MITE_00608	Chr2H	299259715	299259839	124	TA	133		Tc1/Mariner-like	CTCCCTGCGTCCCAAAATTATTGTCTTAGATTTGTCTAGATATAAATGTATCTAGTCACATTTTAGTATTTGGATACATCCTTTTCTAGACAAACCTAAGACCAAAATTTTGGGACGGAGGGAG
MITE_00609	Chr7H	425653300	425653424	124	TA	134		Tc1/Mariner-like	CTCCCTCCGTCCCAAAATTATTGTCTTAGAATTATCTATATATGAATGTATGTAGTCACATTTTAGTATTTAGATACATACATTTCTAAAAAAACCTAAGACAAGAATTTTGGGACGGAGGGAG
MITE_00610	Chr7H	425654097	425654221	124	TA	131		Tc1/Mariner-like	CTCCCTCCGTCCCAAAATTATTGTCTTAGAATTATCTATATATGAATGTATCTAGTCACATTTTAGTATTTAGATACATACATTTCTAGAAAAACCTAAGACAAGAATTTTGGGACGGAGGGAG
MITE_00611	Chr3H	162746476	162746600	124	TA	131		Tc1/Mariner-like	CTCCCTCCATCCCAAAATTTTGGTCTTAGGTTTGTCTAGAAAAGGATGTATCCAAATACTAAAATGTGACTAGATACATTTATATCTAGACAAATCTAAGACAATAATTTTGGGACGGAGGGAG
MITE_00612	Chr6H	495069115	495069238	123	TA	131		Tc1/Mariner-like	CTCACTCTGTCTCAAAAAGTTGTCTTAGATTTGTCTAGATATGAATGTCTTTAATTAAGTTTTAATATTTAGATTCATACATTCCTAGACAAACTTAAGACAAGAATTTTGAGACGGAGGGAG
MITE_00613	Chr1H	470524341	470524464	123	TATA	137		Tc1/Mariner-like	CTCCCTCCGTCCTAAAATGCTTGTCTTGGATTTGTCTAGATATGAATGTATCTAGTCACATTTTAATATTTAGATACAACTATTTTATACAAAACTAAGACAAGAATTTTGAGACGGAGGGAG
MITE_00614	Chr7H	103099845	103099967	122	TA	129		Tc1/Mariner-like	CTCCCTCCGTCCTAAAGTTATTGTCTTTTTTTATCTAAAAATCGATGTATCTAAATATTAATACATAACTAGATACATTTATATCTAGACAAATCAAAGACAATAATTTTAAGACGGGGGAG
MITE_00615	Chr7H	535885381	535885503	122	GTAC	133		Tc1/Mariner-like	TCCCTCCGTCCCAAAATTTTGGTCTTAGGTTTGTCTAGAAAAGGATGTATCCAAATACTAAAATGTGACTAGATACATTTATATCTAGACAAATCTAAGACAATAATTTTGGGACGCAGGGA
MITE_00616	Chr1H	250452741	250452867	126	AT	134	Family 70	Tc1/Mariner-like	ACTCCCTCCGTCCCAAAATTCTTGTCTTAGCTTTGTCTAGAAATGAATGTATCTAAATATTAAAACTTGACTAGATACATTCATATCTAAACAAATCTAAGACAAAATTTTTGGGACGGAGGGAGT
MITE_00617	Chr4H	553866610	553866736	126	AT	133		Tc1/Mariner-like	ACTCCCTCCGTCCCAAAATTCTTGTGTTAGCTTTGTCTAGAAATGAATGTATCTAAATACTAAAACTTGACTAGATACATTCATATCTAAACAAATCTAAGACAAGAATTTTGGGACGGAGGGAGT
MITE_00618	Chr1H	269974727	269974852	125	TA	133		Tc1/Mariner-like	CTTCCTCCGTTCTAAAATTATTGTCTTAGCTTTGTCTAGAAATGAATGTATCTAGATACTAAAATTTAATTAGATACATTCATATCTAAACAAATCTAAGATAAAAAAAATTAGGACGAAGGAAG
MITE_00619	Chr5H	314577884	314578009	125	AT	132		Tc1/Mariner-like	ACTCCCTTCGTCCCAAAAATTTTGTCTTAGATTTGTTTAGATATGAATGTATCTAGTCATGTTTTAGTATTTTGATACATTCATTTCGAGACAAACCTAAACAAGAATTTTGGGACGGAGGGAGT
MITE_00620	Chr6H	69753534	69753658	124	TA	132		Tc1/Mariner-like	CTCCCTCCGTCCCAAAATTCTTGTCTTAGATTTGTTTAGATATGAATGTATCTAGTCAAGTTTCAGTATTTAGATACATTCATTTCTACACAAAGCTAAGACAAGAATTTTGGGACGGAGGGAG
MITE_00621	Chr3H	413448587	413448711	124	TA	131		Tc1/Mariner-like	CTCCCTCTGTCCCAAAATTCTTGTCTTAGATTTGTTTAGATACGAATGTATATAGTCAAGTTTTAGTATTTAGATACATTCATTTCTAGACAAAGCTAAGACAAGAATTTTGGGACGGAGGGAG
MITE_00622	Chr2H	14673397	14673521	124	TA	130		Tc1/Mariner-like	CTCCCTCCGTCCTAAAATTTCTGTCTTAGATTTGTTTAGATATGAATATATCTAATCACATTTTAATATTTAAATACATTCATTTTTAGACAAAGCTAAGACAAGAATTTCGGGACAGAGGAAG
MITE_00623	Chr3H	176622123	176622247	124	TA	132		Tc1/Mariner-like	CTCCCTCCGTCCCAAAATTCTTGTCTTAGATTTGTTTAGATATGAATGTATCTAGTCAAGTTTTAATATTTAGATACATACATTTTTAGACAAAGCTAAGACAAGAATTGTGGGACGGAGGGAG
MITE_00624	Chr2H	148692403	148692527	124	TATA	135		Tc1/Mariner-like	CTCCCTCCGTCCCAAAATTTTTGTCTTAGATTAGTTTAGATATGAATGTATCTAGTCATGTTTTAATACTTTGATATATCCATTTCTAGACAAACGTAAGACAAAAAATTTGGGACGGAGGAAG
MITE_00625	Chr3H	38487787	38487911	124	TA	131		Tc1/Mariner-like	CTCCCTTCGTTCTAATTTTTTTGTCTTAGATTTGTTTAGATATGAATGTAGCTAGTCAAGTTTTGATATTTAGATACATCCATTTCTAGAAAAAGCTAAGACAAGAATTTTAGAACCAATGGAG
MITE_00626	Chr2H	631119951	631120075	124	TA	131		Tc1/Mariner-like	CTTCCTCCGTTCCAAAATTTTTGTCTTAGATTTGTTTAGATACGAATGTATCTAGTCAAGTTTTAGTATTTAGATACATTCATTTCTAGACAAAAGTAAGACAAAAATTTTGGGACGGAGGGAG
MITE_00627	Chr5H	508272833	508272957	124	TA	132		Tc1/Mariner-like	CTTCCTCCATCCTAAAATTCTTGTCTTAGCTTTGCTCATAAATGAATGTATTTAAATATTAAAACTTGACTAGATACATTCGTATCTAAACAAATTTAAGACAAAAAATTTAGGATGGAGGCAG
MITE_00628	Chr5H	367026315	367026439	124	TA	131		Tc1/Mariner-like	CTCCCTCCGTCCCAAAATTGTTGTCTTAGATTTGTCTAGATATGAATGTATCTAGTCACGCTTTAATATTTAGATACATTCATTTCTAGACAAATCTAAGACAAAAATTTTGGGACGGAGGGAG
MITE_00629	Chr1H	423599344	423599468	124	TA	131		Tc1/Mariner-like	CTCCCTCCGTCCCAAAATACTTGTCTTAGATTTGTTTAGATACGAATGTATCTAGTCAAGTTTTAGTATTTAGATACATTCATTTCTAGACAAAGCTATGACAAGAATTTTGGGACGGAGGGAG
MITE_00630	Chr6H	449099471	449099595	124	TA	131		Tc1/Mariner-like	CTCCCTCCGTCCCAAAATTCTTATCTTAGATTTATTTAGATATGAATGTATCTAGTCAAGTTTTAGTGTTCGGATACATTCATTTTTAAATAAAGCTAAGACAAGAATTTTGGGACGGAGGGAG
MITE_00631	Chr7H	402393051	402393174	123	TA	132		Tc1/Mariner-like	CTCCCTCCGTCCCATTTTTTTATCTTAGATTTGTTTATATATGAATGTATCTAGTCAAATTTTAATATTTAGATACATCCATTTCTAGACAAAGCTAAGACAAGAATTTTGGGACGAAGGGAG
MITE_00632	Chr7H	546338682	546338805	123	TA	132		Tc1/Mariner-like	CTCCCTCCGTCCCAAATTTTTTGTCTTAGATTTATCTAGATATGAATGTATCTAGCCACGTTTTAATATTTAGATACATTCATTTTTAGACAACCTAAGACAAGAATTATGGGACAAAGGGAG
MITE_00633	Chr5H	470776070	470776193	123	TA	130		Tc1/Mariner-like	CTCCCTCCGTCCCAAAAATTTTATCGCAGATTTATTTATATATAAATATATCTAGTCATGTTTTAATATTTGGATATATTTATTTTTAGACAAAGCTAAGACAAATTTTTAAGACGGAGGGAG
MITE_00634	Chr7H	44535645	44535767	122	GTAC	133		Tc1/Mariner-like	TCCCTCCGTCCCAAAATTCTTGTCTTAGCTTTGTCTTGAAATGGATGTATCTAAATAATAAAACTTGACTAGATACATTCATATTTAAACAAATCTAAGACAAGCATTTTGGGACGGAGGGA
MITE_00635	Chr1H	306126986	306127108	122	GTAC	133		Tc1/Mariner-like	TCCCTCCGTCCCATAATTCTTGTCTTAACTTTGTCTAGAAATGAATGTATCTAAATACTAAAACTTGACTAGACACATTCATATCTAAACAAATCTAAGACAAAAAATTTGGGACAGAGGGA
MITE_00636	Chr2H	535890203	535890325	122	GTAC	134		Tc1/Mariner-like	TCCCTCCGTTTCAAAATTCTTGTTTTAGCTTTGTCTAGAAATGTATGTATCTAAATATTAAAACTTGACTAGATACATTCATATTTAAACAAATCTAAGACAAGAGTTTTGAGACAGAGGGA
MITE_00637	Chr5H	484985300	484985420	120	AGTACT	136		Tc1/Mariner-like	CCCTCCGTCCCAAAATTCTTGTCTTAGCTTTGTGTAGAAATGGATGTATCTAAATATTAAAACTTGACTAGATACATTCATATCTAAACAAATCTAAGGCAAGAATTTTGGGACGGAGGG
MITE_00638	Chr4H	477830734	477830860	126	TTAA	139	Family 71	Tc1/Mariner-like	CTACTCCCTCTGTCCGGAATTACTTGTCGCACAAATGGATAAAAAAGGATGTATCTAGAACTAAAATACATCTAGATACATCCATTCTTAATTTCTTATGACAAGTATTTCCGGACGGAGGGAGTA
MITE_00639	Chr5H	59386369	59386494	125	TT	126		Tc1/Mariner-like	TATATACTCCCTCCGTCCGGAAATACTTGTCATAAGAATGGATGTATCTAGATGTATTTTAGTTCTAGATACATCCATTTTTATACATTTGTACGACAAGTAATTCCAGACGGTGGGAGTAGATA
MITE_00640	Chr2H	505448320	505448445	125	AT	130		Tc1/Mariner-like	GGAATACTTCCTCCGTCCGGAAATACTTGTCATGTGAATGGATGTATCTAGATGTATTTTAGTTCTAGATACATCCATTTTCATCCATTTGTGCGACAAGTAATTCCGAACGGAGGGAGTATTAC
MITE_00641	Chr1H	2969273	2969395	122	AT	17		Tc1/Mariner-like	AAATACTCCCTTCGTATGGAATTATTTATCGCACAAATGGATAAAAAGAATGTATCTAGAACTAAAATACATCCAGAAACATCTATTCTTATGACAAGTATTTTCGGACGGAGGGAGTATTT
MITE_00642	Chr5H	565627956	565628077	121	AT	32		Tc1/Mariner-like	AGTTCTCCATCCGTTTGAAAATATTTGTCATTGGAATGGATGTATTTAAATGTATTTTAGTTTTAGATACATCCATTTTTATCCATTTGTGCGACAAATAATTTCGGACAGAGGGAGTAGT
MITE_00643	Chr5H	157055981	157056101	120	AT	128		Tc1/Mariner-like	ACTACTCCCTCAGTCCGGAATTACTTGTTGCACAAATGGATAAAAAAAGATGTATCTAGAACTAAAATACATCTAGATACATCCATTCTTATGACAAGTATTTCCGGACGGAGGGAGTAT
MITE_00644	Chr7H	225075560	225075680	120	ATAT	130		Tc1/Mariner-like	AATACTCCCTCCGTCCGGAAATACTTGTCATAGGAATGGATGTATCTAGATGTATTTTAATTCTAGATACATCCATTTTTATTCATTTGTGTGACAAGTAATTCCGGACAGAGGGAGTAT
MITE_00645	Chr2H	170849299	170849419	120	TA	31		Tc1/Mariner-like	GATACTCCCTCCGTCCGGAAATACTTGTCATAAGAATTGATGTATCTAGAGATATTTTAGTTCTAGATACATCCCTTTTTATCCATTTGTGCGACAAGTAATACCGGACGGAGCGAGTAC
MITE_00646	Chr1H	424327207	424327327	120	ATAT	130		Tc1/Mariner-like	CTACTCCCTTCGTCCGGAAATACTTGTCATGGGAATGGATGTATCTAGATGTATTTCAATTCTAGATACATCCATTTTTATCAATTTGTGCGACAAGTAATTCCGGACGGAGGGAGTAGT
MITE_00647	Chr5H	492261067	492261186	119	AA	120		Tc1/Mariner-like	ATACTCCCTCCTTCCGGAATTACTTGTCGCACAAGTGAATAAAAATGGATGTATCTAGAACTAAAATACATCTAGATACATCCATTCTTATGACAAGTATTTCCGGACGGAGGGAGTAT
MITE_00648	Chr5H	270612620	270612739	119	AT	128		Tc1/Mariner-like	CTACTCACTCCGTCCGGAATTACTTGTCATTAAAATGGATACAAATGGATTATCTAGAACTAAAATACATCTAGATACATCCATTCCCACGACAAGTATTTCCGGACGGAGGGAGTATG
MITE_00649	Chr4H	489484221	489484340	119	AA	120		Tc1/Mariner-like	ATACTCCCTCCGTCCGGAAATACTTGTCATAAGAATGGATGTATCTAGATGTAATTTAGTTCTAGATACATCCACTTTTATTCATTTGTGTGACAAGTAATTCCGGACGGAAGGAGTAT
MITE_00650	Chr1H	180037215	180037334	119	GT	37		Tc1/Mariner-like	ATATTCCCTCCATCCAGAATTACTTGTCGCGTAAATGTACAAAAATGGATATATCCAGAGCTAAAATACATCTAGATACATCCATTTATATGACAAGTATTTCCGGACGGAGGGAGTAT
MITE_00651	Chr3H	556618462	556618581	119	TA	30		Tc1/Mariner-like	CTACTCCCTCCGTCCGGAAATACTTGTCATCGGAATGGATGTATCTAGATGTATTTTAGTTCTAGGTACATCAATTTGTAGTAATTTGTGCGACAAGTAATTCTGGACGGAGGGAGTAG
MITE_00652	Chr3H	570855795	570855913	118	AAC	28		Tc1/Mariner-like	ATACTCCCTCCGTCTGGAAATACTTGTCATGGAGATAGATGTATCTAGATGTATTTAGTTCTAGATACATCCAATTTTATTCATTTTTGCGACAAGTAATTCCGGACAGAGGGAGTAT
MITE_00653	Chr2H	146011453	146011570	117	TC	27		Tc1/Mariner-like	TACTCCCTCCGTTCGGAAATACTTGTCATAAGAATGGATGTATCTAGATGTAATTTAGTTCTAGATACATCCATTTTTATTCATTTGTGCGACAGGTAATTCTGGACAGAGGGAGTA
MITE_00654	Chr2H	164929532	164929649	117	TAA	28		Tc1/Mariner-like	TACTCCATCCGTCCGAAAATACTTGTCATAAGAATGGATGTATCAAGATTTATTTTAGTTTGAGATACATGCTTTTTTATTTATTTGTGCGACAAGTAATTCCGGATGAAGGGAATA
MITE_00655	Chr5H	548173947	548174063	116	AA	120		Tc1/Mariner-like	TACTCCCTTCGTCCAGAATTACTTGTCGGAAAAATGTATAAAAAGGATGTATCTAGAACTAAAATACATCTAGATACATCTATTCTTATGACAAGTATTTCCGGACGGAGGGAGTA
MITE_00656	Chr7H	32484181	32484297	116	TTTT	27		Tc1/Mariner-like	TACTCCCTTCGTTCGGAATTACTTGTCGCACAAAATATAAAAATAGATGTATCTAGAACTAAAATACATCTAAATACATCCATTCCTATGACAAGTATTTCCGGACGGAGGAAGTA
MITE_00657	Chr7H	218042952	218043067	115	AT	120		Tc1/Mariner-like	ACTCCCTCCGTCCGGAAATACTTGTCATAGGAATGGATGTATCTAGATGTATTTTAGTTCTAGATACATCCAATTTTTTTCATTTGTGCGACAAGTAATTCCGGACGGAGGGATT
MITE_00658	Chr1H	161272956	161273071	115	AT	120		Tc1/Mariner-like	ACTCCCTCCGTCTGGAATTACTTGTCGCACAAATGAATAAAAAAAGATGTATCTAGAACTAAAATACATCTAGATACATCCATTCTTGTAACAAGTATTTCCGGACGGAGGGAGT
MITE_00659	Chr3H	209149496	209149611	115	AT	29		Tc1/Mariner-like	ACTCCCTCCGTCCGGAAACACTTGTCATAAGAATGGATGTATCTACATGTATTTTAGTTCTAGATACATTCATTTTTATTCATTTGTGCGACAAGTAATTCTGGACGGAGGGAGT
MITE_00660	Chr5H	494095886	494096001	115	AT	120		Tc1/Mariner-like	ATTCCCTTCGTCCGAAATTACTTGTCACACAAATGGATAAAAAAAGATGTATCTAGAACTAAAATACATTTAGATATATCCATTCTTACGACAAGTATTTTCAGACGAAAGGAGT
MITE_00661	Chr2H	634441571	634441686	115	AT	40		Tc1/Mariner-like	ACTGCCTCCGTCCGGAATTACTTGCCGCACAAATGGATAAAAAAGGATGTATCTAAAACTAAAATACATATAGATACATCCATTTTTATGACAAGTATTTCCAGACGGAGGGAGT
MITE_00662	Chr7H	389311860	389311975	115	AT	120		Tc1/Mariner-like	ACTCCCTCCGTCCGGAATTACTTGTCGCACAAATGGATAAAAATGAATGTATCTAGAACTAAAATACATCTAGATACATCCATTCTTGTGACAATTATTTCCGGATGGAGGGAGT
MITE_00663	Chr4H	531699494	531699608	114	TA	27		Tc1/Mariner-like	CTCCCTCTGTCCGGAATTACTTGTCGCACAAACAAATAAAAATGGATGTATCTAAAATTAAAAGACATCTAAGATACATTCATTCTTATGACAAGTATTTCCGGGAGGAGGGAG
MITE_00664	Chr7H	511018328	511018442	114	AT	28		Tc1/Mariner-like	ACTCCCTCCGTCCGGAATTACTTGTCGCACAAATGGATAAAAATGATGTGTCTAAAACTAAAATACATCTAGATACATCCATTCCAATGACAAGTATTTCCAGACGGAGGGAGT
MITE_00665	Chr4H	439559489	439559603	114	TA	27		Tc1/Mariner-like	CTCCCTCCGTCTGGAATTATTTGTCGCACAAATTGATAAAAAAAGGATGTACCTAGAACTAAAATACATCTAGATACATCCATCCCTATGACAAGTATTTCCGAACGGAGGAAG
MITE_00666	Chr4H	11358309	11358423	114	AT	15		Tc1/Mariner-like	ACTCCCTCCATCCGGAATAACTTGTCGCACAAATGCATAAAAAGGATGTATCTAGAACTAAACTACATCTAGATACATCCATTTTTATGAGAACTATTTGGGGACGGAGGGAGT
MITE_00667	Chr7H	255518412	255518525	113	TA	27		Tc1/Mariner-like	CTCCCTCCGTCCGGAATTATTTGTCGCACAAATTGATAAAAAAGGATGTACCTAGAACTAAAATACATCTAGATACATCCATCCCTATGACAAGTATTTCCGGACGGAGGAAG
MITE_00668	Chr1H	22920009	22920122	113	TA	27		Tc1/Mariner-like	CTCCCTCCGTCCGGAAATACTTGTCATAAGAATGGATGTATCTAGATGTATTTTAGTTCTAGATGCATCCTTTTTTATTCATTTGTGCGACAAGTAATTCCGGATGGAGGGAG
MITE_00669	Chr5H	576319689	576319802	113	TA	118		Tc1/Mariner-like	CTCCCTCCGTCCGCAAATACTTGTCGCACAAATGGATAAAAATGAATGTATCTAGAACTAAAATACATCTAGATACATCCATTCTTATGACAAGTATTTCCGGACGAAGGGAG
MITE_00670	Chr6H	180636044	180636157	113	TA	27		Tc1/Mariner-like	CTCCCTCCGTCCGGAAATACTTGTCACAAGAATGGATGTATCTAGATGTATTTTAGTTCTAGATGCATCCTTTTTTATTCATTTGTGCGACAAGTAATGCCGGATGGAGGGAG
MITE_00671	Chr7H	443810797	443810910	113	TA	118		Tc1/Mariner-like	CTCCCTGCATCCGGAATTACTTGTCGCATAAATGAATAAAAAAAGATATATCTAGAACTAAAATAAATCTAGATACATCCATTCTTGTGACAAGTATTTCCGGACGGAGGGAG
MITE_00672	Chr3H	453857954	453858067	113	TA	27		Tc1/Mariner-like	CTCCCTCCGTCCGGAAATACTTGCCATAAGAATGGATGTATCTAGATGTATTTTAGTTCTAGATGCATCCTTTTTTATTCATTTGTGCGGCAAGTAATTCCGGATGGAGGGAG
MITE_00673	Chr4H	606451040	606451153	113	TA	118		Tc1/Mariner-like	CTCCCTCCATCAGGAATTACATGTCACAAAAATGAATAAAAATGGATGTATCTAGAACTAAAATGCATCTAGATACATCCATTCTTATGACAAGTATTTCCGGACGGAGGGAG
MITE_00674	Chr2H	210703864	210703977	113	TA	25		Tc1/Mariner-like	CTCCCTCCATCCGGAATTACTTGTCGCACAAATGAATAAAAAAGGATGCATCTAGAACTAAAATACATCTAGATACATCCATTCTTATGTCAAGTATTTCCGGACGGAGGGAG
MITE_00675	Chr3H	128987518	128987631	113	TA	27		Tc1/Mariner-like	CTCCCTCCATCCGGAATTACTTGTCGCACAAATGAATAAAAAAGGATGCATCTAGAACTAAAATACATCTAGATACATCCATTCTTATGACAAGTATTTCCGGACGGAGGGAG
MITE_00676	Chr6H	316843095	316843208	113	TA	39		Tc1/Mariner-like	CTCCCTCCGTCCGGAAATACTTGTCATAGAAATGGATGTATTTAGATGTATTTTAGTTCTACGTACATTCATCTTTATCCATTTGTGCGGCTAGTAATTCCGGATGGAGGGAG
MITE_00677	Chr2H	210656540	210656653	113	TA	27		Tc1/Mariner-like	CTCCCTCCATCCGGAATTACTTGTCGCACAAATGAATAAAAAAGGATGCATCTAGAACTAAAATACATCTAGATACATCCATTCTTATGACAAGTATTTCCGGACGGAGGGAG
MITE_00678	Chr7H	176576186	176576299	113	TA	27		Tc1/Mariner-like	CTCCCTCCATCCGGAATTACTTGTCGCACAAATGAATAAAAAAGGATGCATCTAGAACTAAAATACATCTAGATACATCCATTCTTATGACAAGTATTTCCGGGCGGAGGGAG
MITE_00679	Chr2H	539268822	539268935	113	TA	118		Tc1/Mariner-like	CTCCCTCCGTCCGGAAATACTTGTCAAAAGAATGGATGTATCTAGATGTATTTTAGTTCTATATACATCCTTTTTTATCCATTTGCGCGACAAGTAATTCCGGACGGAGGGAG
MITE_00680	Chr5H	484449653	484449765	112	TA	27		Tc1/Mariner-like	CTCCCTCCGTCCGGAAATACTTGTCATAAGAATGGATGTATCTAGATGTATTTTAGTTCTAGATGCATCCTTTTTATTCATTTGTGCGACAATTAATTACGGATGGAGGGAG
MITE_00681	Chr3H	478950298	478950410	112	TA	118		Tc1/Mariner-like	CTCCTTTCATCCGGAAATACTTGTCATAAGAATGGATGTACCTAATGTATTTTAGTTCTAGATACATCCATGTTTATTCATTTGTGCGACAAGTAATTCCGGATGGAGGGAG
MITE_00682	Chr2H	565932606	565932718	112	TA	120		Tc1/Mariner-like	CTCCCTCCGTCCGGAAATACTTTTCACAAGAGTGGTTGTATCTAGATGTATTTTAATTCTAGATACATCCATTTTTATCCATTTGTGGACAAGTAATTCCGGACGGATGGAG
MITE_00683	Chr6H	110556704	110556815	111	GTAC	122		Tc1/Mariner-like	GCCCTCTGTCCGGAATTACTTGTCGCACAAATGGATAAAAATGAATGTATCTAGAACTAAAACATATCTAGATACATCCATTCTTGTGACAAGTATTTCCGGACGGAGGGA
MITE_00684	Chr1H	340756402	340756512	110	TA	27		Tc1/Mariner-like	CTCCCTCTGTCCGGAATTACTTGTCGCACAAATGGGTAAAAAAGGATGCTAGAACTAAAATACATCTAGATTCATCCATTCTTATGACAAGTATTTCTGGACGGATGGTG
MITE_00685	Chr1H	461258054	461258180	126	AT	131	Family 72	Tc1/Mariner-like	ACTCCCGCCATCCCAAAATTCTTGTCTTTGGTTTGTCTAAATATGAATGTATCTAATCATGTATTAGTATTTAGATACATCCATTTCTAGATAAAACTAAGACAAGATTTTTGGGACGGAGGTAGT
MITE_00686	Chr5H	550646658	550646783	125	TA	131		Tc1/Mariner-like	CTCCCTCCCGTCCCAAAATTCTTGTCTTTGATTTGTCTAAATATGAATGTATCTAGTCATGTATTAGTATTTAGATACATCCATTTCTAGATAAAACTAAGACAAGAATTTTGAGACGGAGGGAG
MITE_00687	Chr3H	621057124	621057248	124	TA	131		Tc1/Mariner-like	CTCCCTCCGTCACAAAATTCTTGTCTGAGTTTTATTTAGAAATGGATGTATCTAAATACTAATACATGACCAGATACATTCATATTTAGACAAATCAAAGACAAGAATATTGAGACGGATGGAG
MITE_00688	Chr6H	536675087	536675210	123	TA	130		Tc1/Mariner-like	CTCCCTCGTCCCAAAATTCTTGTCTTTGATTTGTCCAGATATGAATGTATCTTATCATGTATTAGTTTTTAGATACATCCATTTCTAGATAAAACTAAGACAAATTTTTTGGAACGGAGGGAG
MITE_00689	Chr3H	92554731	92554857	126	AT	132	Family 73	Tc1/Mariner-like	ACTCCCTCCGTCCCAAAATTCTTGTCTTGGATTTTTCTAGATATGAATGTATCTAGTCATATTTTAGTATTTTGATACATCCATTTTTAGATAAATCTAAGACAAGAATTTTGGGACGGAGGGAGT
MITE_00690	Chr4H	560971106	560971230	124	TA	129		Tc1/Mariner-like	CTCCCTCCGTTCCAAAATTCTTGTCTTAGATTTGTCTAAAAATGGATGTATCAAAATACTAAAACGTGACAAGATACATTCATATCTAGACAAATCCAAGACAAGAATTTTGGGACGGAGGGAG
MITE_00691	Chr7H	7932331	7932455	124	TA	129		Tc1/Mariner-like	CTCCCTCCGTCCCAAAATTCTTGTCTTAGATTTGTCTAAAAATGGATGTATCAAAATACTAAAACGTGACTAGATACATTCATATCTAGAAAAATCCAAGACAAGAATTTTGGGACGGAGGGAG
MITE_00692	Chr3H	535982859	535982983	124	TA	130		Tc1/Mariner-like	CTCCCTCCGTCTAAAAAAAATTGTCTTAGATTTGTCTAAAAATGGATGTATCAAAATATTAAAACGTGACTAGGTACATTCATATCTAGAAAAATATAAGACAAGAATTTTGAGACGGAGGGAG
MITE_00693	Chr7H	7984131	7984255	124	TA	129		Tc1/Mariner-like	CTCCCTCCGTCCCAAAATTCTTGTCTTAGATTTGTCTAAAAATGGATGTATCAAAATACTAAAACGTGACTAGATACATTCATATCTAGAAAAATCCAAGACAAGAATTTTGGGACGGAGGGAG
MITE_00694	Chr3H	607002708	607002832	124	TA	134		Tc1/Mariner-like	CTCTTTCCGTCCCAAAATTTTTGTCTTAATTTTGTCTAAAAATTAATGTATCAAAATACTAAAATGTGAGTAGATACATTCATATCTAGAAAAATATAAGGCAAAATTTTTGGAACGAAAGGAG
MITE_00695	Chr5H	387921089	387921213	124	TA	129		Tc1/Mariner-like	CTTCCTCCGTCCCAAAATACTTGACTTTGGTTTGTTTAAAAATGGATGTATCTAAATAATAAAATATGACTAGATACATTCATATCTAGACAAATGTAAGACAAGAATTTTGGGACGGAGGGAG
MITE_00696	Chr5H	78558275	78558399	124	TA	131		Tc1/Mariner-like	CTCCCTCCGTCCCAAAATTCTTGTCTTAGATTTGTCTAGATATGAATGTATCTAGTCACATTTTAGTATTTTGATACATCCATTTTTAGAAAAATCTAAGACAAGAATTTTGGGACGGAGGGAG
MITE_00697	Chr3H	415887356	415887480	124	TA	130		Tc1/Mariner-like	CTCCCTCCGTCCCAAAATTCTTGTCTTAGATTTATTTAGATATGAATGTATCTAGTCATATTTTAGTAGTTTGATACATCCATTTTTGGACAATGCTAAGACAAAAAATTTGGGACGGAGGGAG
MITE_00698	Chr2H	608652337	608652461	124	TA	130		Tc1/Mariner-like	CTCCCTCCGTCTCAAAAAATTTGTCTTACCATTGTTCAAAAATGGATGTATCAAACTACTAAAATATGACTAGATACATTCATATCTAAATAAATCTAAGACAAGAATTTTGGGACGGAGGGAG
MITE_00699	Chr4H	499568790	499568913	123	TA	134		Tc1/Mariner-like	CTCCCTCCGTCCCAAAATTCTTGTCTTGGTTTGTTTTAAAATGGATGTATCAAAATACTAAAATATGACTAGATACATTCACATATATACAAATCTAAGACAAGAATTTTGGGACGGAGGGAG
MITE_00700	Chr2H	634506477	634506603	126	AT	130	Family 74	Tc1/Mariner-like	ACTCCCTCCGTCCCAAAATTATTGTCTTAGGTTTGTCTAAAAATGGATGTACCTAAATACTAAAGCGTGACTAGATACATTCATATTTAGATAAATCTAAGACAGTAATTTTGGGACGGAGGAAGT
MITE_00701	Chr6H	45980084	45980208	124	TA	54		Tc1/Mariner-like	CTCCTTCCGTTTTAAAATTATTGTCTTAGGTTTGTCTAAAAATGGATGTATCCAAATACTAAAGCGGGACTAGATACATTCATATCTAGACAAGTGGAGGACAATAATTTTGAAACGGAGGGAG
MITE_00702	Chr6H	43174936	43175060	124	TA	35		Tc1/Mariner-like	CTCCATCCGTTCTAAATTTTTTGTCTTATATTTATTTAGATATGAAAGTATCTAGTCACGCTTTAGTATTTAGATATATTTATTTTGAGACAAAATTAAGACAATAATTTTGGGACGAAGGGAG
MITE_00703	Chr4H	513008421	513008546	125	TA	131	Family 75	Tc1/Mariner-like	CTCCCTCCGTCTTAAATTTTTTTGTCTTAGATTTGTCTAGAAATGGATGTATCAAAATACTAAAACGTGACTAGATACATTCATATATAGACAAATCTAAGACAAGAATTATGAAACGGAGGGAG
MITE_00704	Chr2H	634009871	634009996	125	TA	131		Tc1/Mariner-like	CTCCCTCCGTCCCAAAATTCTTATCTTAGATTTGTCTAAATATGAATGTATCTAGTCACGTTTTAGTATTTTGATACATCCATTTCTAGACAAATCTAAGGCAAGAATTCTGGAACGGGAGGGAG
MITE_00705	Chr2H	59598845	59598969	124	TATA	133		Tc1/Mariner-like	CTTTCTCCGTCCCAAAATTCTTGTCTTGGATTTGTCTAGAAATGGATGTATCAAAATACTAAAACGTGACTAGATACATTCATATGTAGACAAATCTAAGACAAGAATTATGAAACGAAGGGAG
MITE_00706	Chr1H	77936219	77936343	124	TA	55		Tc1/Mariner-like	CTCACCTCGTTTCAAAATTCTTGCCTTACGTTTGTCTAAAAATGGATGTATCAAAGAACTAAAACGTGACTAGATACATTCATATATAGAGAAATCTAAGACAAAATTTTTGAGACGGAGGGAG
MITE_00707	Chr7H	404175737	404175861	124	TA	129		Tc1/Mariner-like	CTCCCTCCCTTTCAAAATTCTTGTCTTGGATTTGTCTAGAAATGAATGTATCAAAATACTAAAACGTGACTAGATACATTCATATGTAGACAAATCTAAGACAAGAATTATGGGACGGAAGGAG
MITE_00708	Chr6H	556304815	556304939	124	TA	54		Tc1/Mariner-like	CTCCTTTCGTCCTAAATTTTTTGTCTTAGATTTGTCTAGAAATAGATGTATCAAAATACTAAAACGTGACTAGATACATTCATATATACACAAATTTAAGATAAGAATTTTAGAACGAAGGAAG
MITE_00709	Chr5H	540154404	540154527	123	TA	42		Tc1/Mariner-like	CTCCCTCCGTACCAAAATTCTTGTCTTAGGTTCGTCTAGAAATAGATGTATCAAAATACTAAAACGTGAGTAGACATTCATATATAGACAAATCTAAGACAAATTTTTTTGGAACGAAGGGAT
MITE_00710	Chr2H	241718334	241718459	125	TA	29	Family 76	Tc1/Mariner-like	GATGTGACATAGTTATCGCACATCTAAATGACTAAATCAAGTATGAAAATGAAAAAAATACACACACAAATCTTTATGTAAGATAAATGATATAGGACTTAGATGTGCAATACTTATCTCACATC
MITE_00711	Chr5H	502034833	502034955	122	TA	19		Tc1/Mariner-like	GATGTGACATAGTTATTACACATCTAAATGACTAAATTAAACATAAAAATAAAAATACCTACGCGAATCTTTATGTAAGATTAATAATATAATACTTAAAGATACAATACTTATGTCATATC
MITE_00712	Chr3H	556024220	556024341	121	TA	25		Tc1/Mariner-like	TGACATAGTTATTGCACATCTAAATGACTAAATCAAGCATAAAAATAAAAAAGAAAAATATCCACACAAATCTCCATGTAAGATCAACAATATAGGACTTAGATGTGCAATACTTATTTCA
MITE_00713	Chr1H	331851376	331851501	125	AT	31	Family 77	Tc1/Mariner-like	ACTCCCTCCGTCTTAAATTTTTTGTCTTAGGTTTTCTAAAATTAAATGTATCAAAATACTAAAACATGACTAGATACATTCATATCTAAACAGATATAAGACAAGAATTTTGGGACGGAGGGAGT
MITE_00714	Chr4H	399517642	399517766	124	TA	32		Tc1/Mariner-like	CTCCCTCCGTTCTAAAATTCTTGTATTAAATGTGTGTAGATATGAATGTATCTAGTCATGTTTTAGTATTTTGGTATATTCATTTGTAGATAATTTTAAGACAAAAATTTTAGGACGGATGGAG
MITE_00715	Chr6H	89489695	89489819	124	TA	55		Tc1/Mariner-like	CTCCCTCCGTCCTAAAATTCTTGTTTTGAATTTATCTAGATATGAATGTATCTAGTCATGTTTTAGTATTTTGATACATTTATTTATAAACAAACCTAAGACAAAATATTTGAGACAGAGGGAG
MITE_00716	Chr7H	31506257	31506382	125	TTAA	134	Family 78	Tc1/Mariner-like	GAAGTACTTCCTTCGTCCGGAATTACTTGTCGCATAAACGAATGAAAATGGATGTATCTAGAACTAAAATACATCTAGATACATTCATTCCTATGACAAGTACTTCCGGATGGAGGAAGTATTTT
MITE_00717	Chr5H	27413497	27413616	119	AA	122		Tc1/Mariner-like	ATACTCCCTCGATCCGAAAATACTTGTCAAAGAAACGAATGTATCTAGATGTATTTTAGTTCTAAATACATCCATTTTTATCCATTTATGCGACAAGTAATTCCGGACGAAGGGAGTAT
MITE_00718	Chr1H	125126998	125127116	118	TA	32		Tc1/Mariner-like	ATACTCCCTTCGTCCGGAATTACTTGTCGCATAAACTGATAAATGGATGTATCTAGAACTAAATTACATCTAGATATATCCATTCCTATGACAAGTATTTCTATACGGAGGGAGTATA
MITE_00719	Chr1H	512629024	512629149	125	AT	132	Family 79	Un	ACTACCTCCGTCCTAAAATTCTTGTCTTAGATTTGTCAAGATACAAATGTATGTAACATTAAAATGTGACTAGGTACATCCGTATTTTGATAAATCTAAGACAAGAATTTTGGGACGGAGGAAGT
MITE_00720	Chr2H	337735991	337736116	125	AT	131		Un	ACTATCTCCGTCCTAAAATTCTTGTCTTAGATTTGTCAAGATACAAATGTATCTAACACTAAAATGTGACTAGGTACGTCCGTATTTTGGTAAATCTAAGATAATAATTTTGGGACAGAGGGAGT
MITE_00721	Chr5H	571217259	571217382	123	TA	131		Un	CTACCTCCATCCCAAAATTCTTGTCTTATATTTGTCAAGGTACAAATGTATCCAACACTAAAACGTGACTTGGTACATCCGTATTTTGGCAAATCTAAGACAAGAATTTTGGGACGGAGGGAG
MITE_00722	Chr5H	551338489	551338614	125	TA	132	Family 80	Tc1/Mariner-like	CTCCCTCCGTCTCAAAATTCTTGTTTTATGTTTGTATAGATATGAATGTATCTAGTCATGTATTTAGTATTTAGATACATCTATTTTTAGACAAACATAAAACAAGAATTTTGAGACAAAGGGAG
MITE_00723	Chr3H	605626799	605626922	123	TA	131		Tc1/Mariner-like	CTCCCTCCGTCTCAAAATTCTTGTCTTTGATTTGTCTAGACATGAATGTATTTAGTCATGTATTAGTATTTAGATACATCTATTTTTAGACAAATCAAAGATAAAATTTTAGAACGGAGGGAG
MITE_00724	Chr4H	546090399	546090515	116	GTAC	11		Tc1/Mariner-like	TTCCTCCCTCACAAAATTCTTGTCTTAAATTTATATAGATATAAATGTATTTAGTCACATTTTAGTATTTAGATACGTTTATTTTTAGACAAACATAACACAAGAATTTTGAGGAA
MITE_00725	Chr6H	43231158	43231283	125	AT	34	Family 81	Tc1/Mariner-like	GTACTCCCTCCCTCCGTCTGGAATTACTTGTCGTAGAAATGGATGCATCTAGATATATTTTAATTCATAGATACATTCATTTCTTTCCATTTTGGTGACAAGTAATTCCAAACGGGGGAGAGTAC
MITE_00726	Chr2H	261815797	261815915	118	TG	28		Tc1/Mariner-like	TACTCCCTTCGTGCGGAATTACGTGTCATAGAAAATTGATGTACCGAGACATATTTTAATTCTAGATACATTCATTTCTTTCCATTTTGGTGACAAGTAATTGCGGACGGTGGGAGTA
MITE_00727	Chr7H	273710758	273710875	117	CA	39		Tc1/Mariner-like	TACTCCCCCATCCGGAATTACTTGTCACCAAAATGGAAAGAAATAAATGTATCTAGAATTAAAATATGTCTAGGTACATCCATTTTCTATGACACGTAATTCCGGACGAAGGGAGTA
MITE_00728	Chr5H	515090865	515090978	113	TA	118		Tc1/Mariner-like	CTCCCTCCGTCCGGAATTACTTGTCACCAAAATGGAAAGAAATGGATGTATCTAGAATTAAAATATGTCTAGATGCATCCATTTCTATGACAAGTAATTCCGGACGGAGGGAG
MITE_00729	Chr2H	623751648	623751761	113	TA	118		Tc1/Mariner-like	CTCCCTCCGTCCGGAATTACTTGTCATAAAAATGGATGCATCTAAACATATTTTAATTCTAGATACATTCATTTATTTCCATTTTGGTGACAAGTAATTCCGGACGGAGGGAG
MITE_00730	Chr5H	60374730	60374855	125	ATGT	127	Family 82	Tc1/Mariner-like	ACTCCCTCCGTCCCAAAATTCTTGTCAGATATTAGTTTAGATACGAATGTATCTAGTCAAATTTAGTACTTAGATACATCCATTTCTAGACAAAGTTAAGACACAAATTTTGGAACGGAGGGAAT
MITE_00731	Chr5H	447271816	447271940	124	AT	132		Tc1/Mariner-like	ACTTCCTCCGTCCCAAAATTCTTGTCTTAACTTTGTCTAGAAATGGACGTATCTAAGTACTAAATTTGACTAGATACATTCGTATCTAAACAAATATCAGACAAGAATTTTGGGACAGGGGAGT
MITE_00732	Chr2H	632157958	632158081	123	TA	130		Tc1/Mariner-like	CTCCCTCCGTCCCAAAATTCTGGTCTTAGCTTTGTCTAGAAATGGATGTATCTAAGTACTAAATTTGACTAGATACATTCGTATCTAAACAAATATCACACAAGAATTTTGGGACCGAGGGAG
MITE_00733	Chr4H	209859913	209860036	123	TA	130		Tc1/Mariner-like	CTCCCTCCGTCCCAAAATTCTTGTCTGATATTTGTTTAGATACGAATGTATCTAGTCAAATTTAGTACTTAGATACATCCATTTTTAGACAAAGCTAAGACAAAAATTTTAAGACGGAGGGAG
MITE_00734	Chr7H	623105948	623106071	123	TA	130		Tc1/Mariner-like	CTCCCTCCGTCTCAAAATTTTTGTCTTAGTTTTGTCTAAAAATGAATGTATCTAAGTACTAAATTTGACTAGATACATTCGTATCTAAACAAATATCAGACAAGAATTTTGGGACGGAGGGAG
MITE_00735	Chr1H	168969545	168969670	125	CCTTAGG	20	Family 83	PIF/Harbinger-like	CTTTGTTCAGTTACACCCTCTGTCAAGAGGATTGGAGGGTATTTTGAGGGATTTTGACTTGTTGGGGATTAAATCCACCTCAATCTCTGTCAAAACCCCTTCACAACCCCGTCAACCGAACAAGG
MITE_00736	Chr7H	622164562	622164685	123	GC	17		PIF/Harbinger-like	CTTGTTCGGTTACACCCTTTGTCAAGAGGATTGAAGGAAATTTGAAAGGATTTTGACTTGTAGGGGATTAAATTCACCTCAATCCCGGCCAAAACCCCTTCACAACCCTGTCAACCGAACAAG
MITE_00737	Chr3H	115559655	115559777	122	GC	17		PIF/Harbinger-like	CTTGTTCGGTTGACAGGGTTACGAAGGGATTTTGACAGAGATTAAAACAGATTTAATCCCTATAAATCAAAATTTCCTCAAATTCCCTCTAATCCTCTTGACAAAGGGTGTAACCGAACAAG
MITE_00738	Chr2H	25751883	25752007	124	CA	36	Family 84	Un	CGTACGACGATTCTCATCCAAACCACGTATGACCATCAAATCAAGCCGTATGTCTTTCAGCGGGTTAGCTAGCTCACGATGCGGATGCATCGTCGTACGTGCTTCGGACATGCATCGTCGTACG
MITE_00739	Chr6H	5829244	5829368	124	CA	36		Un	CGTACGACGATTCTCATCCGAACCACGTACGACCATCAAATCAAGCCGTATGTCTTTCAGCGGGTTAGCTAGCTCACGATGCGGATGCATCGTCGTACGTGCTTCGGACATGCATCGTCGTACG
MITE_00740	Chr5H	536997941	536998065	124	CA	36		Un	CGTACGACGATTCTCATCCGAATCACGTACGACCATCAAATCAAGCCGTATGTCTTTCAGTGGGTTAGCTAGCTCACGATGCGGATGCATCGTCGTACGTGCTTCGGACATGCATCGTCGTACG
MITE_00741	Chr6H	21037780	21037904	124	TG	36		Un	CGTATGACGATGCATGTCCGAAGCACGTACGACGATGCATCCGCATCGTGAGCTAGCTAACCCGCTGAAAGACATACGGCTTGATTTGATGGTCGTACGTGGTTCGGATGAGAATCGTCGTACG
MITE_00742	Chr5H	537838116	537838240	124	TG	36		Un	CGTACGACGATGCATGTCCGAAGCACGTACGACGATGCATCCGCATCGTGAGCTAGCTAACCCGTTGAAAGACATACGGCTTGATTTGATGGTCGTACGTGGTTCGGATGAGAATCGTCGTACG
MITE_00743	Chr4H	556375158	556375282	124	TA	130	Family 85	Tc1/Mariner-like	CTTCCTCCGTCCCAAAATTCTTGTCTTAAATTTATCTAGAAGTGGATGTATCTAAATACTAAAATATGACTAGATACATTCATATTTATATAAATTTAAGACAACAATTTTGAGACGGAGGGAG
MITE_00744	Chr2H	647628852	647628976	124	TA	131		Tc1/Mariner-like	CTCCCTCCGTTCCAAAATTCTTGTCTTAAATTTATCTAGATACGAATGTATCTAGTCATATTTTAGCATTTATATAAATTTATTTGTAGACAAACCTAAGACAAGAATTTTGGGACGGAGGAAG
MITE_00745	Chr7H	12441779	12441903	124	TA	131		Tc1/Mariner-like	CTCCCTCGGTTTTAAAATTATTGTCTTAAATTTGTTTTAAAATAGATGTATCTAAATACGAAAATGTGACTAGATACATTCATATTTATATATATCTAAGACAAAAAATTTAAGACGGAGGGAG
MITE_00746	Chr1H	32929694	32929818	124	TA	130		Tc1/Mariner-like	CTTCCTCCGTCCCAAAAAATTTATCTTAGGTTTATCTAAAAATAAATGTATCTAAATACTAAAATATGACTAGATACACTCATATTTAGACAAATCTAAGACAAAAATTTTAAGACGGAGGGAG
MITE_00747	Chr6H	114561839	114561963	124	TA	129		Tc1/Mariner-like	CTCCCTCCGTCCAAAAATTCTTGTCTTAAATTTGTCTACAAATGGATGTATCTAAATGCTAAAATATGACTAGATACATTCATATCTAGACAAATTTAAAACAACAATTTTGGAACTGAGGGAG
MITE_00748	Chr7H	610018136	610018247	111	TA	26		Tc1/Mariner-like	CCCCCTCCGTCCCAAAATTCTTGTCTTAAATTTATCTAGAAATAAATGCATTTAAATACTAAAATATGACTAGATACTTTCATATCTACAAGAGTTTTGAGACGGAGGGAG
MITE_00749	Chr3H	597552545	597552669	124	TA	131	Family 86	Tc1/Mariner-like	CTCCCTCCGTTCCAAAATTCTTGTTTTAGATTTGTTTAAATATGAATGTATCTAGTCAAGTTTTAGTATTTAGATACATCCATTTCTAGACAAAGTTAAGGCAATAATTTTGGGACGGAGGGAG
MITE_00750	Chr5H	25044618	25044742	124	TA	130		Tc1/Mariner-like	CTCCCTACGTCTCAATTTTTTTGTCTTAGGTTTGTCTAGAAATGGATGTATCTAAATACTAAAACATGACTAGATACATTCATATCTACACAAATCTAAAACAAGAATTTTGGAACGGAGGGAG
MITE_00751	Chr6H	11881922	11882033	111	TA	21		Tc1/Mariner-like	CTCGCTCCGTCCCAAAATTCTTGTCTTAGTTTTGTTTAAAAATGGATGTATCCAAATACTAAAACTTGATTAGATACATTCATATTTAAACAAATTTTGGAACGGAGGGAG
MITE_00752	Chr5H	581741646	581741770	124	TA	131	Family 87	Tc1/Mariner-like	CTCCCTCCGTCCTAAAATTCTTGTCTTACATTTGTTTAGATATGGATGTATCTAGTCAAGTTTTAGTATTTAGATACATTCATTTCTAGACAAAGCTAAGACAAGAATTTTGGGACAGAGGGGG
MITE_00753	Chr4H	551267907	551268031	124	TA	132		Tc1/Mariner-like	CTCCCTCCATCCCAAAATTCTTGTCTTACATTTGTTTAGACATGAATGTATCTAGTCAAATTTTAATATTTAGATACATTCATTTCTAGACAAAGCTAAGACAAGAATTTTGGGACGGAGGAAG
MITE_00754	Chr4H	175190906	175191030	124	TA	129		Tc1/Mariner-like	CTCCCTCCGTCCCAAAATTCTTGTCTTACATTTGTTTAGATACGAATGTATCTAGTCAAGTTTTATTATTTAGATACATTCATTTCTAGACAAAGCTAAGACAATAATTTTGGGACGACGGGAG
MITE_00755	Chr6H	450384860	450384984	124	TA	127		Tc1/Mariner-like	CTCCCTCCGTCCTAAAATTCTTGTCGTAGATTTGTTTAGATATGAATGTATCTAGTCAAGTTTTAGTATTTAGATACATCCATTTCTAGAAAAAGCTAAGACAAGAATTTTGGGACAGAGGGAG
MITE_00756	Chr1H	447572555	447572678	123	TA	31		Tc1/Mariner-like	CTCCCTCGGTCTCAAAATTCTTGTCTTACATTTGTTTAGATACGAATATATCTAGTCAAGTTTTTGTATTTAGATACATCAATTTCTAGAAAAAGCTAAGACAAGAATTTGGGATGGAGGTAG
MITE_00757	Chr4H	310474582	310474702	120	AGT	128		Tc1/Mariner-like	CCCTCTGTCCCAAAATTCTTATCTTAGTTTTGTCTAGAAATGGATGTATCTAAATACTAAAACTTGACTAGATACTTTCATATCTAAACAAATCTATGGCAAGAATTTTAGGACGGAGGG
MITE_00758	Chr7H	193410905	193411029	124	TA	131	Family 88	Tc1/Mariner-like	CTCCCTCCGTCCCAAAATTCTTGTCTTAAATTTGTCTACATATGAATGTATCTAGTCACATTTTAGTATTTAGGTACATCCATTCCTAAACAAACCTAAGACAAGAATTTTAGGATGGAGGGAG
MITE_00759	Chr2H	392631361	392631485	124	TATA	133		Tc1/Mariner-like	CTCCCTCTGTCCCAAAATTCTTGTCTCAGATTTAGCTAGAAATGAATGTACCTAAATACTAAAACGCGACTAGATACATTTATATGTAGACAAATTTAAGACAAGAATTTTGGGATGGAGGGAG
MITE_00760	Chr2H	540191670	540191794	124	TA	129		Tc1/Mariner-like	CTCCCTCCATCCTAAAATGCTTGTCTTAGGTTTGTTTAAAAATAGATGTATGTAAATACTAAAACGTGACTAGATGCATTCATATGTAGACAAATCTAAGACAAGAATTTTGGGACGGAGGGAG
MITE_00761	Chr6H	375265514	375265633	119	AGT	127		Tc1/Mariner-like	CCCTCCATCCCAAAATTCTTGCCTTAGGTTTGTCTAAAATGAATGTACCTAAATACTAAAACATGACTAGATACATTTATATTTAGACAAATTTAAGACAAGAATTTTGGGACGGAGGG
MITE_00762	Chr1H	495797649	495797773	124	TA	131	Family 89	Tc1/Mariner-like	CTCCCTTCGTCCCAAAATTCTTGTCTTATATTTGTGTAGATATGAATGTATCTAGTCAAGTTTTAGTATTTAGATACGTTCATTTCTAGACAAAGTTAAGACAAGAATTTTGAGACGGAGGAAG
MITE_00763	Chr2H	40932527	40932647	120	AGTACT	135		Tc1/Mariner-like	CCCTCCGTCTCAAAATTCTTGTCTTAACTTTGTCTCGAAATAGACGTATCTAAATACTAAAAATTGATCAGATACATTCATATCTAAACAAATTTAAGACAAGAATTTTGGGACGGAGGA
MITE_00764	Chr7H	590544685	590544803	118	AT	33		Tc1/Mariner-like	ACTCCCTCCTTCTCAAAATTCTTGTCTTAACTTTGTCTAGAAATGAATGTATCTAAATACTAAAACTTAATTAGATACATTCATATCTTTAAGACAAGAATTTTGGCATGGAGGAAGT
MITE_00765	Chr5H	403660321	403660445	124	TA	129	Family 90	Tc1/Mariner-like	CTCCCTCCCTCCCAAATTTATTATCTTGGACTTGTCTAGATATGGATGCATCTAGTCACGTTTTAGTATCTAGATGCATTCATATCTAGGAAAATCTAAGACAAGAATTTTGGGACGGAGGGAG
MITE_00766	Chr2H	376480483	376480607	124	TA	130		Tc1/Mariner-like	CTCCCTCCGTCCCAAAATTCTTGTCATAGATTTTTCTAGATATAGATGCATCTAGATACTAAAACATGACTAGATACATCCATATCTAGACAAATGCAAGACAATAATTTTGAGACAGAGGGAG
MITE_00767	Chr7H	478873585	478873708	123	TA	129		Tc1/Mariner-like	CTCCCTCGTCCTAAAATTATTGTCTTGGATTTGTCTAGATATGGCTGTATCTAGTCACGTTTTAGTATCTAGATGCATCCATATGTAAAAAAATCTAAGACAAGAATTTTAGGACGGAGGGAG
MITE_00768	Chr7H	25830531	25830653	122	GTAC	131		Tc1/Mariner-like	TTCCTCCGTCCTAAAATTCTTGTCTTAGATTTTTCTATATATGAATGCATCTAGATACTAAAACGTGACTAGATGCATCCACATCTAGACAAAACCAAGACAATAATTTTGGGACGGAGGGA
MITE_00769	Chr7H	431795962	431796086	124	TA	129	Family 91	Tc1/Mariner-like	CCCCCTCCGTCTTAAAATTCTTGTCTTAGATTTATCTAGAAATGAATGTATCTAAATACTAAAATGTGACTAGATACATTCATATATAGACAAATCTAAGACAAGACTTTTGAGACGGAGGGAG
MITE_00770	Chr7H	590618799	590618923	124	TA	130		Tc1/Mariner-like	CTCCCTCCGTCTTAAAATTCTTGTCTTAGATTTGTCTAGATATGAATGTATCTAGTCATATTTTAGTATTTAGATACATTCATTTCTAGATAAATCTAAGACAAGAATTTTGAAACGGAGGGAG
MITE_00771	Chr3H	20434772	20434895	123	TA	130		Tc1/Mariner-like	CTCCCCCCGTTTTAAAATTATTGTCTTGAATTTATCTAGATATGAATGTATGTAGTCACATTTTAGTATATAGATGCATCTATATCTACAAAATCTAAGACAAGAATTTTAAGACGGAGGGAG
MITE_00772	Chr1H	505528488	505528609	121	GTAC	133		Tc1/Mariner-like	TCCCTCCGTCCTAAAATTCTTGTCTTAGATTTGTTAGACATGAATGTATCTAGTCACATTTTAGTATTTAGATAAATTCATTTCTAGACAAATCTAAGATAAGAATTTTAAGACGGAGGGA
MITE_00773	Chr4H	369797435	369797559	124	TA	131	Family 92	Tc1/Mariner-like	CTTCCTCCGTCCGAGAATTCTTGTCTTAGCTTTGCCTAAAAATGGATGTATCTAAATACTAAAACTTGACTAGATACATTCATATCTAAACAAATCTAAGACAAGAATTTTGGGACAGAGGGAG
MITE_00774	Chr6H	23641728	23641852	124	TA	40		Tc1/Mariner-like	CTCCCTTCGTTTCAAAATTATTGTCTTAGCTTTGTCTAAAAATAGATATATCTAAATACTAAAATATGACTATATACATTCATACCTAGACAAATCTAAGACAAGAATTTTGGGACAGAGGGAG
MITE_00775	Chr7H	584375586	584375710	124	TA	42		Tc1/Mariner-like	CTCCCTCCATCCTAAAATTCTTATCTTAGCTTTATGTAGAAATGGTTGTATCGAAGTACTAAAACTTGACTAGGTACATTCACATCTAAACAAATTTAAGACAAGATTTTTGGGACAGAGGGAG
MITE_00776	Chr2H	218126727	218126851	124	TA	129	Family 93	Tc1/Mariner-like	CTTCCTCCGTCCTAAAATTATTGTCTTAGGTTTGTTTAGAAATGAATGTATTTAAATACTAAAATGTGACTAAATACATTTATATCTAGACAAATCTAAAACAAGAATTTTGGGACGGAGGAAG
MITE_00777	Chr4H	461595518	461595642	124	TA	132		Tc1/Mariner-like	CTCCTTCCGTTTCAAAATTATTGTCTTAGGTTTGTCAAGAAATGAATGTATCTAAATATTAAAATGTGACTAGATACATACTTATCTAGACAAATCTAACACAAGAATTTTGGGACCGAGGGAG
MITE_00778	Chr3H	606949777	606949901	124	TA	132		Tc1/Mariner-like	CTCCCTCAGTCCCAAAATTGTTGTCTTAGTTTTGTATAGAAATGAATGTATTTAAATATTAAAATGTGACTAAATACATTAATATCTAGATAAATCTATGGCAAAAGTTTTGGGACGGAAGGAG
MITE_00779	Chr6H	542882543	542882666	123	TATA	133		Tc1/Mariner-like	CTTCCTCCGTCTTAAAATCTTGTTTTATGTTTGTTTAGAAATGAATGTATTTAGATACTAGAACGTGACAAAATACATTTATATCTACATAAACTTAAGACAAGAATTTTGGGACGGAGAGAG
MITE_00780	Chr7H	543848007	543848130	123	TA	130		Tc1/Mariner-like	CTTCCTCAGTCCTAAAATTATTGTCTTAGGTTTGTTTAGAAATGAATGTATTTAAATACTAAAATATGACTAGATAAATTCATATCTAATAAATCTAAGACAAGAATTTTGGGACGGAGGGAG
MITE_00781	Chr2H	94431185	94431304	119	ACT	34		Tc1/Mariner-like	CCTTCCGTCTCAAAATTATTGTTTTAAATTTGTCTAGATATAAATGTATTTAGTCATATTTTAATATTTATATAATCCATTTTTAAACAAACTTAAGACAAGGATTTTAGGACGGAGGG
MITE_00782	Chr1H	448055655	448055779	124	TA	130	Family 94	Tc1/Mariner-like	CTCCCTCCGTCTCAATATTTTTGTCTTAGTTTTGTCTAGAAATGAGTGTATCTAAATACTAAAGTGTGACTAGATACATTCATATCTAAACAAATCTAAGAAAAGAATTTTAGGACGGATGGAG
MITE_00783	Chr2H	94372322	94372445	123	TA	130		Tc1/Mariner-like	CTCCCTCCGTTCCAAAATTTTTGTCTTAACTTTGTTTAGAAATGAATGTATCTAAATACTAAACTTGACTAGATACATTCATATCTAAACAAATCTAAGAAAAGAATTTTAGGACGAAGGGAG
MITE_00784	Chr4H	169151862	169151984	122	GTAC	57		Tc1/Mariner-like	TCACTTCGTTCCAAAATATTTATCTTAGATTCGTATAGATATGAATGTATCTAGTCACGGTTTAGTATTTAAATATACTCATTTCTATATAAAACTAAGACAAAAATTTTAGAACGGAGGAA
MITE_00785	Chr3H	136390678	136390802	124	TA	129	Family 95	Tc1/Mariner-like	CTCCCTCCGTCCCAAAATTCTTGTCTTAGATTTGTCTAAAAATAGATGTATCTAAATACTAAAATGTGACTAGATACATTTATATCTAGACAAATCTAAGAAAAGAATTTTGGGACGGAGGGAG
MITE_00786	Chr7H	529693662	529693786	124	TA	131		Tc1/Mariner-like	CTCCCTCCATCCCAAAATTCTTGTCTTAGATTTGTCTAGAAAAGGATGTATCTAAATACTAAAACGTGACTAGATACATTTATATCTAGACAAATTTAAGACAATAATTTTGGGACGGAGGGAG
MITE_00787	Chr5H	25332356	25332480	124	TA	30		Tc1/Mariner-like	CTCCCTCCGTCCCAAAGTTCTTGTCATATATTTGTTTGGATGTGAATGTATCTAGTCACATTTTAGTATTTGAATACATCTATTTTTAGAAAAACCTAAGACAAGAATTTTGGGACGGAAGGAG
MITE_00788	Chr2H	470052017	470052141	124	TA	129		Tc1/Mariner-like	CTCCCTCCGTCCCAAATTTCTTATCTTAAGTTCGTCTAAAAATAGATGTATCTAAATACTAAAATGTGACTAGATACATTCATACCTAGACAAATCTAAGACAAGAATTTTGGAACGGATGGAG
MITE_00789	Chr3H	522932807	522932931	124	TA	131		Tc1/Mariner-like	CTCCCTCCGTCCCAAATTTTTTGTCTTAGATTTGTCTAGATTTAAATGTATCTAGTCACATTTTAGTATTTAGATACATTCATATGTAGACAAATCTAACACAAGAATTTTGGGACGGAGGGAG
MITE_00790	Chr4H	255599557	255599681	124	TA	131		Tc1/Mariner-like	CTTCCTCCGTCCCAAAATTCTTTTCTTAGGATTGTTTAAAAATGAATGAATTAGAATACTAAAACGTGACTAGATACATTTATATCTAGACAAATCTAAGACAACAATTTTGGGACGGAGGGAG
MITE_00791	Chr4H	432774223	432774347	124	TA	131		Tc1/Mariner-like	CTCCCTCCGTTCTAAAATTCTTTTCTTAGATTTGTGTAGATATGAATGTATCTAGTCACATTTTAGTATTTAGATACATTCATTTTTAAACAAACTTAAGACAAGAATTTTGGGACGGAGGGAG
MITE_00792	Chr5H	430057120	430057244	124	TA	129		Tc1/Mariner-like	CTTCCTCCATCCCAAAATTCTTGTATTAGGTTTGTTTACAAATAGATGTTTCTAAATACTAAAATGTGACTAGATACATTTATATCTAGACAAATCTAAGACAAGAATTTTGGAACGGAGGGAG
MITE_00793	Chr4H	235111754	235111878	124	TA	131		Tc1/Mariner-like	CTCCCTCCGTCCCAAAATTTTGGTCTTATGTTTGTCTAGAAAAGGATGTATCCAAATACTAAAATGTGACTAGATACATTTATATCTAGACAAATCTAAGACAATAATTTTGGGACGGAGGGAG
MITE_00794	Chr3H	292315948	292316072	124	TATA	133		Tc1/Mariner-like	CTCCCTCCGTCCCAAAATTCTTGTCTTAGATTTGTCTAGAAATGAAAGTATCTAAATACTAAAATGTGACTAGATACATTCATATCTAGATAAATCTAAGACAACAATTTTGGGACGGAGGGAG
MITE_00795	Chr7H	64856997	64857120	123	TATATATATA	144		Tc1/Mariner-like	CTACTCCGTCCCAAAATTCTTGTCTTAGAATTGTCTAGATATAAATGTATCTAGTTACGTTTTCATATTTTGATACATCTATTTTTAGACAAATTTAAGATAAGAATTTTAGGGCGGAGGGAG
MITE_00796	Chr7H	103687974	103688097	123	TATA	135		Tc1/Mariner-like	CTCCCTCCATCCCAAATTATTGTCTTAGATTTGTCTAGATATAAATGTATGCAGTCACGTTTTAGTATTTAGATACATCCTTTTCTAGACAAATCTAAGACAAAAAATTTAGGACGGAGAAAG
MITE_00797	Chr6H	547259246	547259369	123	TA	129		Tc1/Mariner-like	CTCCCTCCGTCCCAAAATTCTTGTCTTAAATTTGTTAGATATAAATGTATCTAGTCACGTTTTAGTATCTAGATATATCTATTTTTAGACAAACACAAGACAAGAATTTTAGGACGGAGGGAG
MITE_00798	Chr3H	179144584	179144706	122	TA	127		Tc1/Mariner-like	CTTCCTCCGTCCCAAATTCTTGTTTTAAATTTGTTTAAAAATGAATGTATCTAAATACTAAAACACGACTAGATACATTTATATCTAGACAAATCTAAAACAAGAATTTAGGACGGAGGGAG
MITE_00799	Chr1H	47507691	47507813	122	GTAC	131		Tc1/Mariner-like	TCCCTCCGTCTCAAAATTCTTGTCTTAGATTTGTCTAGAAATAGATGTATCTAAATAATAAGATGTGACTAGATACATTTATATATAGATAATTCTAAGACAAGAATTTTGGGACGGAGGGA
MITE_00800	Chr7H	432592019	432592141	122	TA	129		Tc1/Mariner-like	CTCCCTCCATCCCAAAATGTTGGTCTTAGTTTTGTCTAAAAATGGTTGTATCTAAATACTAAAATGTGACTAGATACATTCATATCTAGACAAATCTAAGAAAAAATTTGAGATGAAGGGAG
MITE_00801	Chr2H	233397560	233397684	124	TA	130	Family 96	Tc1/Mariner-like	TAAATCATACTCCCTCCGTCCCAAAATAAGTGAGTCAAAAATTATTCAAATTTACACTAACTTTAGTACAAAGTTGAGTCATTTTTTAGTCACTTATTTTGGAACGGAGGGAGTACATGATTGA
MITE_00802	Chr3H	283728586	283728707	121	TA	128		Tc1/Mariner-like	ATGATATACTCCCTCCGTCCCAAAATAAGTGATTCAAAAATGACTCAACTTTGCACTAAAATTAGTACAAAGTTGAGTCATTTTTTAGTCACTTATTTTTTGAACGGAGGGAGTAGTATAT
MITE_00803	Chr5H	340441793	340441901	108	CA	108		Tc1/Mariner-like	TACTCCCTCCGTCCCAAAATAAGTGACTAAAAAATGACTCAACTTTGTACTAAAGTTAGTGTAAATTTGAGTCATTTTGGAGTCACTTATTTTGGTACGGATGGAGTA
MITE_00804	Chr6H	57739882	57740006	124	TA	133	Family 97	Tc1/Mariner-like	CTCCCTCCGTCCTAAAATTCTTGTCTTTATTTTGTCTAGATATGAATGTATCTAGTCATGTGTTAGTATTTAGATACATCCATTTCTAAACAAACATAAGACAAGAATTTTGGGACGGAGGGAG
MITE_00805	Chr4H	64001140	64001264	124	TA	57		Tc1/Mariner-like	CACCCTCCGTTCCAAAAAATTTATCTTTGATTTGTTTAGATATGAATGTATCTAGTCATGTGTTAGTATTTAGATACATCCATTTCTATACAAACGTAAGACAAGAATTTTAGGACGGAGGGAG
MITE_00806	Chr3H	434377980	434378104	124	TA	130		Tc1/Mariner-like	CTCTCTCCGTTTTAAAAATTTTGTCTTAGTTTTATCTATAAATGAGTATATCTAAATACTAAAGCATGACTAGATACATTCATATCTAGACAAATCTAGGACAAGAATTTTAGGACGGAGGGAG
MITE_00807	Chr2H	513587181	513587305	124	TA	133		Tc1/Mariner-like	CTCCCTCCGTCCCAAAATTCTTGTCTTTGATTTGTCTAGATATGAATGTATCTAGTCATGTGTTAGTATTTAGATACATCATTTTTTAGACAAACGTAAGACAAGAATTTTGGGACGGAGGGAG
MITE_00808	Chr3H	332893546	332893670	124	TA	129		Tc1/Mariner-like	CTACCTCCGTCCTAAAATTATTGTCTTTGATTTGTTTAAATATGAATGTATCTAGTCATGTATTAGTATTTAGATACATCCATTTCTAAACAAATCTAAGATAATAATTTTGGGACGGAGGGAG
MITE_00809	Chr5H	571728589	571728713	124	TA	131		Tc1/Mariner-like	CTCCCTCCGTCTTAAAATTTTTGTCTTTGTTTTGTTTAGATATGAATGTATCTAGTCATGGTTAGCATTTAGATACATCCATTTCTAAACAAACGCTAAGACAAGAATTTTAGAACGGAGGGAG
MITE_00810	Chr2H	619586168	619586292	124	TA	132	Family 98	Tc1/Mariner-like	CTCCCTCCGTCCCAAAAATCTTGTCTTAGATTTGTTTAGATAGGAATGTATCTAGTCACGCTTTAGTATTTAGATACACTCATTTCTAGACAAAACTAAGACAAGAATTTTGGGACGGAGGGAG
MITE_00811	Chr1H	391400492	391400616	124	TA	128		Tc1/Mariner-like	CTCCCCCCGTCCCAAAATTCTTGTCTTAGTTTTGTCTAGAAATGAGTGTATCTAAATACTAAAGAGTGACTAGATACATTCATATCTAAACAAATCTAAGACAAGATTTTTGGGACGGAGGGAG
MITE_00812	Chr2H	501935297	501935421	124	TA	132		Tc1/Mariner-like	CTCCCTCCGTCCCAAAATTATTGCATTAGATTTGTTTAGATATGAATGTATCTAGTCACGCTTTAGTATTTAGATACATTCATTTCTAGACAAAACTAAGACAAGAATTTTGGGACAGAGGGAG
MITE_00813	Chr3H	82201459	82201583	124	TA	128		Tc1/Mariner-like	CTCCCTCCGTCCCAAAATTCTTGTCTTAGTTTTGTCTAGAAATAAATGTATCTAAATACTAAAGCGTGACTAGATACATTCATATCTAAACAAATTTAAGACAAGAATTTTGGGACGGAGGGAG
MITE_00814	Chr6H	249933945	249934067	122	TA	128		Tc1/Mariner-like	CTCCCTCCGTCCCAAAATTCTTGTCTTAGTTTTGTCTAGAAATGATTGTATCTAAATACTAAAGCGTGACTAGATACATTCATAACTAGACATCTAAGACAAGAATTTTGGGACGAAGGGAG
MITE_00815	Chr5H	71122658	71122782	124	TA	130	Family 99	Tc1/Mariner-like	CTCCCTCCGTCCCAAAATTCTTGTCTTAGGTTTGTCTCGAAATGGATGTATCAAAATACTAAAACATGACTAGATACATTCATATCTAAACAAATCTAAGACAAAAAATTTGGGACGGAGGGAG
MITE_00816	Chr3H	476449037	476449161	124	TA	132		Tc1/Mariner-like	CTTTCTGTGTCCCAAAAATTTTGTCTTAGATTTATTTAAAAATAAATGTATCAAAATATTAAAACGTGACTAGATACATTCATATCTAAACAAATCTAAGACAAAAAATTTGGGACAAAGGAAG
MITE_00817	Chr3H	239234820	239234944	124	TATA	134		Tc1/Mariner-like	CTCCCTTCGTTCCAAAATTCTTGTCTTAGGTTTCTCTAGAAATGGATGTATCAAAATACTAAAACATGACTAGATACATTCATATCTAAACAAATCTAAGACAAAAATTTCAAAACGGAAGGAG
MITE_00818	Chr3H	239234352	239234476	124	TATA	134		Tc1/Mariner-like	CTCCCTTCGTTTCAAAATTCTTGTCTTAGGTTTGTCTAGAAATGGATGTATCAAAATACTAAAACATGACTAGATACATTCATATCTAAACAAATCTAAGATAAAAATTTCGAAACGAAAAGAG
MITE_00819	Chr3H	21931620	21931743	123	AT	56		Tc1/Mariner-like	TCCCTCCGTCCTAAAATTTTTGTCTTAGATTTGTCTAGATATGAATGTATCTAGTCATGTTTTAATTTTTGATACATCTATTTTTAGACAAACCTAATACATGAATTTTCAGACGGAGGAAGA
MITE_00820	Chr5H	519124360	519124483	123	TA	129		Tc1/Mariner-like	CTCCCCCGTCTCAAAATTCTTGTCTTAGGTTTGTCTAAAAGTGGATGTATCAAAATGCTAAAACGCGACTAGATACATTCATATCTAAACAAATCTAAGACAAAAAATTTGACACGAAGGGAG
MITE_00821	Chr2H	103168960	103169082	122	GTAC	132		Tc1/Mariner-like	TCCCTCCGTCCCAAAATTCTTGTCTTAGGTTTGTTTAGAAATGGATGTATGTAAATACTAAAACATGACTAGATACATTCATATCTAAACAAATCTAAGACAAGAATTTTGAGACGGAGGGA
MITE_00822	Chr7H	9534126	9534248	122	GTAC	132		Tc1/Mariner-like	TCCCTCCGTCCCAAAATTCTTGTCTTAGGTTTGTCTAGAAATGAATGTATCAAAATATTAAAACATGACTAGATACATTCATATCTAAACAAATCTAAGACACGAATTTTGAGACGGAGGGA
MITE_00823	Chr5H	63961274	63961398	124	AT	19	Family 100	PIF/Harbinger-like	TTAGGCCTAGTTCGGTTAATCCCATCCCTATGGTGATTGGAAGGGATTTGCAGGGATTTTGGCTTGTAGGGGATTAAATCCCCCTCAATCCCCTCCAAATCCACCTCAACTGAACAAGCCCTAA
MITE_00824	Chr6H	368283855	368283974	119	TAA	17		PIF/Harbinger-like	GGCCTAGTTCGGTTAATCCCATCCCTGCGTGGATTGGAGGGGATTTACAGGGATTTTGGCTTGTAAGGGATTTAATCCCCCTCAATCCCCCTTCAAATCCACCTTAACCGAACAAGCCC
MITE_00825	Chr1H	357697713	357697832	119	TTA	20		PIF/Harbinger-like	GGCCTAGTTCGGTTAATCCCATCCCTGCGGGGATTGAAAGGGATTTACAGGGATTTTTGGCTTGTAAGGGATTTAATCCCCCTCAATCCCCTTCAAATCCACCTTAACCGAACAAGCCC
MITE_00826	Chr3H	206757918	206758037	119	TAA	17		PIF/Harbinger-like	GGGCTTGTTCGGTTAAGGTGGATATGAAGGGGGATTGAGGGGGATTAAATCCCTTACAAGCCAAAATCCCTGTAAATCCCCTCCAATCCCCGCAGGGATGGGATTAACCGAACTAGGCC
MITE_00827	Chr4H	411662695	411662814	119	TTA	17		PIF/Harbinger-like	GGCCTAGTTCGGTTAATCCCATCCCTGCGGGGATTGGAGGGGATTTACAGGGATTTTGGCTTGTAAGGGATTTAATCCCCCTCAATCCCCCTTCAAATCCACCTTAACCGAACAAGACC
MITE_00828	Chr1H	357716556	357716674	118	TTA	20		PIF/Harbinger-like	GGCCTAGTTCGGTTAATCCCATCCCTGCGGGGATTGAAAGGGATTTACAGGGATTTTGGCTTGTAAGGGATTTAATCCCCCTCAATCCCCTTCAAATCCACCTTAACCGAACAAGCCC
MITE_00829	Chr7H	332471129	332471253	124	AT	130	Family 101	Tc1/Mariner-like	AATAAAATACTCCCTCCGTCCCAAAATAAGTGACTCAAAAAAGACTCAACTTTGTACTAAAGTTAGTGCAAAGTTGACTCACTTTTGAGGCACTTATTTTGGGACGGAGGGAGTAGTTATTATT
MITE_00830	Chr7H	157373359	157373478	119	TA	124		Tc1/Mariner-like	ATATACTACTCCCTCCGTCCCAAAATAAGTGACTCAAAAGTGAGTCAACTTTGCACTAACTTTAGTACAAAGTTGAGTCTTTTTTGAGTCACTTATTTTGGGACGGAGGGAGTAGTATT
MITE_00831	Chr6H	516012656	516012766	110	TT	110		Tc1/Mariner-like	ATACTCCCTCCGTCCCAAAATAAGTGACTCAAAAGTGAGTCAACTTTGCACTAACTTTAGTACAAAGTTGAGTCTTTTTTGAGTCACTTATTTTGGGATGGAAGGAGTAT
MITE_00832	Chr4H	569507981	569508090	109	TATA	118		Tc1/Mariner-like	CTACTCCCTCCGTCCCAAAATAAGCGATTCAAAAATGACTCGACTTTGCACTAACTTTAGTACAAAGTTGAGTCACTTTTGAGTCACTTATTTTGGGACGAAGGGAGTA
MITE_00833	Chr5H	275559854	275559962	108	AA	108		Tc1/Mariner-like	TACTCCCGCCGTCCCAAAATAAGTGACTCAAAAATTATTCAATTTTGTACTAAAGTTAGTGCAAAGTTGAGTCACTTTTGAGTCACATATTTTGGGACGGAGGGAGTA
MITE_00834	Chr7H	515249156	515249260	104	TA	108		Tc1/Mariner-like	CTCCCTCCGTCCCAAAGTAAGTGACTCAAAAAAGACTCAACTTTGTACTAAAGTTAGTGCAAAGTTGACTCACTTTTGAGTCACTTATTTTGGGACCGAGAGAG
MITE_00835	Chr2H	343283289	343283393	104	TA	108		Tc1/Mariner-like	CTCCCTCCTTCCCAAAATAAGTGACTCAAAAAAGACTCAACTTTGTACTAAAGTTAGTGCAAAGTTGACTCACTTTTGAGTCACTTATTTTGGGACAGAGGGAG
MITE_00836	Chr3H	595053815	595053939	124	TA	129	Family 102	Tc1/Mariner-like	CTCCCTCCGTCCCAAAATTCTTGTCTTAGTTTTGTCTAGAAATGGATGTATCTAAATACTAAAATGTGACTAGATACATTAATATCTACACAAATCTAAGACAAGAATTTTGGGACGGAGGGAG
MITE_00837	Chr4H	537673124	537673248	124	TA	131		Tc1/Mariner-like	CTCCCTCCGTCCCAAAATTCTTGTCTTAGATTTGTCTAGAAATGGATGTATCTACATGCTAAAATGTGACTAGATACATTCATATATAGACAAATCTAAGACAAGAATTTTGGGACGTAGGGAG
MITE_00838	Chr4H	54082234	54082358	124	TA	129		Tc1/Mariner-like	CTCCCTACGTCCCAAAATTCTTGTCTTAGTTTTGTCTAGAAATGAATGTATCTAAATACTAGAACGTGACTAGATACATTAATATCTAGACAAAATTAAGACAAGATTTTTGGGACGGAGGGAG
MITE_00839	Chr4H	394731071	394731195	124	TA	130		Tc1/Mariner-like	CTCCCTCCGTCCCAAAATTCTTGTCTTGAATTTTTCTACAAATGGATGTATCTAAATACTATAATATGACTACATACATTCATATCTACACAAATCTAAGACAATAATTTTGGGACGGAGGGAG
MITE_00840	Chr2H	148403088	148403212	124	AT	134		Tc1/Mariner-like	ACTCCCTCCGTCCCAAAATTCTTGTCTTAGACTTGTTAGATATAAATGTATCTAGTCACATTTTACTATTTAGATACATCAATTTCTAGACAAACCTAAGACAAGAATTTTGGGACGGGGGAGT
MITE_00841	Chr4H	20338878	20339002	124	TA	129		Tc1/Mariner-like	CTCCCTCCATCCCAAAAATCTTGTCTTAGGTTTGTCTAGAAATGGAGGTATCTAAATACTAAAATGTGACTAGATACCTTCATATGTAGATAAATCTAAGACAAGAATTTTGGGACGGAGGGAG
MITE_00842	Chr4H	8063595	8063719	124	TA	131		Tc1/Mariner-like	CTCCCTCCGTCCCAAAATTCTTGTCTTAGATTTGTCTAAGTATGAATGTATCTAGTCACATTTTAGTATTTAGATACATACATTTCTAAACAAACCTAAGACAAGAATTTTGGGACGGAGGGAG
MITE_00843	Chr3H	563577282	563577406	124	TA	129		Tc1/Mariner-like	CTCCCTCCGTCCCAAAATTCTTGTCTTAGGTTTGTCTAGAAATGGATGTATCTAAATACTAAAATGTGACTAGATACATTCATATGTATACAAATCTAAGACAAGAATTTTGGGACGGAGGGAG
MITE_00844	Chr2H	204594983	204595106	123	TA	132		Tc1/Mariner-like	CTCCCTCCGTCCCAAAATTCTTGTCTCAGATTTGTCTATATATGAATGTATCTAGTCACATTTTAGTATGTTGATACATCCATTTCTAACAAACCTCAGACAAGAATTTTGGGACGGAGGGAG
MITE_00845	Chr3H	27793547	27793670	123	TA	129		Tc1/Mariner-like	CTCCCTCCATCCCAAAATTCTTTTCTTAGATTTATCTAGATATTAATGTATCTAGTCATGTCTTACTATTTAGATACATCCATTTCTAGACAAACCCAAGACAATAATTTTGGGGCGGAGGAG
MITE_00846	Chr7H	626326603	626326726	123	TA	129		Tc1/Mariner-like	CTCCCTCCGTCCCAAAATTCTTGTCTTAGATTTGTGTAGGTATGAATGTATCTAGTCACATCTTAGTATTTAGATACATCCATTTTTAGACAAACCTAAACAAGAATTTTGGGACGGAGGGAG
MITE_00847	Chr2H	36592432	36592542	110	TA	35		Tc1/Mariner-like	CTCCCTCCGTCCCAAAATTCATGTCTTAGATTTGTATCTAGTCACATTTTAGTATTTAGATACATTCATTTTTAAATAAACCTAAGACAAGAATTTTGAGACGGAGGGAG
MITE_00848	Chr3H	576084230	576084354	124	TA	131	Family 103	Tc1/Mariner-like	CTCCCTCCGTCCCAAAATTCTTGTCTTAGATTTATCTAGACATGAATGTATCTAGTCATATATTAGTATTTAAATACATTCATTTTTAGACAAACCTAAGACAAGAATTTTGAGACGGAGGGAG
MITE_00849	Chr4H	591672884	591673008	124	TA	130		Tc1/Mariner-like	CTCCCTTCGTCCTAAAATTCTTGTCTTAGGTTTGTCTAAAAATGAATGTATTTAAATACTAAAATATGACTAGATACATTCATATATAGAAATTTCTAAGACAAGAATTTTGGGATGGAGGGAG
MITE_00850	Chr2H	216796275	216796399	124	TA	130		Tc1/Mariner-like	CTCCCTCCGTCTCAAAATTCTTGTCCTACGTTTGTCTAGAAATAGACGTATCTATATACTATAGCATGACTAGATACATTTATATCTAGATAAATCTAAGACAAGAATTTTGAGATGGAGGGAG
MITE_00851	Chr4H	49413347	49413458	111	TA	117		Tc1/Mariner-like	CTTCCTCCGTTTCAAAATTCTTGTCTTAGATTTATCTAGATATGAATGTATCTAGTCACGATACATTCATTTGTAGACAAACCTAAGACAAGAATTTTGAGACGGAGGGAG
MITE_00852	Chr7H	284615860	284615984	124	TA	129	Family 104	Tc1/Mariner-like	CTCCCTCCGTCTCAAAATTCTTGTCTTAGATTTGTTTAGATATGAATGTATCTAGTCACGTTTTAGTATTTAGGTACATCCATTTCTAGACAAGTCTAAGACAAGAATTTTGGAACGGAGGGAG
MITE_00853	Chr5H	333366677	333366801	124	TA	130		Tc1/Mariner-like	CTCCCTCCGTCTCAAAATTCTTGTCTTAGATTTGTCTAGATATGAATGTATCTAGTCATATTTTAGTATTTAAATATATTCATCTCTAGACAAGACAAATACAAGAATTTTGGAACGGAGGGAG
MITE_00854	Chr7H	619574124	619574242	118	TA	123		Tc1/Mariner-like	CTTCCTCCGTCTCAAAATTCTTGTCTTAAATTTACTTAGATATGAATGTATCTATAGTCACGTTTTGATACATCCATTTCTAGGTAAACCTAAGACAAGAATTTTAAGACCGAGGAAG
MITE_00855	Chr4H	129271547	129271671	124	TA	130	Family 105	Tc1/Mariner-like	CTTCCTCCGCCCCAAAATTCTTGTTTTAAATTTGTTTAGATATGAATGTATCTAGTCATGTTTTAGTATTTAGATACATTCATTTTTAGACAAACTTAAGACAAGAATTTTGGGACGGAGGGAG
MITE_00856	Chr5H	276282107	276282231	124	TA	130		Tc1/Mariner-like	CTCCCTCCGTCCCAAAATTCTTGTCTTAAGTTTGTCTAGGAATGAATGTATCTAAATACTAAAATATGACTAGATACATTCATATCTAAACAAATTTAAGACAAGAATTTTGGGACGGAGGGAG
MITE_00857	Chr2H	595228543	595228667	124	TA	129		Tc1/Mariner-like	CTCCCTCCGTCCCGAAATTCTTGTCTTAAGCTTGTCCAGAAATGAATGTATCTAAATACTAAAACGTGACTAGATACATTCATATCTAAACAAATTTAAGAAAAGAATTTTGGGACAGAGGGAG
MITE_00858	Chr6H	490557838	490557962	124	TA	52		Tc1/Mariner-like	CTACCTTCGTCCCTAAATTCTTGTTTTAGATTTGTGTAGATATGAATGTACCTAGTCATGTTTTAGTATTTAAATACATCCACTTGTAGACAAACTTAAGACAAGAATTTTGGGACGGAGGGAG
MITE_00859	Chr2H	462112711	462112829	118	TA	29		Tc1/Mariner-like	CTCCCTCCGTCCCATAATTCTTGTTTTGTTGAGAAATGAATGTACCCAAAAACTAAAATATGACTTGATACATTCATATATAGACAAATTTAAAACAAGAATTTTGTGACGGAGGAAG
MITE_00860	Chr6H	542228809	542228933	124	TA	129	Family 106	Tc1/Mariner-like	CCCCCTCCGTCCCAAAATTCTTGTTTTAAATTTGTCTAGATATGAATGTATCTAGTCACGTTTTAGTATTTATATACATCCATTTCTAGACAAATGTAAGACGAGAATTTTGGGACGGAGGGAG
MITE_00861	Chr2H	56945348	56945472	124	TA	129		Tc1/Mariner-like	CTTCCTCCGTCCCAAAATTCTTGTCCTAAATTTGTTTAGAAATGGATGTATGTAAATACTAAAACGTGATTAGATACATTCATATCTAGACAAATTTAAAATAAGAATTTTGAAACGAAGGGAG
MITE_00862	Chr5H	444290792	444290914	122	GTAC	131		Tc1/Mariner-like	TCCCTCCGTCCCATAATTCTTGTTTTAAATTTGTCTACATATGAATATATCTAGTCACGTTTTAGTATTTTAATACATCCATTTCTAGACAAATCCAAGACAAGAATTTTGGGACGGAGGAA
MITE_00863	Chr2H	354826228	354826350	122	GTAC	131		Tc1/Mariner-like	TCCCTCCGTCCCAAAATTCTTGTCTTATTTTTGTATAGAAATGGATGTATCAAAATACTAAAACGTGACTAGATACATTCATATCTAGACAAATTTAAGACGAGAATTTTGGGACGGAGGGA
MITE_00864	Chr7H	1473915	1474039	124	TA	130	Family 107	Tc1/Mariner-like	CTTCCTCCGTCCCAAAATTCTTGTCTTAGGTTTATATAGAAATGAATGTATCTAAATATTAAAACATGACTAGATACATTTATATCTAGACAAATTTAAGACAAGAACTTTGAGACGGAGGGAG
MITE_00865	Chr7H	596262401	596262524	123	TA	130		Tc1/Mariner-like	CTCCCTCCGTCTTAAAATTCTTGTCTTATATTTGTCTATAAATGAATGTATATAATATTAAAAACTTAACTAGATACATTTATATCTAGACAAATTTAAGACAAAATTTTAGGACGGAGGGAG
MITE_00866	Chr5H	106893026	106893147	121	TA	130		Tc1/Mariner-like	CTCCCTCCGTCTCAAATATTTTGTCTTAGATTTGTGATATAAATGTATCTAGTCACGTTTTGCTATTTAGATACATTCATTTCTACACAAACCTAAGACAAGAATTTTGGGACGGAGGGAG
MITE_00867	Chr2H	11673643	11673754	111	GTAC	40		Tc1/Mariner-like	TTCCTCCGTTTCAAAGTTTTTGTCTTAAATTTGTCTAGATATAAATGTATTCATGTTTTAGTATTTAGATACATCCGACAAACCTAAGACAAGAATTTTAGAATGGAGGGA
MITE_00868	Chr3H	60288639	60288763	124	TA	129	Family 108	Tc1/Mariner-like	CTCCTTCCGTCCCAAAATTCTTGTCTTAAGTTTGTCTAGAAATGGATGTATCTAAATACTAAAATGTGACTAGATACATTCATATCTAGACAAATCTAAGACAAGAATTTTCGGATGGAGGGAG
MITE_00869	Chr5H	264796840	264796964	124	TA	131		Tc1/Mariner-like	CTCCCTCCATCCGAAAATTATTGTATTAACTTTTTTTAGATATGAATGTATCTAGTCATGTCTTAGTATTTAGATACATCCATTTCTAGATAAATTTGAGACAACAATTTTGGGACGGAGGGAG
MITE_00870	Chr4H	567348418	567348540	122	TA	132		Tc1/Mariner-like	CTTCCTCCATCCTAAAATTCTTGTCTTAGATTTGTCTAGATATGAATGTATCTAGTCACATTTTACTATTTAGATACATCCATTTGTACACAACCTAAGACAAAATTTTGGGATGGATGGAG
MITE_00871	Chr1H	467703219	467703335	116	TA	120		Tc1/Mariner-like	CTCTTTCCGTCCCAAAATTCTTGTGTTAGGTTTGTCTAGAAATGTATGTATCTAAATATGATTAGATACATTCATATCTAGACAAATCTAAGACAAGAATTTTGAGACGGACGGAG
MITE_00872	Chr2H	622252660	622252775	115	TA	40		Tc1/Mariner-like	CTCCCTCTGTCCCAAAAATTTGTCTTAAGTTTGTCTAGAAATGAATGTATCTAAATACTAAAATATGACTAGATACATAGACAAATCTAAGACAAGAATTTTAGGACGGAGGGAG
MITE_00873	Chr7H	22686424	22686548	124	TA	131	Family 109	Tc1/Mariner-like	CTCCCTCCGTCCTAAAATTCTTGTCTTAGATTTGTTTAGATATGAATGTATCTAGTCAACTTTTAGTATTTAGATACATCCATTTCTAGACAAAGCTAAGACAAGAATTTTAGGACGGAGAGAG
MITE_00874	Chr6H	122271114	122271238	124	TA	131		Tc1/Mariner-like	CTCCGTTCGTCCTAAAATTCTTGTCTTAGCTTTGTCTAAAAATGAATGTATCTAAATACTAAAATTTGACTAGATACGTTCATATCTAAACAAATCTAAGACAAGAATTTAAAGACGGATGGAG
MITE_00875	Chr2H	543385675	543385799	124	TA	130		Tc1/Mariner-like	CTCCCTTCGTCCTAAAATTCTTGTCTTAGGTTTGTTTAGAAATGGATGTATCTAAATACTAAAACATGACTAGATACATTCACACCTAGGCAAATCTAAGACAAGAATTTTAGGACGGAGGGAG
MITE_00876	Chr7H	121954794	121954918	124	TA	51		Tc1/Mariner-like	CTCTCTCCGTCCTAAAATTCTTATTTTAAGTTTATTTAAAAATGAATGTGTATAAATACTAAAACGTTACTAGATACATTCATATGTAAACAAATTTATGACAAGAGTTTTGAAACGGAGGGAG
MITE_00877	Chr1H	251162262	251162386	124	TA	129		Tc1/Mariner-like	CTCCCTCCGTCCCATAATTCTTGTCTTAGCTTTGTCTAGAAATGGATGTATCTAAATACTAAAAGTTGACTAGATACATTCATATCTAAATAAATCTAAGACAAAAATTTGGGGACGGAGGGAG
MITE_00878	Chr2H	605179775	605179899	124	TA	130		Tc1/Mariner-like	CTCCCTCCGTCCTAAAATTCTTGTCTTAGATTTGCCTAGGTGTGAATGTATCTAGTCATGTTTTAGTATTTAGATACATCCATTTCTAAACAAACCTAAGACAAGAATTTTAGGACGGAGGGAG
MITE_00879	Chr3H	395852438	395852561	123	TA	130		Tc1/Mariner-like	CTCCCTCCGTTCTAAAATTCTTGTCTTAGCTTTGTTTAAAAATAGATATATCTAAATACTAAAAATGGATTACATAATTCATATCTAAACAAATCCAAGACAAGAATTTTAGGACGGAGGGAG
MITE_00880	Chr1H	45766292	45766416	124	AT	57	Family 110	Tc1/Mariner-like	ACTCCCCCGTCCGAAAATACTTGTCGGAGGAATGGATAATAATGGATGTATTTAAATGTGTTTTATTTCTAGATACATCCATTATTATTTACTTTTGTGACAAGTAATTTCGAACGAAAGGAGT
MITE_00881	Chr2H	311952546	311952669	123	TA	127		Tc1/Mariner-like	CTCCCTCCGTCCGGAATTACTTGTCACAAAAGTAAATAATAATGGGTGTATCTAGAAATAAAACACATCTAGATACATCCATTATTATCCATTCCTCCGACAAGTATTTCCGGACGGAGGGAG
MITE_00882	Chr7H	624604901	624605018	117	TA	122		Tc1/Mariner-like	CTCCCTCCGTCCGGAATTACTTGTCACAAAAGTGAATAATAATGGATGTATCTAGAAATAAAACACATACATCCATTATTATCCATTCCTCCGACAAGTATTTCCGGACGGAGGGAG
MITE_00883	Chr5H	529237687	529237811	124	TA	130	Family 111	Tc1/Mariner-like	CTCCCTCCGTCCCAAAATTCGTACCTTATGTTTATTTAGAAATGAATGTATCTAAATACTAAAACATGACTAGATACATTTATATCTAGATAAATCTAAGACAAGAATTTTGGGACGGAGGGAG
MITE_00884	Chr2H	651453297	651453421	124	TA	129		Tc1/Mariner-like	CTACCTCCATCCTAAAATTCTTGTCTTAGATTTATCTAGATATAAATGTATCTAGTCACGTTTTAGTATTTAGATACATCTATTTCTACACAAATCTAAAATAAAAAAATTAGAATGGAGGAAG
MITE_00885	Chr6H	523889155	523889279	124	TA	130		Tc1/Mariner-like	CTTCCTCCGTCCCAAAATTTTTGTCTTAGGTTTGTCTAGAAATGAATGTATCTAAATACTAAAACATGACTAGATACATTTATATCTAGACAAATCTAAGACAAGAATTTTGGAACGGAGGAAG
MITE_00886	Chr5H	1871295	1871418	123	TA	131		Tc1/Mariner-like	CTCCCTCCATCCCAAAATTCTTGTCTTAGATTTATTTAGATATAAATGTATTTAGTCAAATTTTAGTATTTAGATATATTCATTTTTAAACAAAATTAAGATAATAATTTTGGAACAGGGGAG
MITE_00887	Chr6H	236283273	236283393	120	GTAC	131		Tc1/Mariner-like	TCCCTACGTTCCAAAATTCGTCTTATGTTTGTTTAGAAATGAATGTATCTAGATACTAGAATGTGACTAAATACATTTATATCTAGATAAATTTAAGACAAAAATTTTGAAACAGAGGGA
MITE_00888	Chr7H	359806366	359806490	124	TA	130	Family 112	Tc1/Mariner-like	CTCCCTCCGTCCCAAAATTCTTGTCTTAAGTTTGTCTAGAAATGTTTGTATCTAAATACTAAAACATGAATAGATACATTCATATTTAAACAAATCTAAGACAAGAATTTTGGGACGGAGGGAG
MITE_00889	Chr1H	22406666	22406790	124	TA	133		Tc1/Mariner-like	CTCCCTCCGTCCCAAAATTCTTGTCTTAGATTTGTCTAAATATGAATATATCTAATCACGATTTAATATTTAGATACATTCATTTCTAGACAAACTTAAGACAAAAAAATTTAAGACGAAGGAG
MITE_00890	Chr5H	578450486	578450609	123	TA	129		Tc1/Mariner-like	CTTCTCCGTCCCAAAATTTTTGTCTTAGATTTGTTTAAATATGAATGTATCTAATCACGTTTTACTATTTAGATACATTCATTTCTAGACAAACTTAAGATAAGAATTTTGAAACGGATGAAG
MITE_00891	Chr3H	39519786	39519907	121	AT	127		Tc1/Mariner-like	ACTCCCTCCGTCCCAAAATTCTTGTCTTAAGTTTGTCTATAAATGGATGTATTTAAATACTAAAACGTGAATAGATCATATTTAAACAAATCTAAGACAAGAATTTTGGAAGGGATGAAGT
MITE_00892	Chr5H	582054330	582054454	124	TA	135	Family 113	Tc1/Mariner-like	CTCCCTCCGTCTCAAAAATTTTGTCTTAGCTTTGTCTTGAAATGGATGTATCTAAATACTAAAATTTGACTAGATACATTCACATTTAAACAAATCTAAGACAAGAATTTTGGGACGGAGGGAG
MITE_00893	Chr3H	478151084	478151208	124	TA	131		Tc1/Mariner-like	CTCCCTCCGTCCAAAAATTATTGTTTTGAATTTGTTTAAATATGGATGTATCTAGTCACCTTTTAGTATCTAGATGCATTCATATCCAGAAAAATTCAAGACAAAATTTTTAAGACGGAGGAAG
MITE_00894	Chr3H	511634607	511634720	113	TA	31		Tc1/Mariner-like	CTCTCTCCGTCCCAAAATTTTTGTCTTAGTATAAATGTATCTAGTCATGTTTTGATATTTAGATACATCCATTTGTAGACAAATCTAAGATAAGATTTTTGAGACGGAGGGAG
MITE_00895	Chr4H	14269285	14269409	124	TA	129	Family 114	Tc1/Mariner-like	CTCCCTCAGTCCCAAAATTCTTGTCTTAGATTTATCTAAATATGAATGTATCTAGTCACGTTTTAGTATTTAGATACATCCATTTCTAGACAAACTTAAGACAAGAATTTTGGGACGGAGGGAG
MITE_00896	Chr4H	341338172	341338296	124	TA	129		Tc1/Mariner-like	CTCCCTCCGTCCCAAAATTCTTTTCTTAAGTTTGTCTAGAAATGGATGTATGTAAATACTAAAACGTGACTAGATACATTCATATGTAGAAAAATTTAAGACAAGAATTTTGGGATGGAGGGAG
MITE_00897	Chr5H	50535120	50535244	124	TA	131		Tc1/Mariner-like	CTCCCTCCATCTGAAAATTCTTGTCTTAAATTTGTCCAGATATGAATGTATCTTGTCACGTTTTAGTATTTAGATACATCCATTTCTAAACAAACTTAAGACAAGAATTTCAGGACGGAGGGAG
MITE_00898	Chr6H	275445678	275445802	124	TA	130		Tc1/Mariner-like	CTCCCTCCGTCCGAAAATTCTTGTCTCGGGTTTGTCTAGAAATGGATGTATCTAAATACTAAAGCATGACTAGATACATTCATATCTAGATAAATCTAAGACAAGAATTTTGGGACAGAGGGAG
MITE_00899	Chr3H	503611145	503611268	123	TA	128		Tc1/Mariner-like	CTCCCTCCGTCTCAAAATTCTTGTCTTAAATTTGTCTAGATATGAATGTATCTAGTCACGTTTAGTATTTAGATACATCCATTTCTAGACAAACTTAAGACAAGAATTTTGGGACGGAGGGAG
MITE_00900	Chr2H	251151112	251151234	122	GTAC	131		Tc1/Mariner-like	TCCCTCCGTCCTAAAATTCTTGTCTTAGATTTATCTAGATATGAATGTATCTAGTCACGTTTTAGTATTTAGATACATCCATTTCTAGACAAATTTAAGACAAGAATTTTGGGACGGAGGGA
MITE_00901	Chr2H	556601793	556601913	120	TA	126		Tc1/Mariner-like	CTCCCTCCGTCCCAAAATTCTTGTCTTAAATTTATCTAGATTTGAATGTATCTAAATACTAAAACGTGACTAGATACATATCTAATTAAATCTAAGACAAAAAATTTGGGACTGAGGGAG
MITE_00902	Chr3H	462422863	462422983	120	ACT	126		Tc1/Mariner-like	CCCTCCGTCCCAAAATTCTTGTCTTAGATTTATCTCGACATGAATGTATCTAGTCACGTTTTAGTATTTAGATACATCCATTTCAAGACAAACTTAAGGCAAGAATTTTGGGATGGAGGG
MITE_00903	Chr1H	266767855	266767975	120	AGTACT	133		Tc1/Mariner-like	CCCTCCGTTCCAAAATTCTTGTCTTAAGTTTATCTAGAAATGGATGTATCAAAATACTAAAACGTGACTAGATACATTCATATTTAGACAAAGCTAAGACAAGAATTTTGGAACGGAGGG
MITE_00904	Chr3H	462034547	462034665	118	TA	126		Tc1/Mariner-like	CTTCCTCCGTTCCAAAATTCTTGTCTTAGATTTATATGAATGTATCTAGTCACATTTTAGTATTTAGATACATCCATTTCTAAATAAACTTAAGACAAGAATTTTGGGACGGAGGGAG
MITE_00905	Chr4H	34500195	34500309	114	TA	29		Tc1/Mariner-like	CTCCCTCCGTCCCAAAATTCTTGTCTTTGGTTTGTCTAGAAATGGATGTATCTAAATACCAAAACGTGACTAGATACATTCATATCTAAGACAAAAATTTTGGGATGGAGGGAG
MITE_00906	Chr7H	624125754	624125878	124	TA	129	Family 115	Tc1/Mariner-like	CTCCCTCCGTCCCAAAATTCTTGTCTTAGGTTTGTCTATAAATGAATGTATCAAAATACTAAAATATAACTAGATACATTCATATATAAACAAATTTAAGACAAGAATTTTGGGACGGAGGGAG
MITE_00907	Chr6H	26060735	26060858	123	TA	130		Tc1/Mariner-like	CTCCCTCCATCCCAAAATTATTGTCTTAAATTTGTTTATATATGAATGTATTAGTCAAGTTCTAGTATTTAAATACAACCATTTTCAAATAAAACTAAGACAAGAATTTTGAAACGAAGGGAG
MITE_00908	Chr3H	574750572	574750694	122	TA	131		Tc1/Mariner-like	CTTCCTCCGTCCCAAAATTCTTGTCTTTGATTTGTATAGATATGAATGTATCTAGTCAAATTTTAGTATTTTGATACATTCATTTAAAAAAAACTAAGACAAGAATTTTGGTACGGAGGAAG
MITE_00909	Chr5H	490815449	490815573	124	AT	43	Family 116	Tc1/Mariner-like	GTAAGTCTTTTAAGATATTTCACTAGGTGTCTACATACGAAGCAAAATGAGTGAATCTATATCCTAAAATATGTCTATATACATCCGTATGTAGTCCATTAGTGAAACTCTTAGAAAGACTTAT
MITE_00910	Chr3H	86287090	86287210	120	AT	43		Tc1/Mariner-like	AGGTCTTTTAAGATATTTCACTAGTTGTCTACATACGGAGCAAAATGAGTGAATCTATATCCTAAAATATGTCTATATACATCCGTACGTAGTCCATTAGTGAAACTCTTAGAAAGACTT
MITE_00911	ChrUn	19285664	19285784	120	ATAT	42		Tc1/Mariner-like	AAGTCTTGTAAGATATTTCACTAGGTGTCTACATACGAAGCAAAATGAGTGAATCTATACTCTTAAATATGTCTATATACATCCGTATGTAGTCCGTTAGTGAAACCTCTACAAAGACTT
MITE_00912	Chr1H	122848448	122848571	123	TT	29	Family 117	Tc1/Mariner-like	GTACTCCCTCCGTCCGAAAATACTTGTCATAGGAATGAATGTATCTAGCTAGGTGTATTTTAGTTATAGATACATCCATTTTTATACATTTGTGTGACAAGTAATTCCGGACGGAGGGAATAC
MITE_00913	Chr2H	398458350	398458467	117	CA	117		Tc1/Mariner-like	TACTCCCTCCGTCCGGAAATACTTGTCATAGGAATGAATGTATCTAGATGTATTTTAGTTTTAGGTACATCCATTTTTATACATTTGTGTGACAAGTAATTCCGGACGGAGGGAGTA
MITE_00914	Chr3H	43942390	43942505	115	ATAT	128		Tc1/Mariner-like	ACTCCCTCCGTCGGAAATTACTTGTCACACAAATAGATAAAAATGAATGTATCTAGAACTAAAATACATGTAGATACGTACATTCCTATGACAAGTATTTTCGGACGGAGGGAGT
MITE_00915	Chr1H	32693436	32693549	113	TA	28		Tc1/Mariner-like	CTCCCTCCGTCCGGAATTACTTGTCACACAAATGAATAAAAGTGAATGTATCTAGAATTAAAATATATTTAGATACATCTATTCATATGACAAGTATTTTCGGACGGAGGGAG
MITE_00916	Chr6H	437168666	437168779	113	TA	118		Tc1/Mariner-like	CTCACTCCGTCCGGAATTACTTGTCACACAAATGTATAAAAATGGATGTATCTATAACTAAAATACATCTAGATACATTCATTCCTATGAAAAGTATTTCCGAACGGAGGGAG
MITE_00917	Chr1H	408452865	408452988	123	TA	35	Family 118	Tc1/Mariner-like	CTCCCTCCGTCCCGAAATACTTGTCCTAGAAATAGATGTATCTAGACTTATTTTAGTTATATTTTAGTTATAGATACATTCATTTTATACATTTTTAGGACAAGTATTTCCGGACGGAGGGAG
MITE_00918	Chr5H	524817021	524817133	112	TA	33		Tc1/Mariner-like	CTTCCTCCGTCCGAAAATACTTGTCTTAAAAATGTATAAAATGAACGTATCCATCACTAAAATAAGTCTAGATACATCTACTTCTAGGACAACTATTTCTGGACGGAGGGAG
MITE_00919	Chr3H	38375904	38376016	112	TA	30		Tc1/Mariner-like	CTCCTTCCGTCCGGAAATACTTGTCCTAAAAATGTATAAAATGGATGTATCTATAACTAAAATAAGTCTAGATACATCTACTTCTAGGACAAGTATTTCTGGACGGAGGGAG
MITE_00920	Chr2H	437057751	437057862	111	TA	35		Tc1/Mariner-like	CTACCTCCGTCCAAAAATACTTTCCTAAAAATGTATAAAATAGATGTATCTATAACTAAAATAAGTCTAGATACATCTATTTCTAGGACAAGTATTTCCAGACGGAGGGAG
MITE_00921	Chr1H	10530392	10530515	123	AT	134	Family 119	Tc1/Mariner-like	AGTACTCCCTCCGTCCGAAAATACTTGTCCGAGGAATGGATGTATCTAGATGTATTTTAGTTCTAGATACATCCATTTCTATCATTTTTGCGACAAGTATATTTGTCCGGACGGAGGGAGTAT
MITE_00922	Chr4H	410808622	410808742	120	TGTTT	124		Tc1/Mariner-like	TATACTCCCTCCGTCCGAAAATACTTGTCCAAGGAATGGATGTATCTAGATGTATTTTAGTTCTAGATACATCCATTTCTATCATTTTTGCGACAAGTAATTCCGGACGTAGGGAGTATA
MITE_00923	Chr7H	606639994	606640113	119	AT	40		Tc1/Mariner-like	ACTCCCTCCGTCCGGAATTATTTGTCGCAAAAATTGATAGAAATGGATGTATATATCTAGAACTAAAATATATCTAGATACATCCATTGTTCAGACAAGAATTTCCGGACGGAAGGAGT
MITE_00924	Chr3H	519407889	519408007	118	AA	122		Tc1/Mariner-like	ATACTCCCTCCGTCCGGAATTATTTGTCACAAAAATGATAGAAATGGATGTATCTAGAACTAAAATACATCTAGATACATCCATTCTTTGAACAAGTATTTTCGGACGGAGGGAGTAT
MITE_00925	Chr3H	425680021	425680139	118	CTTA	28		Tc1/Mariner-like	TACTCCCTCCGTCCGTAATTACTTGTCGCAAAAAATAGATTAAAATGGATATATCTAGAACTAAAATACATCTAGATACATCCATTCATCCGACAAATATTTTTGGATGGAGGGAGTA
MITE_00926	Chr2H	639248020	639248138	118	ATAT	27		Tc1/Mariner-like	ACTCCCTCCGTCCGAAAATACTACTTGTCAAAGGAATGGATGTACCTAGATTTACTTTAGTTCTAGATACATCCATTCTTATCTATTTTTGCGACAAGTAATTTCGGACGGAGGGAGT
MITE_00927	Chr5H	461729509	461729626	117	TATA	129		Tc1/Mariner-like	GTACTCCCTCCGTCCGAAATTACTTGTCACAAAAATGATAGAAATTGACGTATCTAGAACTAAAATACATCTAGATACATCCATTCCTCGGACAAGTATTTTCGGACGGAGGGAGTA
MITE_00928	Chr2H	535897251	535897367	116	AT	29		Tc1/Mariner-like	ACTTCCTCCGTCCGGAATTAGTTGTCGCATAAAATGGATAGAAATGGATGTATCTAGAACTAAAATGCATCAAGATACATTCACTCTTCCGACAAGTATTTTCGGACGGAGGGAGT
MITE_00929	Chr7H	312966572	312966687	115	AGT	18		Tc1/Mariner-like	ACTCCCTCCGTCCGAAATTACTTGTCGCACAAATGTATGAAAATGAATGTATCTAGAACTAAAATACATCTAGATACATCCATTCCTAGGACAGATATTTTCGGACGGAGGCAGT
MITE_00930	Chr1H	84312325	84312439	114	ATAT	29		Tc1/Mariner-like	ACTCCCTCCGTCCGAAAATACTTGTACGAGGAATGGATGTATCTAGATGTATTTTAGTTCTAGATACATCCATTTCTATCATTTTTGCAACAAGTAATTCCAGACGAAGGGAGT
MITE_00931	Chr2H	525113480	525113594	114	AAT	27		Tc1/Mariner-like	ACTCCCTCCGTCCGGAATTACTTGTCGCAAATATGATAGAAATGGATGTATCTAGAACCAAAATACATCTAGATACATCCATTCCTCGGACAAGTATTTTCGGACGGAGGGAGT
MITE_00932	Chr2H	9049761	9049875	114	AT	118		Tc1/Mariner-like	ACTCCCTCCGTCCGGAATTACTTGTCGCAAAAATGGATAGAAATGGATGTATCTAGAACTAAATACATCTAGATACATCCATTCCTCGGACAAGTACTTCCGGACAGAGGGAGT
MITE_00933	Chr7H	543116259	543116372	113	TA	27		Tc1/Mariner-like	CTCCCTCCATCCGGAAATACTTGTCCGAGGAATGGATGTATCTAGATGTATTTTAGTTCTAGATACATTCATTCCTATTCAATTTTGCGACAAGTAATTCCGGACGGAGAGAG
MITE_00934	Chr5H	564730680	564730793	113	TA	117		Tc1/Mariner-like	CTCTCTCCGTCCGGAATTACTTGTCGCAAAAATGGATAGAAATGGATGTATCTGAAACTAAAATACATTTAGATACATCCATTTCTGGAACAAGTATTTTCGGACGGAGGGAG
MITE_00935	Chr3H	415283061	415283174	113	TA	120		Tc1/Mariner-like	CTCCCTCCGTCCGAAAATACTTGTTCAAGGAATGAATGTATCTAGATGTATTTTAGTTCTAGATACATCCATTTATATTTATTTTTGCGACAAGTAATTCCGGACGGAGGGAG
MITE_00936	Chr5H	564594349	564594461	112	TA	118		Tc1/Mariner-like	CTCCATCCGTCCGGAATTACTTGTCGCAAAAATGATAGAAATGGATGTATCTAGAACTAAAATACATCTAGATACATCCATTCCTCGGACAAGTATTTTCGGACGGAGGGAG
MITE_00937	Chr6H	298875900	298876012	112	TA	118		Tc1/Mariner-like	CTCCCTCCGTCCGGAATTACTTGTCACAAAAATGATAGAAATGGATGTATTTAGAACTAAAATACATCTAGATACATCCATTCCTCGGACAAGTATTTTCGGACGGATGGAG
MITE_00938	Chr2H	161507869	161507981	112	TA	118		Tc1/Mariner-like	CTCCCTCCGTCCGAAAATACTTGTCCGAGAAATGGATGTATCTAGATGTATTTTAATTCTAGATACATCCATTTCTATCATTTTTGTGACAAGTAATTCCGGACGGAGGGAG
MITE_00939	Chr7H	14890684	14890796	112	TA	118		Tc1/Mariner-like	CTTCCTCCGTCCGTAATTACTTGTCGCAAAAATGATAGAAATGGATGTATCTAGAACTAAAATACATCTAGATACATCCATTCCTCGGACAAGTATTTTCGGACGGAGGGAG
MITE_00940	Chr5H	10594194	10594306	112	TA	118		Tc1/Mariner-like	CTCCCTCCGTCCGAAAATACTTGTCCGAGTAATGAATGTATCTAGATGTATTTTAGTTCTAGATACATCCATTTCTATCATTTTTGTGACAAGTAATTCCGGACGGAGGGAG
MITE_00941	Chr5H	557653770	557653882	112	TA	118		Tc1/Mariner-like	CTCCCTCCGTCCGAAATTACTTGTCACAAAAATGATAGAAATGGATGTATCTAGAACTAAAATACATCTAGATACATTCATTCCTCGGACAAGTATTTTCGGACGGAGGGAG
MITE_00942	Chr3H	237635816	237635928	112	TA	118		Tc1/Mariner-like	CTCCCTCCGTCCAAAAATACTTGTCCGAGGAATGGATGTATCTAGATGTATTTTAGTTCTAGATACATCTATTTCTATCATTTTTGCGACAAGTAATTCCGGACGGAGGGAG
MITE_00943	Chr4H	584344690	584344802	112	TA	27		Tc1/Mariner-like	CTCCCTCCGTTCGAAATTAGTTGTCACAAAAATGATAGAAATGGATGTATCTAGAACTAAAATACTTTTGGATACATCCATTCCTCGGACAAGTATTTTTAGACGGAGGGAG
MITE_00944	Chr5H	541625472	541625584	112	TA	28		Tc1/Mariner-like	CTCCCTCCGTCCGGAATTACTTGTCGCAAATATGATAGAAATGGATGTATCTAGAACTAAAATACATCGAGATACATCCATTCCTCGGACAAGTATTTTCGTACGGGGGGAG
MITE_00945	Chr5H	573664302	573664414	112	TT	18		Tc1/Mariner-like	ATACTCCCTCCGTCCGGAGTCGCAAAAATGGATAGAAATAGATGTATCTAGAACTAAAGTACATCTAGATATATCCATTCCTCGGACAAGTATTTCAGGATGGAGGGAGTAT
MITE_00946	Chr7H	78562415	78562527	112	TA	27		Tc1/Mariner-like	CTCCCTCCGTCCGAAAATACTTGTCCGATGAATAGATGTATCTAGATGTATTTTAGTTCTAGATATATTCATTTCTATCATTTTTGTGACAAGTAATTCCAAATGGAGGGAG
MITE_00947	Chr4H	593067084	593067196	112	TA	118		Tc1/Mariner-like	CTCCCTCCGTCCGGAATTATTTGTCGCAAAAATGATAGAAATGGATGTATCTAGAACTAAAATACATCTAGATACATCCATTCCTCGGACAAGTATTTTCGGACGGAGGGAG
MITE_00948	Chr6H	552001130	552001237	107	CA	107		Tc1/Mariner-like	TACTCCCTCCGTCCGAAAATACTTGTCACACAAATGGATGTATCTAGAACTAAAATACATCTAGATACATCCTTTCATATGACAAGTATTTTCGGACGGAGGAAGTA
MITE_00949	Chr7H	9150829	9150952	123	GC	17	Family 120	PIF/Harbinger-like	CTTTTTCGGTTGACAGAAATTTAGGAGGGGTTTGAGCGGGATTGAAATGGATATAATTCCCTACAACTCAAAATCCACCACAATCCGGTTCAATCCTTTTAAAAAGAGGTGTAACCGAACAAG
MITE_00950	Chr2H	448466618	448466741	123	GC	19		PIF/Harbinger-like	CTTGTTCGGTTACACCTCTTTTTAAGAGGATTGTAGGGGATTGGGGTGGATTTTGATTTGTATCAGATTATATCCACCTCAATCCCTTTCAAACCCATCCTAACCCTGTGTCAATCGAACAAG
MITE_00951	Chr2H	618411354	618411476	122	GC	17		PIF/Harbinger-like	CTTGTTCGGTTACACCTCTTCTCAAAAGGATTGAAGGGATTGAAATGGATTTTGACTTGTAGAAGATTATATCCATCTCAATCTGTGTCAAACCACTCTTAAATCCCTGTCAACCGAACAAG
MITE_00952	Chr3H	54513593	54513716	123	AAA	126	Family 121	Tc1/Mariner-like	CTTGCATAATATGTACTCCCTCCGTCCCAAAATAAGTGTCTCAACTTTGTACTAGCTCTAGTATAAAATTGTACTAAGCTTGAGACAGTTATTTTGGGACGGAGGGAGTATGTACTATGGAAG
MITE_00953	Chr5H	270952884	270953002	118	GCACAC	109		Tc1/Mariner-like	ACACAACCATATACTCCCTCTGTCCCAAAATAAGTGTCTAACTTTGTATTAGCTCTAGTATAAAATTGTACTAAGCTTGAGACAGTTATTTTGGGACAGAGGGAATACTTTGTTTTGT
MITE_00954	Chr2H	169742463	169742578	115	CC	118		Tc1/Mariner-like	CAACTTTGGTACTCCGTCCGTCCCAAAATAACTGTCTCAAGCTTAGTACAATTTTGTACTAGAGCTAGTACAAAGTTGAGACACTTATTTTGGGACGGAGGGAGTACTAAATTTG
MITE_00955	Chr4H	398967944	398968058	114	TA	122		Tc1/Mariner-like	TGAAATACATACTCCCTCCGTCCCAAAATAAGTGTCTCAACTTTGTACTAGCTCTAGTATAAAATTGTACTAAGCTTGAGACAGTTATTTTGGGACGGAGGGAGTACATATTTA
MITE_00956	Chr3H	105400450	105400563	113	AT	113		Tc1/Mariner-like	ATGTTATATACTCCCTCCGTCCCAAAATAACTGTCTCAAGCTTAGTACAATTTTGTACTAGAGCTAGTACAAAGTTGAGACACTTATTTTGGGACGGAGGAAGTATAAAAAAA
MITE_00957	Chr1H	77218095	77218205	110	AAA	114		Tc1/Mariner-like	ATATATTACTCCCTCCGTCCCAAAATAAGTGTCTCAACTTTGTACTAGCTCTAGTATAAATTTGTACTAAGGTTGAGACAGTTATTTTGGGACGGAGGGAGTACTCATAT
MITE_00958	Chr7H	580540762	580540869	107	TTTC	110		Tc1/Mariner-like	TCATATACTCCCTCCGTCCCAAAATAAATGTCTCAACTTTGTACTAGCTCTAGTATAAAATTGTACTAAGTTTGAGACAGTTATTTTGGGACGGAGGGAGTATATGA
MITE_00959	Chr5H	582609020	582609143	123	TA	128	Family 122	Tc1/Mariner-like	CTCCCTCCGTCCGAAAATACTTGTCCGAAAAATGGATAATAATGGATGTATCTAGATGTATTTTATTTTTAGATACATCTATTATTATCCACTTTTATGGCAAGTAATTCCGGACGGAGGGAG
MITE_00960	Chr1H	506481540	506481662	122	TA	127		Tc1/Mariner-like	CTTTCTTCATCCAAAATTACTTGTCATAAAAGTGGATAATAATGGATGTATGAAAAAATAAAATACATCTAAATACATCTATTATTATCCATTTTCGTGACAATAATTTCGGACGGAGAGAG
MITE_00961	Chr3H	598762235	598762348	113	TA	27		Tc1/Mariner-like	CTCCCTCCGTCCGGAATTATTTATCATAAAAGTGGATAATAATTGATGTATCCAGAAATAAAATACATCTAGATACATCCATTCCTCCGACAAGTATTTCCGGACGGAGGGAG
MITE_00962	Chr4H	535536005	535536128	123	TATA	133	Family 123	Tc1/Mariner-like	CTCCCTCCGTCCCAAAATTCTTGTCTTAGATTTGTCTAAATACAAATTTATCTAATCATGTTTTAGTGTTAGATACATCCGTATTTTGAGAAATCTAAGACAAGAATTTTGGGACGGAGGGAG
MITE_00963	Chr3H	294091211	294091334	123	TA	35		Tc1/Mariner-like	CTCCCTCCGTCCCAAAATTCTTGTCTTCGATTTGTTTAAATACGGATGTATCTTGTTGTGTTTTAGTGTTAGATACATCTATATCTGTTTAAATCTAAGACAAGAATTTCGGGATGGAGGGAG
MITE_00964	Chr7H	564149173	564149295	122	TA	129		Tc1/Mariner-like	CTCCCTCCGTCCAAAAAATCTTGTCTTAGATTTTCAAGATACGGATGTATCTAACACTAAAACATGACTAGATACATTAGCATTTACACAAATCTAAGACAAGAATTTAGGGACGGAGGGAG
MITE_00965	Chr5H	49195190	49195311	121	GTAC	129		Tc1/Mariner-like	TTCCTCCGTCCCAAAATTCTCGTCTTAGATTTGTGTAGATTTAAATTTATCTAACACTAAAACACAACTAGATACATTCGTATTTTGACAAATCTAAGACAAGAATTTTGGGACAGAGGGA
MITE_00966	Chr5H	473903046	473903169	123	TA	125	Family 124	Tc1/Mariner-like	TTACCTCCGTCCCAAATTACTTGTCTTGGATTTTTCTAGATACGGATGTATCTAACACTAAGACATATCTAGATACATCCCTATCTAGACAAATGTAAGACAAGTAATTCGGGATGGAGGGAG
MITE_00967	Chr5H	565129100	565129222	122	TA	129		Tc1/Mariner-like	CCCCTACGTCCTAAATTACTTGTCTTATATTTATTTAGATATGGATTTATCTAGACATGTTTTAGTGTTAGATACATCCGTATCTACGTAAAACTAAGACAAGTAATTTGGGACGGAGGGAG
MITE_00968	Chr6H	231550275	231550396	121	AT	117		Tc1/Mariner-like	TACCTTCGGCCCAAATTACTTGTCTTAGATTTGTCTAGATACGGATGTATCTAACAATAAAACGTGTCTAGGTACATCCGTATGTAGACAAATCTATGACAAGTAATTCGGGATGGAGGGA
MITE_00969	Chr3H	61917770	61917892	122	CAACA	23	Family 125	Tc1/Mariner-like	TACTCCCTCCGTCCGGAAATACTTGTGCTAGAAATGGATGTATCTAGACTTATTTTAGTTATAGATACAACCATTTTATTCATTTCTAAGACAAGTATTAGTATTTCCGGACGGAGGGAGTA
MITE_00970	Chr1H	182661513	182661634	121	TA	136		Tc1/Mariner-like	ATGTACTCCCTCCGTCCGGAAATACTTGTCTTCGAAATGAATAAAATGGTTGTATCTATAACTAATATAAGTCTAGATACATCCATTTTTAGGACAAGTATTTCCGGACGGAGGGAGTACT
MITE_00971	Chr2H	619256983	619257103	120	ATAT	130		Tc1/Mariner-like	TGTACTCCCTCCGTCCGAAAATACTTGTCTTAGAAATGAATAAAATGGATGTATCTATAACTAAAATAAGTCTAGATACATCCATTTCTAGGACGAGTATTTCCGGACGGAGGAAGTACA
MITE_00972	Chr3H	192701970	192702086	116	CA	118		Tc1/Mariner-like	TACTCCCTCCGTCCGGAAATACTTGTCTTAGAAATGGATAAAATGGTTGTATCTATAACTAAAGTAAGTCTAGATACATCCATTTCTAGGACAAGTATTTCCGGACGGAGGGAGTA
MITE_00973	Chr5H	466896941	466897057	116	TAA	125		Tc1/Mariner-like	TACTCCCTCCGTCCGGAAATACTTGTCTTAGAAATGAATAAAATGGATGTATCTATAAGCAAAATAAGTCTAGATACATCCATTTCTAAGACAAGTATTTCCGAACGAAGGGAGTA
MITE_00974	Chr5H	459034355	459034469	114	AT	122		Tc1/Mariner-like	ACTGCCTCCGTCCGGAAATACTTGTCATAGAAATGGATGTATCTAGACTTATTTTAGTTATAGATACAGCTATTTTATTCATTTCTAAGACAAGTATTTCCGAACGGAGGGAGT
MITE_00975	Chr4H	578935574	578935686	112	TA	120		Tc1/Mariner-like	CTCCCTCCGTCCGGAAATACTTTTCCTAGAATTGGATGTATCTAGACTTATTTTAGTTATAGATACAATCATTTTATTCATTTCTAAGACAAATATTTCCGGACGGAGGGAG
MITE_00976	Chr2H	24987241	24987353	112	TA	120		Tc1/Mariner-like	CTCCCACCGTCCGGAAATACTTGTCCTAGAAATGAATGTATCTAGACTTATTTTAGTTATAGATACAATCATTTTATTCATTTCTAAGACAAGTATTTTCGGACGGAGGGAG
MITE_00977	Chr6H	434845987	434846098	111	TA	32		Tc1/Mariner-like	CTCCCTCCGTCCGGAAATACTTGTCTTAGAAATGGAATAAAATGGTTGTATCTATAACTAAAATAAATCTAGATACATCCATCTAGGACAAGTATTTCCGGACGAAGGAAG
MITE_00978	Chr3H	515913107	515913217	110	GTAGTAC	126		Tc1/Mariner-like	TCCTTCCGTCCGGAAATACTTGTCTTAGAAATGAATAAAATGGTTGTATCTATAACTAAAATAAGTCTAGATACATTCATTTCTAGGACAAGTATTTCGGGACGGAGGGA
MITE_00979	Chr1H	495734497	495734607	110	GTAC	123		Tc1/Mariner-like	TCCCTCCATCCGAAAATACTTGTCTTAGAAATGGATGTATGTAGACTAATTTTAGTTATAGATACATCCATTTTATTCATTTCTAAGACAAGTATTTCCGGATGGAGGGA
MITE_00980	Chr7H	170373948	170374070	122	AG	126	Family 126	Tc1/Mariner-like	TAATACTCCCTCCGTTCATAAATACTTGTCCTAAAAATGCATATAATGAATGTATCTATAACTAAAGTAAGTCTAGATTCATCCATTTCTAGGACAAGTATTTCCGGACGGAGGGAGTATTA
MITE_00981	Chr2H	289099500	289099618	118	TT	123		Tc1/Mariner-like	ATACTCCCTCCGTCTGGAAATACTTGACCTAGAAATGAATTAATCTAGACTTATCTTAGTTATAGATACATTCATTATATGCATTTTTAGGACAAGTATTTCCGAACACAGGGAGTAT
MITE_00982	Chr5H	446984653	446984769	116	TAA	37		Tc1/Mariner-like	TACTCCCTCCGTTCAGAAATATTTATCCTAAAAATGCATATAATTGATGTATCTATAACTAAAATAAGTCTAGATTCATCCATTTCTAGAACAAGTATTTCTGGATGAAGGAAGTA
MITE_00983	Chr7H	149044939	149045053	114	AT	120		Tc1/Mariner-like	ACTCCCTCCGTCCGGAAATACTTGTCCTAGAAATGGATGAATTTAGACTTACTTTAGTTATAGATACATCCATTATATGCATTTTTAGGACAAGTATTTCTGGACGGAGGGAGT
MITE_00984	Chr3H	52382263	52382375	112	TA	120		Tc1/Mariner-like	CTCCCTCCGTCCGAAAATACTTGTCCTAGAAATGGATGAATCAAGACTTATTTTAGTTATAGATACATTCACTATATCAATTTTTAGGACAAGTATTTCTGGATGGAGGGAG
MITE_00985	Chr5H	335603301	335603413	112	TA	119		Tc1/Mariner-like	CTCCCTCCGTCCGGAAATACTTGTCCTAAAAATTGATATAATGGATGTATCTATAACTAAAGTAAGTCTAGATTCATCCATTTCTAGGACAATTATTTCCGGACGGAGGGAG
MITE_00986	Chr2H	561127540	561127652	112	TA	120		Tc1/Mariner-like	CTCCCTCCGTCCGGAAATACTTGTCCTAGAAATGGATGAATCTAGACTTATTTTAGTTATAGATACATTCATTATATCCATTTTTAAGACAAGTATTTTCAGACGGAGGGAG
MITE_00987	Chr1H	85261162	85261284	122	AAA	123	Family 127	Tc1/Mariner-like	TAAATGAGTACTCCCTCCGTCCCAAAATAAGTGACTCAAAAATGACTCACTTTCGTACTAAAGTAGTACAAATGTGAGTCATTTTTGAGTCACTTATTTTGGGACGGAGGGAGTATTATTTA
MITE_00988	Chr1H	221184820	221184939	119	GC	123		Tc1/Mariner-like	TAAATTTTACTCCCTCGGTCCCAAAATAAGTAACTTCAAAATGACTCAGTTTCGTACTATTAGTACAAAACTGAGTCATTTTGGAATCACTTATTTTGGAACGGAGGGAGTATTATTTA
MITE_00989	Chr1H	487805238	487805357	119	TA	125		Tc1/Mariner-like	TGATAGTATTCCCTCCGTCCCAAAATAAGTGACTCAAAAATGAGTCAGTTTCATACTAATTGTAGTAGAAAACTAAGTCATTTTTGAGTCACCTATTTTGGGACGGAGGGAGTACTACA
MITE_00990	Chr2H	17317300	17317422	122	CC	124	Family 128	Tc1/Mariner-like	ATATACTCCCTCCGTCCGGAAATACTTGTCCTAGAAATGCATGTATCTAGACTTATTTTAGTTATAGATACATCCATTTTATTCATTTCTAGGACAAGTATTTCCGGACGGAGGGAGTATAT
MITE_00991	Chr1H	194527722	194527843	121	TA	128		Tc1/Mariner-like	TGGTACTCACTCCGTCCGGAAATACTTGTCCTAGAAATGAATAAAGTGGATGTATCTATAACTAAAATAAGTCTAGATACATGCATTTCTAGGACAAGTATTTCCGGACGGATGGAGTACA
MITE_00992	Chr5H	388919514	388919634	120	AT	32		Tc1/Mariner-like	ATACTCTCTCCATCCGGAATTAGTTGTCGCAAAAATGATTAGAAATGAATGCATTTGGAACTAAAATAAGTCTAGATACATCCATTTCTAGGACAAGTATTTCCGGACGGAGGGAGTATT
MITE_00993	Chr4H	8335144	8335264	120	AAA	122		Tc1/Mariner-like	TATACTCCCTCCGTCCGGAAATACTTGTCCTAGAAATGAATAAAATGGATGTATCTATAACTAAAATAAGTCTAGATACATGCATTTCTAGGACAAGTATTTCCGGACGGAGGGAGTATA
MITE_00994	Chr7H	344685761	344685880	119	TAA	127		Tc1/Mariner-like	ATACTCCCTCCGCCCGGAAATACTTTGTCCTAGAAATGGATGTATCTAGACTTATTTTAGTTATACATACATCCATTTTATTCATTTCTAGAACAAGTATTTCCGGATGGAGGGAGTAT
MITE_00995	Chr3H	181364875	181364994	119	TA	130		Tc1/Mariner-like	TATACTCCCTCCGTCCGGAAATACTTGTCCTAGAAATGCATGTATCTAGACTTATTTTAGTTATAGATACATTCATTTTATTCATTCTCAGGACAAGAATTTCCAGACGGAGGGAGTAA
MITE_00996	Chr3H	599696905	599697024	119	ATAT	40		Tc1/Mariner-like	AATACTCCCTGCGTTCGAAAATACTTGTCCTAGAAATGAATAAAATGAATGTATCTATAACTAAAATAAGTCTAAATACATAATTTTCTAGGACAAGTATTTCCGGACGGAGGGAGTAT
MITE_00997	Chr3H	47937561	47937680	119	AT	126		Tc1/Mariner-like	ACTACTCCCTTCGTCCGGAAATACTTGTCCTAGAAATGCATGTATCTAGACTTATTTTAATTATAGATGCATCCATTTTATTCATTTCTAGGACAAGTATTTCTGGACGGAGGGAGTAT
MITE_00998	Chr7H	567270615	567270734	119	TA	130		Tc1/Mariner-like	CTACTCCCTCCGTCCGGAAATATTTGTCCTAGAAATAAATGAATCTAGACTTATTTTAGTTATAGATACATCAATTATATTCATTTCTAGGACAAGTATTTCCGGACGAAGGGAGTATG
MITE_00999	Chr6H	17969554	17969672	118	AA	120		Tc1/Mariner-like	ATACTCTCTCCGTCCGGAAATACTTGTCCTAGAGATGAATGTATCTAGACTTATTTTAGTTATAAATACATTAATTATATCTATTTCTAGGACAAGTATTTCCGGACGGAGGGAGTAT
MITE_01000	Chr3H	321336441	321336559	118	GA	121		Tc1/Mariner-like	ATACTCCCTTCGTCCGGAAATACTTGTCCTAGAAATGCATGTATCTAGACTTATTTTAGTAATATATACATCCATTTTATTCATTTCTAAGACAAGTATTTCTGGACGGAGGGAGTAT
MITE_01001	Chr3H	522296981	522297099	118	TC	36		Tc1/Mariner-like	ATACTCCCTCCGTCCGGAAATACTTGTCCTAAAAATGCATGTTTCTAGACATATTTTAGTTACAGATACATCCATTTTATTTATTTCTAGGACAAGTATTTCCAGACGAAGGGAGTAT
MITE_01002	Chr3H	599889347	599889465	118	AA	120		Tc1/Mariner-like	ATACTCCCTCCGTCCGGAAATACTTGTCCTAGAAATGCATGTATCTAGATTTATTTTAGTTATAGATACATCCATTTTATTTATTTCTAGGACAAGTATGTCCGGACGGAGGGAGTAT
MITE_01003	Chr5H	319764149	319764267	118	AA	120		Tc1/Mariner-like	ATACTCCCTCCGTCCGGAAATACTTGTCCTAGAAATAGATGTATCTAGACTTATTTTAGTTATAGATACATCCATTTTATACATTTCTAGGACAAGTATTTCCGGACGGAGGGAGTAT
MITE_01004	Chr7H	220184761	220184879	118	TA	124		Tc1/Mariner-like	CTACTCCCTCCGTCCAGAAATACTTGTCCTAGAAATGGATGTATCTAGACTTATTTTAGTTATAGATACATCCATTTTATTCATTTCTAGGATAAGTATTTCCGGACTGAGGGGGTAG
MITE_01005	Chr6H	39743242	39743360	118	TT	120		Tc1/Mariner-like	ATACTCCCTCCGTCCGAAAATACTTGTCCTAGAAATGCATGTATCTAGACTTATTTTAGTTATAGATACATCCATTTTATTCATTTCTAGGACAAGTATTTCCGGACGGAGGGAGTAT
MITE_01006	Chr1H	4892130	4892248	118	AT	125		Tc1/Mariner-like	ACTCCCTCCGTCCGGAAATACTTGTCCTAAAAATGAATAAAATAAATGTGTCTATAACTAAAATATGTCTAGATATATACATGCATTTCTAAGACAAATATTTCCGGACGGAGGGAGT
MITE_01007	Chr3H	616543201	616543319	118	TA	42		Tc1/Mariner-like	CTACTCCTTCCGTTCGAAAATACTCGTCCTAAAAATGAATAAAATGAATGTATCTATAACTAAAATAAGTCTAGATACATGCATTTCTAGGACAAGTATTTCCGGACGAAGGGAGTAG
MITE_01008	Chr3H	512171682	512171800	118	AT	40		Tc1/Mariner-like	ATACTTCCTCCGTCTAAAGATACTTGTCCTAGAAATGCATGTATCTAGACTTATTTTAGTTATAGATGCATCTATTTTATTCATTTTTAGGACAAGTATTTCCGGACGGAGGGAGTAG
MITE_01009	Chr5H	543844906	543845023	117	TG	39		Tc1/Mariner-like	TACTCCCTCCGTCCGGAAATACTTGTCCTAGAAATAAATAAAATGGATGTATCTATAACTAAAATTAAGTCTAGATACATTCATTTCGAAGACAACTATTTTCGGACGGAGGGAGTA
MITE_01010	Chr6H	486428045	486428161	116	TTC	39		Tc1/Mariner-like	TACTACCTCCGTCCGGAAATGCTTGTCCTAGAAATGGATGTATCTAGACTTATTTTAGTTATAGATACATCCATTTTATTCATTTATAAGACAAGTATTTCCGGAAGGAGGGAGTA
MITE_01011	Chr5H	122419843	122419959	116	CA	120		Tc1/Mariner-like	TACTCCCTCCGTCCGGAAATACTTGTCCTAGAAATGAATAAAATGGATGTACCTATAACTAAAATAGGTCTTGATACATGCATTTTTAGGACAAGTATTTCCGGACAGAGGGAGTA
MITE_01012	Chr2H	625562893	625563009	116	TG	126		Tc1/Mariner-like	TACTCCCTCCGTCCGGAAATACTTGTCCTAGAAATGTATAAAATGGATGTATCTATAACTAAAATAAGTCTAGATACATCTACTTTTAAGACAAGTATTTCCGGACGGAGGGAGTA
MITE_01013	Chr1H	399169169	399169285	116	TC	118		Tc1/Mariner-like	TACTCCCTCCGTCCGGAAATACTTGTCCTAGAAATGGATGTATCTAGACTTACTTTAGTTATAGATACATCCATTTTATTCATTTCTAGGACAAGTATTTCCGGATGGAGGGAGTA
MITE_01014	Chr4H	579010167	579010282	115	TAA	36		Tc1/Mariner-like	TACTCCCTCGGTCCGGAAATACTTGTCCTAGAAATGCATGTATCTAGACTTATTTTAGTTATAGATACATTCATTTTATTTATTTTTAGGACAAATATTTCCGGACGGAGGAGTA
MITE_01015	Chr1H	492406494	492406608	114	AT	40		Tc1/Mariner-like	ACTCCCTCCGTCCGGATATACTTGTTCTGGAAATGAATAAAATGGATGTACCTATAACTAAAATAAGTCTAGATACATTCATTTCTAGGACAATTATTCCCGGATGGAGGGAGT
MITE_01016	Chr5H	402515512	402515626	114	AT	40		Tc1/Mariner-like	ACTACCTCCGTCTCGAAATACTTGTCCTGGAAATGAATAAAATGGATGTAACTATAACTAAAATAAGTCTAGATACATTCATTTCTAGGACAAGTACTTCCGGACGGAGGGAGT
MITE_01017	Chr2H	647789033	647789147	114	AT	122		Tc1/Mariner-like	ACTCCCTCCGTCCGGAAATACTTGTCCTAGAAATGAATGTATCTAGACTTATTTTCGTTATAGATACATCCATTTTATGCATTTCTAGGACAAGTATTTCCGGACGGAGGAAGT
MITE_01018	Chr1H	248112611	248112725	114	ATT	121		Tc1/Mariner-like	ACTCCCTCCGTCCGGAAATACGTGTCCTATAAATGAATAAAATAGATGTATCTATAACTAAAATAAGTCTAGATACATCCCATTCTAGGACAAGTATTTCCGGACGGAGGGAGT
MITE_01019	Chr2H	78531239	78531353	114	ATAT	124		Tc1/Mariner-like	ACTCCCTCCGTCCGAAAATACTTGTCCTAGAAATGATTAAAATGGATGTATCTATAACTAAAATAAGTCTAGATACATGCATTTATAGGACAAGTATTTCTGGACGGAGGGAGT
MITE_01020	Chr3H	320923565	320923679	114	AT	120		Tc1/Mariner-like	AATCCCTCCGTCCGGAAATACTTGTCCTAGAAATGAATAAAATGGATGTACTTATAACTAAAATAAGTCTAGATACATCCATTTGTAAGACAAGTATTTCCGGACGGAGGGAGT
MITE_01021	Chr6H	261334399	261334513	114	AT	120		Tc1/Mariner-like	ACTCCCTCCGTCCGGAAATATTTGTCCTATAAATGCATGTATCTAGACTTATTTTAGTTATAGATACATCCATTTTATTCATTTATAGGACAAGTATTTTCGGCCGGAGGGAGT
MITE_01022	Chr5H	562146594	562146708	114	AT	40		Tc1/Mariner-like	ACTCCCTTCATCCGGGAATAATTGTCCTAGAAATGAATGTATCTAGACTTATTTTAGTTATAGGTACATCCATTTTATTCATTTCCAGAACAAGTATATCCGGACGGAGGGAGT
MITE_01023	Chr1H	58301991	58302104	113	AT	120		Tc1/Mariner-like	ACTCCCTCCGTCCGGAAATACTTGTCCTAGAAATGCATGTATCTAGACAATTTTAGTTATAAATACATCCATTTTATTCATTTCTAGGACAAGTATTTCCGGACGGAGGGAGT
MITE_01024	Chr3H	537180666	537180779	113	TA	120		Tc1/Mariner-like	CTCCCTCCGTCCGGAAATACTTGTCCTAGAAATGCACGTATCTAGACTTATTTTAGTTATACATACATCTATTTTATTCATTTTTTAGGACAAGTATTTCCGGACGGAGGGAG
MITE_01025	Chr1H	379416329	379416442	113	AAT	121		Tc1/Mariner-like	ACTCCCTCCGTCCGGAAATACTTGTCCTAGAAATATACAAAATGGATGTATCTAGACTAAAATAAGTCTAGATACATCTACTTCTAGGACAAGTATTTCCGGACGGAGGGAAT
MITE_01026	Chr3H	587525273	587525385	112	TA	118		Tc1/Mariner-like	CTCCCTCCGTTCGGAAATACTTGTCCTATAAATGAATAAAATGGATGTATCTATAACTAAAATAAGTCTAGATACATGCATTTCTAGGACAAGTATTTCCGGACGGAGGAAG
MITE_01027	Chr7H	5881276	5881388	112	ATAC	36		Tc1/Mariner-like	TCCCTCCGTCCAAAATTACTTGTCCTAAAAATGAATAAAATGGATGTATCTATATAACTAAAATAAGTCTAGATACATTTACTTGTAGGACAAGTATTTCCGGACGAAGGGA
MITE_01028	Chr7H	5830602	5830714	112	ATAC	36		Tc1/Mariner-like	TCCCTCCGTCCAAAATTACTTGTCCTAAAAATGAATAAAATGGATGTATCTATATAACTAAAATAAGTCTAGATACATTTACTTGTAGGACAAGTATTTCCGGACGAAGGGA
MITE_01029	Chr3H	611774798	611774910	112	TA	35		Tc1/Mariner-like	CTCCCTCCGTCCGGAAATACTTGTTCTAGAAATAAATAAAATAGATATATCTATAACTAAAATAAGTCTAGACACATGCATTTCTAGGACAAGTATTTTCGTACGGAGAGAG
MITE_01030	Chr7H	449013361	449013473	112	TA	118		Tc1/Mariner-like	CTCCCTCCGTCCGGAAATACTTGTCCTAGAAATGCATGTATCTAGACTTATTTTAGTTATAGATGCATCCATTTTATTCATTTTTAGGACAAGTATTTCCGGACGGAGGGAG
MITE_01031	Chr2H	600618749	600618861	112	TA	121		Tc1/Mariner-like	CTCCCTCCGTCCGGAAATACTTGTCCTAGAAATGCATGTATTTAGACTAATTTTAGATATAGATACATCCATTTTATCCATTTCTAGGACAAGTATTTCCGGACGGAGGGAG
MITE_01032	Chr5H	140148126	140148238	112	TA	118		Tc1/Mariner-like	CTCCCTCCATCCAGAAATACTTGTCGTAGAAATGAATAAAATAGATGTATCTATAACTAAAATAAGTCTAGTTACATCCATTTCTAGGACAAGTATTTCCGGACGGAGGGAG
MITE_01033	Chr4H	554835626	554835738	112	TA	118		Tc1/Mariner-like	CTCCCTCCGTCCGGAAATATTTGTCCTAGAAATGAATAAAATAAATGTATCTATAACTAAAATATGTCTAGATACATGCATTTTTAGGACAAGTATTTCTGAACGGAGGGAG
MITE_01034	Chr2H	592360006	592360118	112	TA	126		Tc1/Mariner-like	CTCCCTCCGTCCGGAAATACTTGTCCTAGAAGTAGATGTATCTAGACTTATTTTAGTTATAGATACATCCATTTTGTACAATTCTAGGACAAGTATTTCCGGACGGAGGGAG
MITE_01035	Chr6H	115655576	115655688	112	TACTT	117		Tc1/Mariner-like	CTCCCTCCGTCCGGAAATACTTGTCCTAGAAATGAATAAAATGAATGTATCTATAACTAAACTAAGTCTAGATACATGCATTTTTAGGACAAGTATTTCCGGACGGAGGGAG
MITE_01036	Chr1H	72459302	72459414	112	TA	118		Tc1/Mariner-like	CTCCCTCCGTCCGGAAATACTTGTCCTAGAAATGGATGTATCTACACTTATTTTAGTTATAGATACATCCATTTTATTCATTTCTAGGACAAGTATTTCCGGACGGAGGGAG
MITE_01037	Chr1H	359040471	359040583	112	TA	118		Tc1/Mariner-like	CTCCCTCCGTCCAGAAATACTTGTCCTATAAATGAATAAAATGGATATATCTATAACTAAAACAAGTCTAGATACATCCATTTCTAGGACAAGTATTTCCGGACGGAGGGAG
MITE_01038	Chr4H	590537709	590537821	112	TA	118		Tc1/Mariner-like	CTCCCTCCGTCCGGAAATACTTGTCTTAAAAATGAATAAAATGGATGTATCTATAACTAAAATAAGTCTAGATACGTGCATTTCTAGGACAAGTATTTCCGGACGGAGGGAG
MITE_01039	Chr5H	478684914	478685026	112	TA	39		Tc1/Mariner-like	CTCCCTCCGTCCGGAAATACTTGTCCTAGAAATGGATAAAATGGATGCATCTATAACTAAAATAAGTCTAGATACATGCATTTTTAGGACAAGTATTTTTGAACGGAGGAAG
MITE_01040	Chr7H	291773381	291773493	112	TA	118		Tc1/Mariner-like	CTCCCTCCGTCCGGAAATACTTGTCCTAGAAATGAATAAAATGGATGTATCTATAATTAAAATAAGTCTAGATACATGCATTTCTAGGACAAGTATTTCCGGACGGAGGGAG
MITE_01041	Chr4H	213396726	213396838	112	TA	119		Tc1/Mariner-like	CTCCCTCCGTCCGAAAATACTTGTCCTAGAATTATACAACATGGATGTATCTATAACTAAAATAAGTCTAGATACATCTACTTCTAGGACAAGTATTTCCGGACGGAGGGAG
MITE_01042	Chr4H	161772589	161772701	112	TA	118		Tc1/Mariner-like	CTCCCTCCGTCCAGAAATACTTGTCCTAAAAATGAATAAAATAGAGTTATCTATAACTAAAATAAGTCTAGATACATGCATTTCTAGGACAAGTATTTCCGGACGGAGGGAG
MITE_01043	Chr5H	522877706	522877818	112	TATA	124		Tc1/Mariner-like	CTCCCTCCGTCCGGAAATACTTGTCCTAGAAATGCATGTATCTAGACTTATTTTAGTTATAGATGCATTCATTTTATTCATTTCTAAGACAAGTATTTCCGGACGGAGGGAG
MITE_01044	Chr6H	391586539	391586651	112	TA	121		Tc1/Mariner-like	CTCCCTCCGTCCGGAAATACTTGTCTTAGAAATACATGTATCTAGACATATTTTAGTTATAGATACATTCATTTTATTCATTTCTAGGACAAGTATTTCCGGACGGAGGGAG
MITE_01045	Chr2H	565782634	565782746	112	TA	118		Tc1/Mariner-like	CTCCCTTTGTCTGGAAATACTTGTCCTAGAAATGCATGTATCTAGACTTATTTTAATTATAGATACATCCATTTTATTCATTTTTAGGACAAGTATTTCCGGACGGAGGGAG
MITE_01046	Chr3H	585406713	585406825	112	TA	39		Tc1/Mariner-like	CTCCCTCCGTCCGGAAATACTTGTCCTAGAAATGAATAAAATGAATGCATCTATAACTAAACTAAGTCTAGATACATGCATTTATAGGACAAGTATTTCCGAAAGGAGGGAG
MITE_01047	Chr2H	586770476	586770588	112	TA	118		Tc1/Mariner-like	CTCCCTCCGTCTGGAAATACTTGTCCTAGAAATGAATAAAATGGATGTATCTATAACTAAAATAAGTCTAGATACATGCATTTCTAGGACAAGTATTTCCGGACGGAGGGAG
MITE_01048	Chr1H	9626341	9626453	112	TA	118		Tc1/Mariner-like	CTCCCTCCGTCCGAAAATACTTGTCCTAGAAATGGATGTATATAGACTTATTTTAGTTATAGATACATCCATTTTATTCATTTCTAGGACAAGTATTTCCGGACGGAGGGAG
MITE_01049	Chr3H	616864950	616865062	112	TA	118		Tc1/Mariner-like	CTCCCTCCGTCCGAAAATACTTGTCCTAGAAATGAATAAAATGGATGTATCTATAACTAAAATAAATCTAGATACATTCATTTCTAGGACAAGTATTTTCGGACGGAGGGAG
MITE_01050	Chr5H	56906527	56906639	112	TA	119		Tc1/Mariner-like	CTCCCTCCGCCCGGAAATACTTGTCCTAGAAATGAATGTATCTAGACTTATTTTGGTTATAGATATAACCATTTTATTCATTTCTAGGACAAGTATTTTCGGACGGAGGGAG
MITE_01051	Chr7H	32478176	32478288	112	TA	120		Tc1/Mariner-like	CTCCCTCCGTCCGGAAATACTTGTCCTAGAAATGAATGTATCTAGACTTATTTTAGTTATAGATACATTCATTATATCCATTTCTAGGACAAGTATTTCCGGACGGAGGGGG
MITE_01052	Chr4H	518509844	518509956	112	TA	119		Tc1/Mariner-like	CTCCCTCCGTCCGGAAATACATGTCCTAGAAATGAATAAAATGGATGCATCTATAACTAAACAAAGTCTAGATACATGCATTTCTAGGACAAGTATTTCCGGACGGAGGGAG
MITE_01053	Chr7H	451881916	451882028	112	TA	39		Tc1/Mariner-like	CTCCCTTGGTCCGGAAATACTTGTCCTAGAAATGAATAAAATGGATGTACCTATAACTAAAATAAGTCTAGGTACATGCATTTCTAGGACAAGTATTTTCGGACGGAGGGAG
MITE_01054	Chr1H	324756150	324756262	112	TA	120		Tc1/Mariner-like	CTCCCTCTGTTTGGAAATACTTGTCCTAGAAATGAATAAAATGCATGAATCTATAACTAAAATAAGTCTAGATACATTTATTTGTAGGACAAGTATTTCCAGACAGAGGGAG
MITE_01055	Chr3H	616813634	616813745	111	TA	118		Tc1/Mariner-like	CTCCCTCCGTCCGAAAATACTTGTCCTAGAAATGAATAAAATGGATGTATCTATAACTAAAATAAATCTAGATACATTCATTTCTAGGACAAGTATTTCGGACGGAGTGAG
MITE_01056	Chr1H	62760091	62760201	110	GTAC	120		Tc1/Mariner-like	TCCCTCCGTCCGGAAATACTTATCCTAAAAATATATAAAATGGATGTATCTATAACTAAAATAAGTCTAGATACATCTACTTCTAGGACAAGTATTTCCGGACGGAGGGA
MITE_01057	Chr3H	93923	94033	110	GTAC	120		Tc1/Mariner-like	TCCCTCCGTCCGAAAATACTTGTCCTAGAGATGTATGTATTTAGACTTATTTTAGTTATAGATACATCCATTTTATTCATTTCTAGGACAAGTATTTCCGGACGGAGGGA
MITE_01058	Chr3H	97102345	97102453	108	AGT	116		Tc1/Mariner-like	CCCTCCGTCCGGAAATACTTGTCCTAGAAATGCATGTATCTAGACTTAGTTTAGTTATAGATGCATCTACTTTATTCATTTCTAGGACAAGTATTTCCGGACGGAGGG
MITE_01059	Chr2H	164777037	164777158	121	GC	14	Family 129	PIF/Harbinger-like	TTTGTTCGGTTGCAATGGATTTGAAGGGGATTGGAGTGGATTGGGGAGGATTAAATCCCATGTAAGTCAAAATCCACCTCAATCCTCTCCAATCCCCTTGTGGTGGGGATTAACCGAACAA
MITE_01060	Chr2H	262530749	262530867	118	GCC	11		PIF/Harbinger-like	TTGTTCGGTTGCAACGGATTTGAAGGAAATTAGAGTGGATTGGGAGGATAAAATCCTGTGTAAATCAAAATTTACCTCAATTTTCTTCAATCCTATATGGTGGGGATTAACCGAACAA
MITE_01061	Chr4H	104674736	104674854	118	AGGCCT	136		PIF/Harbinger-like	TGTTCGGTTAAACCTCTCTGAGAGAGGATTGGAGGGGATTGAGGTGGAATTTCACTTAGAGTGGATTTAATCCTCCCCAATCCACTCCAATCCCCTTTAAACCCCTTCAAACCGAACA
MITE_01062	Chr3H	445279285	445279406	121	TA	25	Family 130	Tc1/Mariner-like	AGTCTTTTAAGAGGTTTCACTAAGGAATGACTACGTACGGATGTATATAGACATACTTTAGAGTATAGATTCACTCATTTTATTTCGTATGTAGCCGTTTAGTGAAATCTTTAAAAAGACT
MITE_01063	Chr4H	44792873	44792993	120	AT	23		Tc1/Mariner-like	AAGTCTTTTTAAAGATTTCACTAAAGGACTACACACAAAGCAAAGTGAATGAATATATACTCTAAAGTATATCTATATACATCCGTACGTAGTCCCCTGATGAAACCTCTAAAATGACTT
MITE_01064	Chr1H	330393206	330393325	119	TA	40		Tc1/Mariner-like	AGTCTTTTTAAAGATTTCACTAGAGGGCTAAATACGAAACAAAATGAGTGAATCTATACTCTAAAGTATGTCTATATACATCCGTATGTAGTTCCCTTAGTGAAACCTCTTAAAACACT
MITE_01065	Chr3H	155358937	155359058	121	AT	36	Family 131	Tc1/Mariner-like	ATACTCCCTCCGTCCGGAAATACTTGCCATAGGAATGGATGTATCTAGAAGTATTTCAGTTCTAGATACATCCATTTTTTATACATTTATGCGACAAGTAATTCCGGAGAGATGGAGTACT
MITE_01066	Chr6H	3490058	3490179	121	AT	126		Tc1/Mariner-like	AGTACTCCCTCCGTTCGGAATTACTTGTCGCACAAATTGATAAAAATGGATGTATCTAGAACTGAAATACATCTAGATACATCCATTCCTATGCCAAGTATTTCCGGACGGAGGGAGTAGT
MITE_01067	Chr1H	479737496	479737615	119	GT	40		Tc1/Mariner-like	ATATTCCCTCCATCTAGAATTACTTGTCGCATAAATGTATAAAAATGGATATATCCAGAGCTAAAATACATCTAGATACATCCATTTACATGACAAGTATTTCCGGACGGAGGGAGTAT
MITE_01068	Chr5H	256799143	256799257	114	TA	119		Tc1/Mariner-like	CTACTCTTCGTCCGAAATTACTTGTCGCATAAATGGATAAAAATGGATGTATCTAGAACCAAAATACGTCTAGTTACATCCATTTCTCCAACAAGTATTTCCGGACGGAGGGAG
MITE_01069	Chr6H	527809385	527809498	113	TA	25		Tc1/Mariner-like	CTCCCTCCGTCCGGAAATACTTGCCAAAGCAATGGATGTATCTAGATGTATTTTTGTTTTAGATACATCCATTTTTATACATTTATGCGACAAATAATTCCGGATGGAGGGAG
MITE_01070	Chr5H	99796985	99797094	109	ACT	39		Tc1/Mariner-like	CCCTGCATCCGGAATTACTTGTCGCATAAATGGATAAAAAAAGATGTATCTAGAACTAAAATAAATCTAGATACATCCATTCTTGTGGCAAGTATTTCCGGACGGAGGG
MITE_01071	Chr5H	354892761	354892882	121	TAAAT	124	Family 132	Tc1/Mariner-like	CATACTCCCTTCGTTTGGAATTACTTGTCATAGAACTGGATGTATCTAGATGTATTTTAGTTCTAGATACATCCATTTCTTTCCGTTTTAACGACAAGTAATTCCGGACGGAGGGAGTATG
MITE_01072	Chr7H	440335084	440335203	119	AA	28		Tc1/Mariner-like	ATACTTCCTTCATCCGGAATTACTTGTCATAGAAATGGATGTATCTAGATGTATTTTAGTTCTAGATACATCCATTTCTTTCTATTTTGGCGACAAATAATTTCGGACGGAGGGAGTAT
MITE_01073	Chr4H	604203769	604203888	119	TT	129		Tc1/Mariner-like	ATACTCCCTCCGTCCGGAATTATTTGTCATAGAAATGGATGTATCTAGACGTATTTTAGTTCTAGATACATCCATTTCTTTCCATTTTGACGACAAGTACTTCCGGACGGAGGGAGTAT
MITE_01074	Chr4H	606737471	606737584	113	TA	27		Tc1/Mariner-like	CTCCCTCAGTCCGGAATTACTTGTCGGCAAAATGGTAAGGAATGGATGTGTCTAGAACTAAGATACGTATAGATACATCCATTTCTATGACAAGTAATTCCGGACGGAAAGAG
MITE_01075	Chr7H	225125472	225125583	111	GTAC	122		Tc1/Mariner-like	TCCCTCCGTCCAGAATTACTTGCCGTTAGAATGGAAAGAAATGGATGTATCTTGATCTAAAATACGTCTAGATACGTTCATTTCTATGACAAGTAATTCCAGTCGGAGGGT
MITE_01076	Chr3H	114338923	114339044	121	AGCT	134	Family 133	Tc1/Mariner-like	AAATACTCCCTCCGTTCGGAAATACTTGTCCTAAAAATGTATAAAGTGGATGTATCTATAATTAAAATAAGTCTAGATACATCTATTTCTAGGACAAGTATTTTCGGACGAAGGGAGTAAT
MITE_01077	Chr1H	425485185	425485303	118	TA	125		Tc1/Mariner-like	GTACTACCTCCGTCCAAAAATACTTGTCCTAAAAATGTATAAAATAGATGTATCTATAATTATAATAAGTCTAGATACATCTATTTCTAGGATAAGTATTTCCGTACGGAGGGAGTAC
MITE_01078	Chr1H	382478772	382478888	116	ATAA	35		Tc1/Mariner-like	TACTCCCTCCGTTCGGAAATACTTGTCCTAAAAATGTATAAAATGAATGCATCTATAACTAAAATAAGTCTAGATACATCTATTTCTAGGACAAGTATTTCCGTACGGAGGGAGTA
MITE_01079	Chr5H	538345411	538345525	114	AT	36		Tc1/Mariner-like	ACTCCTTCCGTCCAGAAATACTTGTCCTAAAAATGTATAAAATGGATGTATCTATAACTAAAATAAGTCTAGATACATCTATTTCTAGGACAAGTATTTTCGGACGGAGGGAGT
MITE_01080	Chr5H	544944920	544945033	113	ATT	119		Tc1/Mariner-like	ACTTCCTCCGTTCAAAAATACTTGTCCTAGAAATAGATGTATTAGACTTATTTTAATTATAGATACATCCATTTTATATATTTTTAGGACAAGTATTTTCGGACGGAGGGAGT
MITE_01081	Chr4H	9329438	9329559	121	TG	21	Family 134	Un	CCTAAGCGCTCGGCGCCACACTGCCGCAAGTGCAACGTCTAAGGCTTAGACGTCACATTGCTGGGGGGTTCGGTGGGGTCGGACGTCAGCATGGACGGGGGTGTGGCGCCTACGGCTTAGG
MITE_01082	Chr4H	243004822	243004941	119	CG	27		Un	CCTTAGTCGTAGGCGCCACACCGCCATCCACGCTGGCATCCGACCCCATCGAACCCCCCAACAGTGGCGCCTAATCCTCAGGCGTTGCACTTGTTGCAGTGTGGCGCCGAGCGCTTAGG
MITE_01083	Chr4H	172360306	172360425	119	CA	21		Un	CCTAAGCCCTAGGTGCCACACTGCCTTAAGTGCAATGCTTGTGGCTTAGGCATCACACTGCTGGGGTGCGGTGGGGTCGAACGCCAGCGTGGACGGGGGTGTGGCACCTACGGCTAAGG
MITE_01084	Chr4H	344090078	344090198	120	AT	117	Family 135	Tc1/Mariner-like	GTTAAATACTTCCTCCGTCCCGAAATAAGTGACTCAAAAATGACTCAATTTTATACTAAAATTAGTGTAAATTTGAGTCACTTTTGAGTCTCTTATTTTGGGACGGAGGGAGTACTAAAT
MITE_01085	Chr4H	565178148	565178265	117	GTA	119		Tc1/Mariner-like	TATAATACTCCATCCGTCCCAAAATAAATGACTCAAAAATGACTCAATTTTATATTAGAATTAGTGTAAATTAGAGTCACTTTTGAGTCACTTATTTTGGGACGGAGGGAGTATATA
MITE_01086	Chr7H	453190195	453190301	106	ACT	111		Tc1/Mariner-like	ACTTCCTCCGTCTCAAAATAATTGACTTAAAAATGACTCAACTTTATACTAAAATTAGTGTAAAGTTAAGTCAATTTTGAGTCACTTATTTTGAGACGGAGGGAGT
MITE_01087	Chr2H	583320751	583320855	104	TA	108		Tc1/Mariner-like	CTCCCTCCGTCCCAAAATAAGTGACTCAAAAATGACTCAATTTTGTACTAAAATTAGTGTAAATTGGAGTCACTTTTGAGTCACTTATTTTGGGACGGAGGGAG
MITE_01088	Chr2H	621996183	621996303	120	AT	44	Family 136	Tc1/Mariner-like	AAGTCTTTTAAGCGATTTTACTAGTGGTCTACATACGGAGCAAAATGATTGAATCTACACTCTAAAATATGTCTATATACATCCGTATGTAGTCCATTAGTAAAACCTCTAGAAAGACTT
MITE_01089	Chr4H	298336864	298336984	120	ATAT	29		Tc1/Mariner-like	AAGTCTTTCTAGAGGTTTTATTAGTGAACTATATACGGATGTATATAGACATATTTTAGAGTATAGATTCAATCATTTTGCTCCATATGTGGACCCTTAGTAAAATCGCTTAAAAGACTT
MITE_01090	Chr7H	565268913	565269033	120	AT	44		Tc1/Mariner-like	AAGTCTTTCTAGAGGGTTCACTAGTGGACTACATACGGATATATATACACATATTTTAAATTATAGATTTAATCATTTTGCTCCGTATGTAGACTCTTAGTAAAATCGCTTAAAAGACTT
MITE_01091	Chr5H	411034427	411034547	120	AT	40	Family 137	Tc1/Mariner-like	AAGTCTTTTTAGAGATTCCACAAGGTGACTACATACGAAGCAAAATGAGTGAATCTATACTCAAAAGTATGTCTATATACATCCGTATGTAGTCCTCTAGTGAAACCTTTAAAAAGACTT
MITE_01092	Chr3H	535568605	535568724	119	TA	42		Tc1/Mariner-like	AGTCTTTTTAGAGATTTTATCAGGAGACTACATACGGATCAAAATGAGTGAATCTATACTCTAAGTTATGTCTATATACATTCGTATGTAGTCTTCTAGTGAAACCTTTAAATAAGACT
MITE_01093	Chr6H	530573271	530573385	114	TG	34		Tc1/Mariner-like	TCTTTTTAAAGGTTTCACTTAAGGACTTCATACGGATGTATATAGACACAATTTAAAGTGTAAATTCACTCATTTTGCTTCGTATGTAGTCCCCTAGCGGAATCTCTAAAAAGA
MITE_01094	Chr1H	505565768	505565888	120	AT	39	Family 138	Tc1/Mariner-like	ACTACTCCCTCCGTTCGGAAATACTTGTCATGAAAATGAATATATTTAGATGTATTTTTGTTCTACATACATTCACTTTTATCTATTTTTACGACAAGTAATCCTGGACGGAGGGTGTGT
MITE_01095	Chr6H	351818045	351818164	119	AA	119		Tc1/Mariner-like	GTACTCCTTTCGTTCGGAAATACTTTTCATAAAAATGGATGTATCTAGATGTATTTTTATTCTACATACATTCACTTTTATCCATTTTTACGACAAATAATTCTGGACGGAAGGAGTAC
MITE_01096	Chr5H	468224594	468224706	112	TA	39		Tc1/Mariner-like	CTCCCTCCGTCCAGGATTACTTGTCGTAAAATGGATAAAAGTGAATGTATGTAGAACAAAAATACATGTAGATACATCCATTTTCATGACAAGTATTTCCGAACGGAGGGAG
MITE_01097	Chr5H	115469136	115469256	120	AT	42	Family 139	Tc1/Mariner-like	AAGTCTTTTTAGAGATTTCACTAGAGAACTACATACGGAGCAAAATGAGTGAATCTACACTCTAAAATATGTCTATATACATCCATATGTAGTCTTCTAGTGGAACCTCTAAAAAGACTT
MITE_01098	Chr7H	608896179	608896299	120	AT	17		Tc1/Mariner-like	AAGTTTTTTTAGAGATTTTATTAGGGAACTACATACGAAACAAAATGAGTAAATCTGTACTCTAAAATATATCTATATACATCCATATGTAGTCTTTTAGTGGAACCTCTAAAAAGACTT
MITE_01099	Chr3H	302992208	302992328	120	AT	40		Tc1/Mariner-like	AAGTCTTTTTAAAGGTTTCACTAGGTGATTACATACGTATGTATATAGACATATTTTAGAGTGTAGATTCACTCATTTTGCTCCGTATGTAGTCCTCTAGTGAAATCTCTAAAATGACTT
MITE_01100	Chr2H	568185357	568185476	119	ATAT	130		Tc1/Mariner-like	AAGTCTTTTTAGATATTTTAATATGGACTACATATGGATGAATACAGACATATTTTAGACTGTAAATTCACTCATTTTGCTCCGTATGTAGTCTATATTGGAATCTCTAAAAAAGACTT
MITE_01101	Chr5H	169329710	169329828	118	TATA	23		Tc1/Mariner-like	AGTCTTTTTAGAGATTTCATGCATGGGCAACATAGGGAGCAAAATGAGTGAATCTGCACTCTAAAATATGTCTATATATATCCTTATGTAGTCCCTTAGTGGAATCTTTTAAAAAACT
MITE_01102	Chr3H	569935289	569935407	118	TA	36		Tc1/Mariner-like	AGTCTTTTTAAAGGTTTCATTAGAGGATTACATATGGATGTATATAGACATATTTTAGAGTGTATATTCGTTCTTTTTATTTCGTATGTAGTTCTTTAGTGAAATCTCTAAAAATACT
MITE_01103	Chr7H	397320741	397320857	116	TA	129		Tc1/Mariner-like	AGTCTTTTTAGAGGTTCCACTAGAAAACTAAACAAATGTATATAGACATATTTTAAAATATAGATTCACTCATTTCGTTTCGTTAGTAGTCCTCTAGTGAAATTTCTAAAAAGACT
MITE_01104	Chr4H	195087620	195087734	114	TG	32		Tc1/Mariner-like	TCTTTTTAGAGGTTCCACTATTGGACTACATATGGATGTATATAAACATATTTTAGAGTGTAGATTCACTCATTTTGCTTCGTATGTAGTCCTCTTTTGGAATTTCTAAAAAGA
MITE_01105	Chr6H	457954732	457954852	120	TA	128	Family 140	Tc1/Mariner-like	AATACTCCCTCCATCCTGAAATACTTGTCTTAGAGATGAATGTATCTAGACTTATTTTAGTTATAGATACATTCATTATATCCATTTCTAGGACAAGTATTTCCAGACGAAGGGAGTAGT
MITE_01106	Chr1H	515786995	515787114	119	TA	127		Tc1/Mariner-like	AGTACTCCCTCCGTCCGAGAATACTTGTCTTAGAGATGAATGTATTTAGACTTATTTTAGTTATAGATACATTCATTATATCCATTTCTAGGACAAATATTTCCGGACGGAGGGAGTAT
MITE_01107	Chr4H	27208040	27208159	119	TA	128		Tc1/Mariner-like	ATACTCCCTTCGTCCGGAAATACTTGTCTTAAAGATGAATGTATCTAGACTTATTTTAGTTATAGATACATTCATTATATCCATTTCTAGGACAAGTATTTCCGGACGGAGTAAGTAAT
MITE_01108	Chr4H	336174668	336174786	118	TT	120		Tc1/Mariner-like	GTACTCCCTCCGTCTGGAAATAGTTGTCTTAGAGATGAATGTATCTGGACTTATTTTAGTTATAGATACATTCATTATATCCATTTCTAGGACAAGTATTTCCGGACGGAGGGAGTAC
MITE_01109	Chr4H	548013882	548013999	117	TATA	128		Tc1/Mariner-like	TACTCCCTTCGTCCGGATATACTTGTCCTAGAAATGGATATAATGGATGTATCTATAACTAAAATAAGTCTAGATACATTCATCTCTAGGACAAATATTTTCGGACGAAGGGAGTAT
MITE_01110	Chr2H	656764128	656764248	120	TA	125	Family 141	Tc1/Mariner-like	CATATTCACTCCGTCCGGAATTACTTGTCGCACAAATGGATAAAAATAGATGTATCTAAAACTAAAATACATCTAAATATATTCATTTTTGTGACAAGTATTTTCAGATGGAGGGACTAG
MITE_01111	Chr5H	553718212	553718329	117	AA	117		Tc1/Mariner-like	TACTCCCTCTGTCCGGAATTACTTGTCACATGAATGGATGCATCTAGATGTATTTTAGTTTTAGATACATCTATTTTTATAAATTTGTGCGACAAGTAAATCTGGATGGAGGGAGTA
MITE_01112	Chr1H	359677634	359677747	113	TA	27		Tc1/Mariner-like	CTCCCTCTGTCTGGAATTACTTGTCGAACAAATTTATAAAAATAGATTTATCTAAAACTAAAATAGATTTAAATGCATTCATTCCTGTGACAAGTATTTTCAGACGGAGGGAG
MITE_01113	Chr1H	37457897	37458009	112	TATA	123		Tc1/Mariner-like	CTCACTCCGTCCGAAATTACTTGTCCACAAATGAATAAAAATAGAAGTATCTAAAACTAAAATACATCTAAATACATCCACTCTTGTGACAAGTATTTCCGGACAGAGGGAG
MITE_01114	Chr5H	464609727	464609839	112	TA	28		Tc1/Mariner-like	CTCCCTCCGTCCGGAATTACTTGTCGCACAAATGGATAAAAATGACGTATCTAAAACTAAAATACATCTAGATACATCCATTTCAATGACAAGTATTTTCGGATGGAGGGAG
MITE_01115	Chr3H	175143230	175143341	111	ATAC	24		Tc1/Mariner-like	TTCCTTCGTCTGAAAATACTTGTCATAAGAACGGATGTATCTAGATGTATTTTAGTTTTAGATACATCTATTTTTATATATTTGTGCGACAAGTAATTCCGGACGGAGGAA
MITE_01116	Chr7H	492501435	492501555	120	TA	126	Family 142	Tc1/Mariner-like	AGTACTCCCTCCGTCCGGAATTACTTGTCGCACAAATGTATAAAAATGGATGTATCTAGAACTAAAATACATCTAGATACATCCATTCCCGTGACAAGTATTTCCGGACGAAGGGAGTAT
MITE_01117	Chr5H	99820710	99820829	119	AA	28		Tc1/Mariner-like	ATACTCCCTCCGTCTAAAAATACTTGTCATGGGAATGGATGTATGTAAATGTATTTTAGTTCTAGATACATCCATTTTCATCCATTTGTGCGACAAATGATTCTAGACGAAGGGAATAT
MITE_01118	Chr2H	26469896	26470015	119	TA	31		Tc1/Mariner-like	CTACTCACTCCGTCCGGAAATACTTGTCATATGAATGGATGTATCTAGATGTATGTTAGTTCTAGATACATCCATTTTTATATCTTTGTGCGACAAGTAATTTCGAACGAAGGGAGTAG
MITE_01119	Chr3H	10562400	10562519	119	TTT	28		Tc1/Mariner-like	ATACTCCCTCCGTTCAGAATTACTTGTCGCGCAAATGTATAAAAATGGATGTATCTAGAACTAAAATACATCTAGATACATCCATTCCTATGACAAGTATTTCCGGGCGGAGGGAATAT
MITE_01120	Chr1H	125253582	125253700	118	TA	32		Tc1/Mariner-like	ATACTCCCTCCGTCCGGAATTACTTGTCGCATAAACTGATAAATGGATGTATCTAGAACTAAATTACATCTAGATACATCCATTCCTATGACAAGTATTTCTGTAAGGAGGGAGTATA
MITE_01121	Chr5H	490017858	490017976	118	TT	122		Tc1/Mariner-like	ATACTCCCTCCTTTCGAAAATACTTGTTCGAGGAATGGATGTATCTAGATGTATTTTAGTTCTAGATACATCCATTTCTATCATTTTTACGACAAGTAATTCCGGACGGAGGGAGTAT
MITE_01122	Chr4H	206677051	206677169	118	TA	30		Tc1/Mariner-like	GTACACCCTCAATCCGGAAATACTTGTCGGGGGAATGGATGTATCTACATAAATTTTAGTTCTAGATACATTCATTTTTATCCATTTTGAGACAAGTAATTCCGGACGGAGGGAGTAC
MITE_01123	Chr2H	548049645	548049763	118	TA	32		Tc1/Mariner-like	TTACTCCCTCTGTCTGGAAATACTTATCGGAGGAATGGATGTATCTAGATGCATTTTAGTTCTAGATACATCCATTTTTACTCATTTTTGCGACAAGTAATTCCGGACGGAGGGAGTA
MITE_01124	Chr1H	217633269	217633386	117	AT	28		Tc1/Mariner-like	ACTCCCGCTGTCCGGAAATACTTTTCATAAGAATGGATATATATATAGATGTATTTTAGTTCTAGATTCATCCATTTTTATTGATTTGTTCGACAAGTACTTCCGAACGGAGGGAGT
MITE_01125	Chr3H	15418252	15418369	117	AT	19		Tc1/Mariner-like	ACTTCCTCCGTCCGTAAAAATACTTTTCATAGGAATGGATGTATCTAGATGTATTTTAGTTTTAGATACATTTATTTTTATACATTTGTGCGACAAGTAATTCCGGACGGAGGAAGT
MITE_01126	Chr7H	630087533	630087650	117	TG	27		Tc1/Mariner-like	TACTCCCTCCGTCCGGAATTACTTGTCACAAAAATGGATACAAATGAATGTATATAGAACCAAAATACATCTAGATACATCCATTCCCACGACAAGTATTTCCGGAGGGATGGAGTA
MITE_01127	Chr5H	107142715	107142832	117	TGT	118		Tc1/Mariner-like	TACTCCCTCCGTCTGGAATTACTTGTCGCACAAATGTATAAAAATGGATGTATCTAGAATTAAAATACATCTAGATACATCCATTCCTATGACAAGTATTTCCGGACGGAGGGAGTA
MITE_01128	Chr3H	249146881	249146998	117	TA	30		Tc1/Mariner-like	TACTCCCTCCGTCCGGAAATACTTGTCATAGGAATGGATGTATCTAGATTTATTTTAGTTCTAGAGACACCCATTTTTATGCATTTGTGCGACAAGTAATTCCGGACGGAGGGAGCA
MITE_01129	Chr3H	204682048	204682165	117	AT	19		Tc1/Mariner-like	ACTTCCTCCGTCCGTAAAAATACTTTTCATAGGAATGGATGTATCTAGATGTATTTTAGTTTTAGATACATTTATTTTTATACATTTGTGCGACAAGTAATTCCGGACGGAGGAAGT
MITE_01130	Chr5H	475802331	475802447	116	TGTA	28		Tc1/Mariner-like	TATTTCCTCCATCCAGAATTACTTGTCGCGTAAATGTATAAAATTGATATATCCAGAGCTAAAATACATCTAGATACATCCATTTATATGACAAGTATTTCCGGACGAAGGGAGTA
MITE_01131	Chr4H	460764442	460764558	116	AT	123		Tc1/Mariner-like	ACTCCCTCCATCCGGAAATACTTGTCATAGGAATGGATGTATCTAGATGTATTTTCGTTCTAGATACATCTAATATTTTTCCATTTGTGCGACAAGTAATTCCGGACGGAGGGATT
MITE_01132	Chr6H	28323172	28323288	116	ATAT	126		Tc1/Mariner-like	ACTCTCTCCGTCCGGAAATACTTGTCATGGGAATGGATGTATCTAGATGTATTTTAATTCTAGATACATCCATTTGTATTCATTTTCATGAAAAGTAATTTCGGACGGAGGGAGTA
MITE_01133	Chr4H	249621429	249621545	116	AT	30		Tc1/Mariner-like	ACTCCCTCCTGTCCGGAAATACTTGTCGGGGGAATGGATGTATCTAGATGCATTTTAGTTCTAGATACATCCATTTTTATTTATTTTTGCGACAAGTAAGTCCGGAAGGAGGGAGT
MITE_01134	Chr7H	39844718	39844833	115	ACT	27		Tc1/Mariner-like	ACTCCCTCTGTCCGGAAATACTTGTCTTAGGAATGAATGTATCTAGATATATTTTAGTTCTAGATACATCCATTTTTATACATTTGTGCGACAAGTAATTCTGGACGGAGGAAGT
MITE_01135	Chr2H	482938487	482938602	115	TA	30		Tc1/Mariner-like	CTCCCTTCGTCCGGAATTATTTGTCATAGAAGTAGATGTATCTAGATATATTTTAGATCTAGATACATTCATTTATTTCCATTTTGGTGACACAAGTAATTCCGGACGGAGGGAG
MITE_01136	Chr7H	454616189	454616304	115	AT	120		Tc1/Mariner-like	ACTCTCTCCGTCCGAAAATACTTGGCACAGGAATGGATGCATCTAGATGTATTTTAGTTCTAGATACATCTATTTTTATAAATTTGTGCGACAAGTAATTCCGGACGGAGGGAGT
MITE_01137	Chr3H	373794474	373794589	115	AT	120		Tc1/Mariner-like	AATCCCTCCGTCCGGAATTACTTGTCGCACAAATTGATAAAAATGGATGTATCTAGAACTAAAATACATCTAGATACATCCATTCCTATGACAAGTATTTCCGGACGGAGGGAGT
MITE_01138	Chr5H	578338144	578338259	115	AT	29		Tc1/Mariner-like	ACTCCCTCCGTCCGGAAATACTTGTCATAGAAACAGATGTATCTAGATGTATTTTAGTTCTAGATACATCCATTTTTAAACATTTGTGCGACAAGTAATTCCGGACGGAGGGAGT
MITE_01139	Chr6H	15295129	15295244	115	AT	120		Tc1/Mariner-like	ACTCCCTCTATCCGGAATTACTTGTCGCACAAATGTATAAAAATGGATGTATCTAGAATTAAAATACATCTAGATATATCCATTTCTATGATAAGTATTTCCGAATGAAGGGAGT
MITE_01140	Chr2H	136189793	136189908	115	AT	20		Tc1/Mariner-like	ACTCATTTCGTCCGGAAATACTTGTCATATGAATGGATGTATCTAGATGTATTTTAGTTCTAGATACATTCACTTTTATACATTTATGCGATAAATAATTCCGGACAGAAGGAGT
MITE_01141	Chr4H	393537508	393537623	115	AT	120		Tc1/Mariner-like	ACTCCCTCCGTCCGGAAATACTTGTCATAGGAATGGATGTATCTAGATGTATTTTAGTTCCAGATACATCCATTTTTATACATTTGTGCGACAAGTAATTCCGGACGGAGGGAGT
MITE_01142	Chr4H	5378844	5378959	115	AT	120		Tc1/Mariner-like	ACTCCCTCAGTCCGAAAATACTTGTCGAAGAAACGGATGTATCTAGATGTATTTTAGTTCTAGATACATCCATTTCTATCCATTTTTGCGTCAAGTAATTCCGGACGGAGGGAGT
MITE_01143	Chr1H	455909090	455909205	115	AT	120		Tc1/Mariner-like	ACTCCCTCCGTCCGGAATTACTTGTCGCACAAATGTATAAAAATGGATGTATCTAGAACTAACATACATCTAGGTACATCCATTTATGTGACAAGTTTTTCCAGACGAAGAAAGT
MITE_01144	Chr2H	209821939	209822054	115	AT	27		Tc1/Mariner-like	ACTACCTCCGTCCGGAATTATTTGTCGCACAAATGTATAAAAATGGGTGTATCTGAAACTAAAATACATCTAGATACATCCATTCCAATAACAAATATTTCCGGACGGAGGGAGT
MITE_01145	Chr2H	532388349	532388464	115	AT	28		Tc1/Mariner-like	ACTCCCTCCGTCCGGAATTACTTGTCGCACAAATGTATAAAAATGGATGTATCTAGAACTAAAATACATTTAGATACATCTATTCCTATGACAAGTATTTTCAGACGGAGGGAGT
MITE_01146	Chr5H	523645535	523645650	115	ATAT	124		Tc1/Mariner-like	ACTCCCTCCTTCCGGAATTATTTGTCGTAGAAATGTATAAAAATAAATGTACCTAGAGCTAAAATGCATTTAGATACATCCATTCCTATGACAAGTATTTCCGGACGAAGGGAGT
MITE_01147	Chr3H	325494893	325495008	115	AT	29		Tc1/Mariner-like	ACTCCCTTGGTCCGGAAATACTTGTCGGCGAAATGGATGTATATAGATGTATTTTAGTTCTGGATACATCCATTCTTATCAATTTTTGCGATAAGTAATTCCGGACTGGGGGAGT
MITE_01148	Chr3H	442544280	442544395	115	AT	29		Tc1/Mariner-like	ACTCCCTCCATCCGGAAATACTTGTCATAGGAATGGATGTATCTAGATGTATTTTAGTTCCAGATACATCCATTTTTATACATTTGTGCGACAAGTAATTCCGGACGGAGAGAGT
MITE_01149	Chr7H	525385419	525385534	115	AT	40		Tc1/Mariner-like	ACTTCCTTCGTCCGGAAATACTTGTCATAGGAATGGATGTATCTAAATGTATTTTATTTTTAGATACATCCATTTGTATCTATTTTTATGACAAGTAATTCTAGGCGGAGGGAGT
MITE_01150	Chr3H	39146188	39146303	115	AGTATGT	27		Tc1/Mariner-like	ACTCCCTTCGTCCGGAAATACTTGTCATAAGAACAAATGTATCTAGATGTATTTTAGTTATAGATACATCCATTTTTATTCATTTATACGACAAGTAATTTCGAACGGAGGGAGT
MITE_01151	Chr3H	141122719	141122834	115	AT	28		Tc1/Mariner-like	ACTCCCTCCGTCCGGAATTACTTGTCGCACAAATTTATAAAAATGGATGTATCAAAAACTAAAATACATCTAGATGCATCCATTTCCGTGACAAGTATTTTGGGACGGAGGAAGT
MITE_01152	Chr7H	64403120	64403235	115	AT	120		Tc1/Mariner-like	ACTCCCTGCGTCCGAAATTACTTGTCGCACAAATGTATAAAAATGGATGTATCTAGAACTAAAATACATCTAGATACATCCATTCCTATGACAAGTATTTCCGGACGGAGGGAGT
MITE_01153	Chr4H	36245433	36245548	115	AT	120		Tc1/Mariner-like	ACTCCCTCCGTCTGGAAATACTTGTCACAGGAATGGATGTATCTAGATGTATTTTAGTTCTAGATACATCCAGTTTTATACATTTGCGCGACAAGTAATTCCGGACGGAGGGAGT
MITE_01154	Chr7H	246239614	246239729	115	AT	31		Tc1/Mariner-like	ACTCCCTCCGTCCGGAAATACTTGTCACAGGAATGGATGTATCTAGATGTATTTTAGTTCTAGATACATCCATTTTTATACGTTTGTGCGACAAGTAATTTCGGACAAAGAGAGT
MITE_01155	Chr3H	410552673	410552788	115	AT	38		Tc1/Mariner-like	ACCCTCTCCGTCCGGAATTACTTGTCGCAGAAATGGATAAAAGCGGATGTGTCTCGAATTAAAATACGTCTAGATACATTCATTTCTTCGACAACTATTTGCGGACGAAGGGAGT
MITE_01156	Chr7H	525344269	525344384	115	AT	40		Tc1/Mariner-like	ACTTCCTTCGTCCGGAAATACTTGTCATAGGAATGGATGTATCTAAATGTATTTTATTTTTAGATACATCCATTTGTATCTATTTTTATGACAAGTAATTCTAGGCGGAGGGAGT
MITE_01157	Chr1H	299913103	299913218	115	AT	28		Tc1/Mariner-like	ACTCCCTCCGTCCGGGATTACTTGTCGCACAAATGAATGGAAATGGATGTATGTAGAACTAAAATACACCTAGATATATCTATTTCCATGACAAGTATTTCCGGACAGAGCGAGT
MITE_01158	Chr1H	363394641	363394756	115	ATT	115		Tc1/Mariner-like	ATTCCCTCCGTCCGGAAATACTTGTCATAGGAATGGATGTATCTAGATGTATTTTAGTTCTAGATACATCCATTTTTATACATTTGTGTGACAAGTAATTCCGGACGGAGGGAGT
MITE_01159	Chr4H	592353458	592353573	115	AT	28		Tc1/Mariner-like	ACTCCCTCCGTCCGGAATTACTTGTCTCACAAATGAATAAAAATGGATGTATTAAGAACTAAAATACATCTAGATACATCTATTCTTATGACAAATATTTCCGGACGGAAGGAGT
MITE_01160	Chr5H	479557514	479557629	115	AT	21		Tc1/Mariner-like	ACTCACTCCGTCCGGAAATACCTGTCATTAGAATGGATGTTTCTAGATGTATTTTAGTTCTAGATACATCCATTTTTATCAATTTGTGCGGCAAATAATTTCGGACGGAGGGAGT
MITE_01161	Chr1H	492081222	492081336	114	AT	40		Tc1/Mariner-like	ACTCCCTCCGTCCATAATTACTTGTCGCACAAATTGATAAAAATGAACGTATCTAGAACTAAAATACATCTAGATACATCTATTTCTATGACAAGTATTTTCGGACGAAGGGGT
MITE_01162	Chr7H	225256010	225256124	114	TA	120		Tc1/Mariner-like	CTCTCTCACGTCCGGAAATACTTGTCATAGGAATGGATGTATCTAGATGTATTTTAGTTCTAGATACATCCATTTTCATTCATTTATGCGACAAGTAATTCCGGACGGAGGGAG
MITE_01163	Chr5H	37407795	37407909	114	TA	28		Tc1/Mariner-like	CTCCCTTCCGTCCAGAAATACTTGTCATAGGAATAGATGTATCGACATGTATTTTAGTTCTAGATACGTCCATTTTTATACATTTGTGCAACAAGTAATTCCGGACGGAGGGAG
MITE_01164	Chr7H	621381417	621381530	113	TA	118		Tc1/Mariner-like	CTCCCTCCGTCTGAAAATACTTGTCATAGGAATGGATGTATCTAGATGTATTTCAGTTCTAGATACATCCATTTTTATCAATTTGTGCGACAAGTAATTCCGGACGGAGGGAG
MITE_01165	Chr2H	616622244	616622357	113	TA	27		Tc1/Mariner-like	CTCCCTCGGTCTGAAAATACTTGTCATAGGAATGGATGTATCTAGATGTATGTCAGCTCTAGATACATTCATTTTTATCAATTTGTGCGACAAGTAATTCCGGACGGAGGGAG
MITE_01166	Chr7H	167055780	167055893	113	TATA	122		Tc1/Mariner-like	CTCCCTTCGTCCGAAATTATTTGTCGCACAAATGGATGGAACTGGATGTATGTAGAACTAAAATACATCTAGATACATTAATTCCTACGATAAGTATTTCCGGACGAAGGGAG
MITE_01167	Chr3H	600667486	600667599	113	AT	28		Tc1/Mariner-like	ACTCCCTTCGTCCGGAAATACTTGTCGTAGGAATGGATGTATCTAGATGTATTTTAGTTCTAGATACATTCATTTGTATCTTTTTGTGACAAGTAATTCCAGACGAAGGGAGT
MITE_01168	Chr7H	64608168	64608281	113	TA	118		Tc1/Mariner-like	CTCCCTCCGTCCGGAAATACTTATCATAAAAATGGATGTATCTAGATGTATTTTAGTTCTAGATACATCCATTTTTATTCATTTATGTGACAAGCAATTCCGGACGGAGGGAG
MITE_01169	Chr4H	478321381	478321494	113	TA	26		Tc1/Mariner-like	CTCCCTCCGTCCGGAATTACTTGTCGCACAAATGAATAAAAATAGATGTATCTAGAACTAAAATACATCTAGATACATACATTCTCATAACAAGTATTTCCGGAAGGAGGAAG
MITE_01170	Chr6H	332347418	332347531	113	TA	118		Tc1/Mariner-like	CTCCCTCCGTCCGGAATTACTTGTCGCACAAATGTATAAAAATGGATGTATCTATAATTAAAATACATCTAGATACATCCATTCCTATGACAAGTATTTCCGGACGGAGGGAG
MITE_01171	Chr4H	10937855	10937968	113	TA	27		Tc1/Mariner-like	CTCCCTCCGTCCGGAATTACTTGTTGCAAAAATGGATAAAAATTAATGTATGTAGAATTAAAATACATCTAGACACATCCATTCCACGGACAAGTATTTCCGGACGGATGGAG
MITE_01172	Chr7H	164172775	164172888	113	TA	118		Tc1/Mariner-like	CTCCCTCTGTCCGGAAATACTTGTCACAAGAATGGATGTATCTAGATGTATTTTAGTTCTAGATACATCCATTTTTATTCATTTGTGCGACAAGTAATTCCGGACGGAGAGAG
MITE_01173	Chr5H	539714776	539714889	113	TA	26		Tc1/Mariner-like	CTCCCTCCGTCCGGAATTACTTGTAGCACAAATGTATAAAAATGGATGTATCTAGAACTAAAATACATCTAGATACCTCCATTCCTATGACAAGTATTTTCGGACGGAGGGAG
MITE_01174	Chr3H	448367345	448367458	113	TA	27		Tc1/Mariner-like	CTCACTCCGTCCGGAAATACTTATCATAGGAATGGATGTATCTAGATGTATTTTAGTTCTAGATACATCCATTTTTATACACTTGTGCGACAAGTAATACCGGACGGAGGGAG
MITE_01175	Chr2H	23900154	23900267	113	TA	118		Tc1/Mariner-like	CTCCCTCCGTCCGGAATTACTTGTCGTAAAAATTGATTAAAATGGATGTATCTAGAACTAAAATACATCTAGATACATCCATTCTTCCGACAAGTATTTCCGGACGGAGGGAG
MITE_01176	Chr3H	201139745	201139858	113	TA	28		Tc1/Mariner-like	CTCCCTTCGTCCGGAAATACTTGCCATAAGGATGGATTTATCTAGATGTATTTTAGTTCTAGATAAATCCTTTTTTATCAATTTGTGTGACAAGTAATTCCGAACGAAGGAAG
MITE_01177	Chr5H	360117699	360117812	113	TA	118		Tc1/Mariner-like	CTCCCTCCGTCCGGAAATACCTGTCATAGGAATGGATGTATTTAGATGTATTTTAGTTCTAGATACATCCATTTTTATACATTTGTGCGACAAGTAATTCCGGACGGAGGGAG
MITE_01178	Chr3H	366838123	366838236	113	TA	27		Tc1/Mariner-like	CTCCCTCCATCAAGAATTACTTGTCACGGGAATGGGTGTATCTAGACGTATTTTAGTTCTAGATACATTCATTTTTATCCGTTTCTACGACAAGTAATTCAAGATGGAGGGAG
MITE_01179	Chr6H	313906467	313906580	113	TA	25		Tc1/Mariner-like	CTCCCTCCGCCCGGAAATACTTGACATAGGAATGGATGCATCTAGATGTATGTCAGTTCTAGATACATCCATTTTTATGAATTTGTGCAACAAGTAATTCCGGACGGAGGGAG
MITE_01180	Chr6H	347119836	347119949	113	TA	118		Tc1/Mariner-like	CTCCCTCCGTCTGAAAATACTTGTCATAGGAATGGATGTATCTTGATGTATTTTAGTTCTAGATACATCCATTTTTATACATTTGTGCGACAAGTAATTCCGGACGGAGGGAG
MITE_01181	Chr2H	610900890	610901003	113	TA	39		Tc1/Mariner-like	CTCCCTCCGTCCGGAATTACTTGTCACAGAAATGGATAGAAATGGATGTATCTAGAACTAAAATATATTTAGATACATCCATTCCTACGATATGTATTTTCGGACGAAGGAAG
MITE_01182	Chr2H	16801783	16801896	113	TA	30		Tc1/Mariner-like	CTTCCTCGGTCCGGAAATACTTGTCATAGGATTGAACTTATCTAGATGCATTTTGGTTATAGATACATCTACTTTTATCCATTTTTACGACAAGTAATTCCGGACGGAGGGAG
MITE_01183	Chr7H	627913239	627913352	113	TATA	30		Tc1/Mariner-like	CTCCTTTCGTTCGAAAATACTTGTCATGGAAATATATGTATCTAGATGTATTTTAGTTCTAGATACATTCATTTTTATACATTTGTGCGACAAGTAATTTCGGACGGAGGGAG
MITE_01184	Chr5H	517238807	517238920	113	TA	118		Tc1/Mariner-like	CTCCCTCCGTCCGAACTTACTTGTCGCAAAAATGGATAAAACTGGATGTATCTAGAACTAAAATACATCTAGATACATCCATTTCTCCGACAAGTATTTCCGTATGGAGGGAG
MITE_01185	Chr4H	434926891	434927004	113	TA	27		Tc1/Mariner-like	CTGCCTCCGTCCGGAATTACTTGTCGCACAAATGTATAAAAATAGATGTATCTAGAACTAAAATATATCTAGATACATCCAGTCCTATGACAAGTATTTCTAGACAGAGGGAG
MITE_01186	Chr2H	537486750	537486863	113	TATA	122		Tc1/Mariner-like	CTCCCTTCGTCCGGAAATACTTGTCATAGGAATGGATGTATCTAGATGTATTTTAGTTCTAGATACATCCATTTTTATCCGTTTTTGTGACAAGTAATTCCGGGCGGAGGGAA
MITE_01187	Chr2H	59276883	59276996	113	TA	120		Tc1/Mariner-like	CTCCCTCCATGCGGAATTACTTGTCGCAAAAATGAATAGAAATGGATGTATCTATAACTAAAATACATCTAGATACATCCATTCTTTGGACAAGTATTTCCGGACGAAGGGAG
MITE_01188	Chr2H	636069910	636070022	112	TA	40		Tc1/Mariner-like	CTCCCTTCGTCCGAAAATACTTGTCACAAGAGTGGATGTATTTAGATGTATTTTAGTTCTAGATACTTTCATTTTTATCCATTTGTGGACAAGTAATTCCGGACGGAGGGAG
MITE_01189	Chr4H	551890751	551890863	112	TA	26		Tc1/Mariner-like	CCCCTCCGTCCGGAAATACTTGTTATAGGAATGGATTTATCTAGATGTATTTTAGTTCTAGATACATCCATTTTTATACATTTGTGCGACAAGTAATTCTGGACGGAGGGAG
MITE_01190	Chr2H	398455515	398455627	112	TA	39		Tc1/Mariner-like	CTCCCTCCGTCCGGAAATACTTATCATACGAATGGATGTATCTAGATGTATTTTAGTTCTGGCACATCTGTTTTTATCAATTTGTGCGACAAGTAAATCCGGACGGAGGGAG
MITE_01191	Chr7H	6556727	6556839	112	TA	125		Tc1/Mariner-like	CTCCCTCCGTCCGGAATTACTTGTCGCGTGATGTATAAAAATGGATGTATCTAGAACTAAAATACATCTAGATACATCCATTTTCATGACAAGTATTTCCGGACGAAGGGAG
MITE_01192	Chr3H	468500646	468500758	112	TA	119		Tc1/Mariner-like	CTCCCTCCGTCCGGAAATACTTGTCGAAGGAATGGATGTATCTAGATACATTTTAGTTCTAGATGCATTCATTTCTATCCATTTTGCGACAAGTAATTCCGGACGGAGGGAG
MITE_01193	Chr6H	102725460	102725572	112	TA	27		Tc1/Mariner-like	CTCCTTCCATTCGAAAATACTTGTCATAGGAATGGATGTATCTGATATATTTTAGTTCTAGATACATCCATTTTTATACATTTGTGCGACAAGTAATTCCGGACGGAGGGAG
MITE_01194	Chr2H	649435928	649436037	109	TA	118		Tc1/Mariner-like	CTCCCTCCGTCCGGAATTACTTATCGCACAAATGGATAAAAATGGATGTATCTAGAACTAAAATACATCTAGATACATCCATTCTACAAGTATTTCCGGACGGAGGGAG
MITE_01195	Chr4H	236898659	236898768	109	AT	113		Tc1/Mariner-like	GTACTCCCTCCATCCGGAATTACTTGTCATACAAATGGATGTATCTAGAACTAAAATACATCTATATACATCCATTCCCACGACAAGTATTTCTGGGCGGAGGGAGTAC
MITE_01196	Chr2H	573418156	573418263	107	ATA	107		Tc1/Mariner-like	TACTCCCTCCGTCCGAAATTACTTGTCGTAAAAATGGATGTATCTAAAACTACAGTACGTCTAGATACATCCATTCCTCCGACAAGTATTTCCGGAGGTAGGGAGTA
MITE_01197	Chr1H	496748045	496748152	107	AGT	113		Tc1/Mariner-like	ACTCCCTCCGTCCGGAATTACTTGTCGCACAAATGGATAAAATTGGATGTATCTAGAACATCTGGATACATCCATTCTTGTGACAAGTATTTCCGGACGGAAGGAGT
[truncated: 31,062 more rows]

## Sheet: Sheet6
Table S6. Characterization of MITE length in barley and other Poaceae species
[truncated: 13 more rows]

[truncated: 11 more sheets: Table S7, Table S8, Table S9, Table S10, Table S11, Table S12, Table S13, Table S14, Table S15, Sheet S16, Table S17]
